# Supplementary material for: The transcriptional landscape and diagnostic potential of long non-coding RNAs in esophageal squamous cell carcinoma
Source: Nat Commun. 2023 Jun 26;14:3799. doi: 10.1038/s41467-023-39530-1 (PMC10293239; doi:10.1038/s41467-023-39530-1)
Supplement: Supplementary file 5 — Supplementary Data 1-6 [file 41467_2023_39530_MOESM5_ESM.xlsx]

## Sheet: Supplementary Data 1
Ensembl id	log2FoldChange	pvalue	padj		pvalue, two sided wald test.
ENSG00000223764	-2.33025	6.72499e-40	2.07386e-38		padj, corrected for multiple testing using FDR
ENSG00000177133	-1.40729	4.52189e-14	3.1733e-13
ENSG00000272153	-1.03284	0.000124433	0.000331141
ENSG00000226374	-2.38195	6.45623e-08	2.59018e-07
ENSG00000272078	-1.36564	6.86425e-09	3.07977e-08
ENSG00000284646	-2.72654	6.66211e-29	1.1835e-27
ENSG00000272482	-1.29	2.04769e-18	1.95997e-17
ENSG00000175147	-1.03835	8.49467e-22	1.03042e-20
ENSG00000227959	-1.89048	8.20128e-40	2.49399e-38
ENSG00000224621	-2.14614	2.97712e-40	9.41286e-39
ENSG00000233421	-1.14957	0.000269456	0.000683632
ENSG00000228549	-1.71519	1.55465e-05	4.70152e-05
ENSG00000225986	-4.19765	9.99563e-84	1.82379e-81
ENSG00000285873	-1.93805	2.71998e-31	5.52705e-30
ENSG00000271420	-1.38994	1.25843e-14	9.26945e-14
ENSG00000225750	-1.92997	8.30254e-25	1.1728e-23
ENSG00000223382	-2.03762	5.48455e-09	2.47469e-08
ENSG00000284543	-1.14203	9.80881e-11	5.22222e-10
ENSG00000284640	-1.57831	3.62558e-09	1.66594e-08
ENSG00000224592	-1.06809	1.72846e-10	9.01063e-10
ENSG00000230615	-1.56514	3.27301e-30	6.30001e-29
ENSG00000226133	-1.84411	1.80317e-12	1.10126e-11
ENSG00000272491	-1.32309	1.51153e-25	2.21371e-24
ENSG00000279214	-1.32588	4.978e-09	2.25193e-08
ENSG00000261664	-2.75131	2.58469e-35	6.43088e-34
ENSG00000235563	-1.54684	2.76186e-06	9.09337e-06
ENSG00000235741	-1.07235	1.48336e-05	4.49681e-05
ENSG00000234810	-1.86561	1.09323e-18	1.06384e-17
ENSG00000284808	-1.64229	0.00471562	0.00988025
ENSG00000228853	-1.6317	2.05987e-07	7.84364e-07
ENSG00000272864	-1.0298	4.3895e-07	1.60447e-06
ENSG00000237413	-1.22394	7.48557e-07	2.64456e-06
ENSG00000233061	-1.21435	1.41746e-23	1.88378e-22
ENSG00000280099	-1.05801	2.929e-15	2.2601e-14
ENSG00000226026	-1.04467	7.49382e-12	4.38416e-11
ENSG00000285530	-1.14705	0.00207984	0.00462785
ENSG00000241720	-1.00949	0.0036222	0.00774871
ENSG00000272982	-1.12166	3.97427e-10	2.01427e-09
ENSG00000273221	-1.00292	2.13702e-27	3.47237e-26
ENSG00000232558	-1.29672	2.58795e-09	1.21011e-08
ENSG00000231246	-2.52836	2.69038e-48	1.20833e-46
ENSG00000233730	-1.5039	0.00200706	0.00447729
ENSG00000228035	-1.57673	0.00221322	0.00490223
ENSG00000261662	-1.39587	3.93803e-39	1.16913e-37
ENSG00000234998	-1.17526	9.85333e-10	4.7677e-09
ENSG00000233029	-1.70597	1.90252e-17	1.71776e-16
ENSG00000234571	-2.79818	8.47095e-31	1.67091e-29
ENSG00000273213	-2.36599	9.34209e-21	1.04094e-19
ENSG00000228126	-3.97939	7.24128e-104	3.01996e-101
ENSG00000250734	-3.13566	9.80775e-40	2.97219e-38
ENSG00000237975	-1.98433	2.73678e-40	8.68431e-39
ENSG00000236427	-2.32291	1.00149e-43	3.65461e-42
ENSG00000229699	-2.29045	3.66716e-15	2.80743e-14
ENSG00000285867	-1.81574	1.7392e-62	1.37224e-60
ENSG00000176320	-1.55357	4.33923e-18	4.04717e-17
ENSG00000225670	-3.70699	1.01937e-86	2.02901e-84
ENSG00000224228	-1.75305	2.00738e-14	1.44696e-13
ENSG00000224000	-1.53376	2.4216e-05	7.14808e-05
ENSG00000261817	-1.40525	0.000660987	0.00158471
ENSG00000225982	-1.02449	9.08078e-05	0.00024668
ENSG00000285847	-1.92238	7.91001e-11	4.24224e-10
ENSG00000234678	-1.23638	3.13339e-15	2.41144e-14
ENSG00000249007	-2.05341	1.91327e-32	4.11706e-31
ENSG00000280924	-2.20153	2.23908e-27	3.63145e-26
ENSG00000279946	-1.65595	1.77262e-34	4.2417e-33
ENSG00000203709	-1.28679	1.62927e-56	1.01923e-54
ENSG00000285719	-1.35594	0.000772364	0.00183565
ENSG00000284237	-1.14343	1.5186e-18	1.46313e-17
ENSG00000224260	-1.57505	5.99755e-17	5.19037e-16
ENSG00000226251	-2.34427	2.25729e-21	2.63943e-20
ENSG00000272823	-1.42796	1.01157e-09	4.89196e-09
ENSG00000234754	-2.32113	3.66703e-24	5.01028e-23
ENSG00000226601	-3.90959	2.60539e-65	2.42745e-63
ENSG00000232628	-1.36887	7.1772e-09	3.21359e-08
ENSG00000234478	-3.36411	1.02821e-45	4.07468e-44
ENSG00000231768	-1.88897	1.53383e-27	2.52031e-26
ENSG00000230628	-2.71064	4.43439e-43	1.58516e-41
ENSG00000231440	-3.12053	1.87366e-26	2.86694e-25
ENSG00000235749	-1.30278	2.9422e-07	1.0979e-06
ENSG00000237667	-1.58041	2.97788e-06	9.75693e-06
ENSG00000232057	-1.63446	0.00159507	0.00361345
ENSG00000242136	-1.28089	4.41158e-11	2.4254e-10
ENSG00000261104	-1.05798	5.91973e-08	2.38817e-07
ENSG00000244310	-2.46179	4.04465e-25	5.76922e-24
ENSG00000285569	-1.41934	7.24472e-05	0.000199526
ENSG00000230790	-3.45238	1.21738e-46	5.02916e-45
ENSG00000285876	-3.24931	1.0899e-12	6.77939e-12
ENSG00000279663	-1.27554	0.00225006	0.00497879
ENSG00000228950	-1.86658	1.59448e-19	1.63518e-18
ENSG00000233005	-1.03057	0.0236713	0.042789
ENSG00000279526	-2.19174	5.94585e-15	4.51637e-14
ENSG00000223754	-1.27286	2.19991e-05	6.53555e-05
ENSG00000242628	-1.01869	0.00273318	0.00596948
ENSG00000230730	-1.20667	6.36363e-07	2.2748e-06
ENSG00000285984	-1.37696	2.25891e-14	1.62027e-13
ENSG00000232973	-1.30035	4.7887e-22	5.88211e-21
ENSG00000231367	-1.71011	9.11477e-34	2.07343e-32
ENSG00000227028	-4.95907	4.12864e-90	9.03965e-88
ENSG00000231826	-2.21854	1.19302e-23	1.59033e-22
ENSG00000230587	-1.74325	3.33978e-26	5.02574e-25
ENSG00000228100	-4.623	2.30949e-49	1.09333e-47
ENSG00000282890	-2.87917	2.49946e-34	5.88447e-33
ENSG00000228541	-2.51285	4.58194e-31	9.14091e-30
ENSG00000223863	-2.22107	1.0466e-25	1.54572e-24
ENSG00000232046	-1.94613	6.08658e-39	1.7888e-37
ENSG00000230525	-1.77989	5.76518e-10	2.86395e-09
ENSG00000229498	-1.89568	9.51736e-13	5.95805e-12
ENSG00000261600	-4.40293	2.72056e-54	1.56755e-52
ENSG00000233850	-4.5765	2.48746e-79	3.75607e-77
ENSG00000230393	-2.56471	1.92226e-10	9.96163e-10
ENSG00000238250	-1.01835	1.5066e-05	4.56567e-05
ENSG00000224568	-1.35722	0.000463106	0.00113738
ENSG00000282304	-2.3035	1.29372e-21	1.54575e-20
ENSG00000231943	-2.52289	1.41544e-17	1.28995e-16
ENSG00000226516	-1.92482	5.90238e-06	1.8711e-05
ENSG00000272789	-1.24437	4.43406e-09	2.01523e-08
ENSG00000232606	-1.73227	0.000664352	0.00159211
ENSG00000283436	-1.04561	0.00027877	0.000705016
ENSG00000237844	-2.18011	2.16404e-07	8.21528e-07
ENSG00000213981	-2.07956	2.75353e-11	1.54191e-10
ENSG00000222033	-1.64931	3.43415e-11	1.90597e-10
ENSG00000224638	-1.10349	3.53551e-09	1.62797e-08
ENSG00000273258	-1.13035	4.71412e-06	1.51343e-05
ENSG00000224577	-1.59759	1.45943e-21	1.73664e-20
ENSG00000279205	-2.14624	1.5911e-22	2.01662e-21
ENSG00000267784	-1.28076	6.57778e-11	3.56486e-10
ENSG00000224063	-1.40238	1.46284e-12	9.00317e-12
ENSG00000233766	-2.38937	1.27759e-39	3.85832e-38
ENSG00000272966	-1.00404	3.31878e-06	1.08293e-05
ENSG00000229321	-1.23561	3.1042e-17	2.75447e-16
ENSG00000280837	-1.431	2.58278e-08	1.08646e-07
ENSG00000273118	-1.74184	7.04128e-23	9.02892e-22
ENSG00000270659	-1.33041	6.03777e-20	6.35563e-19
ENSG00000197585	-1.53475	2.47949e-15	1.92512e-14
ENSG00000229267	-1.02294	4.81526e-21	5.48401e-20
ENSG00000227769	-1.25363	8.89738e-16	7.1293e-15
ENSG00000226276	-1.03489	1.63867e-17	1.48566e-16
ENSG00000236886	-1.22629	2.48662e-06	8.25919e-06
ENSG00000229352	-1.40742	2.59775e-06	8.5918e-06
ENSG00000227021	-1.18157	0.000358644	0.000894619
ENSG00000223874	-1.02484	0.0030163	0.00653072
ENSG00000259855	-1.13176	0.00208312	0.0046328
ENSG00000272555	-1.38899	5.07755e-07	1.84138e-06
ENSG00000224090	-2.67263	1.28573e-15	1.01629e-14
ENSG00000280323	-5.06092	1.08935e-95	3.28983e-93
ENSG00000261428	-1.04634	3.37479e-26	5.06971e-25
ENSG00000232328	-3.28714	4.45274e-44	1.65242e-42
ENSG00000234949	-1.00193	8.71245e-05	0.000237558
ENSG00000232306	-2.1291	0.00502316	0.0104571
ENSG00000218416	-3.99826	3.17576e-93	7.72591e-91
ENSG00000229996	-1.80066	1.43307e-09	6.83597e-09
ENSG00000225521	-2.06228	8.76577e-23	1.12238e-21
ENSG00000280119	-1.78027	7.78883e-32	1.62803e-30
ENSG00000224957	-1.92238	2.49147e-29	4.58409e-28
ENSG00000224239	-1.37274	1.17426e-05	3.61356e-05
ENSG00000235978	-1.04126	1.31285e-34	3.15878e-33
ENSG00000206567	-1.95776	1.43545e-60	1.04764e-58
ENSG00000237838	-1.7247	7.04772e-09	3.15885e-08
ENSG00000235904	-1.09283	9.99712e-08	3.92975e-07
ENSG00000227260	-1.55369	0.000728319	0.0017371
ENSG00000261468	-1.22391	3.34966e-30	6.4334e-29
ENSG00000284669	-1.08057	4.41917e-05	0.0001257
ENSG00000283849	-1.11945	0.000104866	0.000281983
ENSG00000273328	-1.11382	2.27953e-10	1.17505e-09
ENSG00000227245	-1.8533	1.18608e-07	4.6353e-07
ENSG00000285766	-1.71635	5.54062e-10	2.76179e-09
ENSG00000232352	-1.14001	5.73038e-05	0.000160597
ENSG00000242317	-3.91978	3.41651e-52	1.81344e-50
ENSG00000239801	-1.03191	0.000225627	0.000577789
ENSG00000272360	-1.50993	1.87163e-06	6.31908e-06
ENSG00000243384	-1.2455	0.0249178	0.0448387
ENSG00000244383	-1.7723	1.15369e-06	4.00157e-06
ENSG00000243410	-1.19645	1.55333e-14	1.12897e-13
ENSG00000272181	-1.1881	3.53919e-09	1.62881e-08
ENSG00000241158	-6.46696	9.11021e-144	1.59574e-140
ENSG00000241684	-2.76333	9.08456e-134	1.32604e-130
ENSG00000240405	-1.62879	3.41121e-18	3.20895e-17
ENSG00000278934	-1.69707	8.83925e-23	1.13013e-21
ENSG00000242741	-1.92334	4.37715e-13	2.81255e-12
ENSG00000272690	-1.34868	7.49849e-39	2.19638e-37
ENSG00000261292	-2.11599	3.34815e-09	1.54496e-08
ENSG00000243089	-1.91401	4.61248e-08	1.88591e-07
ENSG00000273125	-1.47501	2.73705e-06	9.01847e-06
ENSG00000239268	-4.34802	1.3454e-66	1.37012e-64
ENSG00000241213	-3.98399	4.21943e-52	2.2128e-50
ENSG00000246022	-1.84501	6.45848e-06	2.03905e-05
ENSG00000260633	-1.72224	3.26755e-29	5.96192e-28
ENSG00000240888	-1.25781	1.79482e-21	2.10428e-20
ENSG00000244358	-2.80605	6.95836e-22	8.49949e-21
ENSG00000240095	-2.36023	3.59359e-17	3.17265e-16
ENSG00000241048	-2.01087	1.18658e-11	6.84587e-11
ENSG00000243550	-3.01288	1.42286e-35	3.59119e-34
ENSG00000229619	-1.2679	6.38168e-30	1.21238e-28
ENSG00000238755	-2.29845	9.33658e-25	1.31463e-23
ENSG00000243069	-1.01523	7.7261e-07	2.72404e-06
ENSG00000244040	-4.78691	2.66875e-122	1.6695e-119
ENSG00000244128	-1.45105	1.91679e-10	9.94505e-10
ENSG00000241479	-5.92792	4.15564e-103	1.65432e-100
ENSG00000242795	-1.20971	4.01813e-18	3.75168e-17
ENSG00000285051	-1.46861	7.81299e-11	4.19535e-10
ENSG00000244738	-1.48927	0.0205348	0.0377505
ENSG00000285336	-2.56466	1.5742e-41	5.24215e-40
ENSG00000242512	-2.06652	1.35514e-14	9.95663e-14
ENSG00000238837	-1.34163	2.41416e-08	1.01895e-07
ENSG00000227509	-1.78577	0.00476688	0.00997333
ENSG00000198491	-5.03976	1.80042e-74	2.22085e-72
ENSG00000283175	-1.11449	6.35926e-08	2.55714e-07
ENSG00000229155	-1.70621	3.36116e-13	2.18052e-12
ENSG00000230102	-1.80229	1.05517e-22	1.34711e-21
ENSG00000225742	-2.78777	9.41904e-38	2.63553e-36
ENSG00000214145	-1.50043	2.18066e-20	2.36657e-19
ENSG00000223783	-2.57679	4.49931e-20	4.77635e-19
ENSG00000283183	-1.86523	1.26676e-12	7.84601e-12
ENSG00000272783	-1.07859	7.23459e-08	2.88396e-07
ENSG00000082929	-1.91265	1.40737e-13	9.45949e-13
ENSG00000251615	-1.72185	2.85037e-83	5.0946e-81
ENSG00000251152	-1.59764	2.04294e-22	2.56702e-21
ENSG00000261121	-1.42865	1.73078e-06	5.88896e-06
ENSG00000279386	-1.88171	0.0258474	0.0463116
ENSG00000231160	-1.60675	2.06558e-47	9.04516e-46
ENSG00000271958	-1.08874	0.000157776	0.000412231
ENSG00000250906	-1.17501	0.000453388	0.00111601
ENSG00000260878	-1.26745	0.0104705	0.0205284
ENSG00000260918	-1.24591	0.0117382	0.0227844
ENSG00000135605	-1.61226	5.6946e-62	4.41357e-60
ENSG00000248494	-1.86762	6.53308e-13	4.14614e-12
ENSG00000249341	-1.35999	0.0172636	0.0323411
ENSG00000249706	-1.72215	9.30093e-07	3.25149e-06
ENSG00000280285	-4.09277	1.35093e-102	5.14411e-100
ENSG00000250125	-4.50188	3.71413e-37	1.00707e-35
ENSG00000272626	-1.26738	0.00193222	0.00432135
ENSG00000249307	-2.60257	1.33198e-58	9.11369e-57
ENSG00000250334	-1.30436	3.54462e-15	2.71837e-14
ENSG00000251399	-1.30398	8.77412e-08	3.46611e-07
ENSG00000180769	-1.42392	4.34399e-67	4.47585e-65
ENSG00000235043	-1.01231	2.20068e-16	1.85322e-15
ENSG00000272856	-1.47796	2.64356e-09	1.23479e-08
ENSG00000246375	-2.79358	6.32201e-42	2.1507e-40
ENSG00000279013	-1.44845	1.88282e-07	7.2102e-07
ENSG00000249951	-1.76215	1.73054e-12	1.05839e-11
ENSG00000279913	-1.53094	8.47254e-28	1.41879e-26
ENSG00000245384	-1.42437	4.50294e-05	0.000128
ENSG00000249885	-1.55741	0.0118967	0.0230665
ENSG00000280551	-3.22966	1.83444e-75	2.39792e-73
ENSG00000249125	-1.55779	0.000131106	0.00034742
ENSG00000248565	-1.04408	9.15228e-05	0.000248468
ENSG00000261083	-1.43011	5.30037e-27	8.36408e-26
ENSG00000250945	-1.12498	0.000416634	0.00103076
ENSG00000248491	-1.23882	1.52255e-06	5.21287e-06
ENSG00000251432	-1.33807	1.56127e-44	5.97099e-43
ENSG00000251555	-1.82438	4.06995e-14	2.86302e-13
ENSG00000248869	-2.52313	7.55824e-11	4.07605e-10
ENSG00000261268	-2.58648	9.74377e-36	2.50252e-34
ENSG00000250354	-1.57914	0.00195359	0.00436578
ENSG00000250357	-1.77298	0.000925776	0.00217663
ENSG00000249690	-3.08703	1.69252e-24	2.35662e-23
ENSG00000250604	-1.99066	1.02356e-09	4.94448e-09
ENSG00000248174	-1.24427	2.46649e-05	7.26866e-05
ENSG00000251584	-2.15666	9.00588e-17	7.73269e-16
ENSG00000272784	-1.35619	0.00172955	0.00389509
ENSG00000283383	-2.19914	9.03284e-20	9.42903e-19
ENSG00000250971	-1.41892	1.41534e-05	4.30701e-05
ENSG00000250658	-1.05344	0.000104866	0.000281983
ENSG00000250626	-1.51916	0.0135225	0.0258977
ENSG00000249877	-2.51647	2.66796e-15	2.06596e-14
ENSG00000249201	-1.7465	2.59196e-08	1.08927e-07
ENSG00000248874	-1.62109	1.75846e-15	1.37628e-14
ENSG00000248668	-1.66703	2.01199e-24	2.79256e-23
ENSG00000248464	-2.93222	4.29848e-40	1.33972e-38
ENSG00000250961	-2.71447	6.49437e-19	6.37642e-18
ENSG00000152931	-1.44457	1.01421e-11	5.87854e-11
ENSG00000248846	-1.2924	0.0048461	0.0101221
ENSG00000249364	-1.84004	5.2113e-12	3.09428e-11
ENSG00000250978	-3.64934	2.31703e-44	8.78464e-43
ENSG00000250387	-1.81126	8.538e-05	0.00023331
ENSG00000271926	-1.43233	1.19391e-14	8.80896e-14
ENSG00000272081	-1.03689	1.51787e-13	1.0171e-12
ENSG00000249743	-4.78875	1.69719e-64	1.51674e-62
ENSG00000271815	-1.22341	1.8374e-16	1.55327e-15
ENSG00000248309	-1.88473	1.07812e-55	6.55705e-54
ENSG00000260871	-1.62082	1.43062e-09	6.83174e-09
ENSG00000249776	-2.36596	4.08864e-09	1.86793e-08
ENSG00000278905	-1.80708	0.000165128	0.000430414
ENSG00000248734	-1.89882	4.09472e-61	3.03912e-59
ENSG00000250958	-2.37887	5.97119e-05	0.000166812
ENSG00000251076	-2.02192	2.18163e-06	7.31496e-06
ENSG00000278921	-1.42481	7.63409e-28	1.28083e-26
ENSG00000249249	-1.40318	1.47296e-21	1.75036e-20
ENSG00000248663	-1.80167	4.56167e-17	3.98714e-16
ENSG00000249797	-3.53066	1.6505e-62	1.31409e-60
ENSG00000250427	-2.01248	0.000209137	0.000538395
ENSG00000249494	-1.10052	7.5869e-07	2.6782e-06
ENSG00000250328	-1.92284	2.42626e-12	1.47257e-11
ENSG00000260686	-1.24672	3.15727e-46	1.25688e-44
ENSG00000253807	-3.37531	2.65107e-47	1.13259e-45
ENSG00000251456	-1.01747	2.99953e-13	1.9619e-12
ENSG00000248559	-1.20719	2.7506e-20	2.97037e-19
ENSG00000224186	-1.95104	1.75817e-41	5.83259e-40
ENSG00000277619	-1.43489	1.34722e-18	1.30375e-17
ENSG00000249082	-3.4741	5.67199e-65	5.12117e-63
ENSG00000248753	-1.46154	2.7692e-19	2.80378e-18
ENSG00000278925	-2.65822	2.6379e-49	1.24208e-47
ENSG00000226272	-1.17283	0.0269354	0.0480547
ENSG00000251031	-1.23635	3.31743e-05	9.6333e-05
ENSG00000249553	-1.73417	0.0187942	0.034858
ENSG00000250343	-2.13756	3.80924e-09	1.74671e-08
ENSG00000253297	-2.19972	2.07821e-06	6.97622e-06
ENSG00000272411	-2.02171	4.15387e-17	3.64455e-16
ENSG00000250072	-1.4565	6.38976e-15	4.84515e-14
ENSG00000249669	-1.79051	1.20208e-40	3.87053e-39
ENSG00000254333	-1.67281	1.52213e-18	1.46492e-17
ENSG00000245812	-1.10874	2.41648e-16	2.03105e-15
ENSG00000253647	-1.53394	1.49869e-17	1.3644e-16
ENSG00000250101	-1.27597	6.02435e-09	2.70848e-08
ENSG00000249684	-1.40059	1.01977e-26	1.58073e-25
ENSG00000280207	-1.21253	1.19483e-09	5.74018e-09
ENSG00000244945	-1.3491	7.43153e-22	9.0522e-21
ENSG00000230438	-1.01114	1.38939e-19	1.43494e-18
ENSG00000228170	-1.66759	6.55295e-05	0.000181846
ENSG00000272320	-1.25703	3.35601e-09	1.54776e-08
ENSG00000285424	-1.95475	1.17773e-16	1.00586e-15
ENSG00000269985	-4.04587	3.10035e-59	2.20755e-57
ENSG00000226281	-2.02851	6.22819e-34	1.42419e-32
ENSG00000224532	-3.10571	3.63016e-41	1.1863e-39
ENSG00000285763	-1.22171	3.59122e-12	2.15424e-11
ENSG00000275846	-1.11823	3.59541e-13	2.32732e-12
ENSG00000229274	-1.83112	6.50023e-16	5.24692e-15
ENSG00000233529	-3.2438	1.11978e-21	1.34343e-20
ENSG00000228789	-6.22707	1.70427e-172	1.4926e-168
ENSG00000225914	-1.36221	6.53487e-27	1.02567e-25
ENSG00000227920	-1.07473	4.20442e-06	1.35626e-05
ENSG00000281969	-1.67592	2.87802e-31	5.82119e-30
ENSG00000204091	-3.49685	3.94668e-29	7.17116e-28
ENSG00000226070	-3.13858	8.93827e-24	1.19696e-22
ENSG00000226454	-2.8107	3.30099e-11	1.83439e-10
ENSG00000261068	-3.08333	7.68338e-82	1.29406e-79
ENSG00000236466	-2.39807	9.80093e-09	4.32208e-08
ENSG00000236740	-1.37158	1.66384e-22	2.10273e-21
ENSG00000236996	-1.16256	1.48909e-14	1.08498e-13
ENSG00000230910	-2.57304	1.05646e-46	4.38505e-45
ENSG00000279312	-1.0493	7.37139e-15	5.53676e-14
ENSG00000229495	-1.37754	0.000502713	0.00122401
ENSG00000235357	-1.59007	0.00410408	0.00868411
ENSG00000279022	-1.18723	6.49945e-35	1.59e-33
ENSG00000233967	-1.03859	1.07112e-28	1.87618e-27
ENSG00000220908	-1.25622	0.00619718	0.0126929
ENSG00000203808	-1.32502	7.02751e-12	4.12513e-11
ENSG00000280135	-1.29217	1.37788e-13	9.28249e-13
ENSG00000232311	-1.28557	1.35249e-14	9.94548e-14
ENSG00000255389	-1.04428	5.06489e-22	6.20396e-21
ENSG00000285691	-1.81733	0.0132875	0.0255033
ENSG00000226409	-1.23313	1.32968e-09	6.36359e-09
ENSG00000227220	-1.74544	1.46078e-14	1.06524e-13
ENSG00000236166	-2.03194	6.08392e-17	5.25992e-16
ENSG00000223542	-1.52136	0.0207068	0.0380348
ENSG00000234567	-1.5809	0.000113022	0.00030252
ENSG00000227954	-2.17672	6.24317e-29	1.11133e-27
ENSG00000226571	-1.02291	1.10612e-07	4.33247e-07
ENSG00000238099	-1.56059	5.69085e-06	1.81106e-05
ENSG00000283122	-1.19705	5.58127e-40	1.72723e-38
ENSG00000233452	-1.73624	4.83125e-43	1.72e-41
ENSG00000227681	-2.82839	8.36636e-52	4.31015e-50
ENSG00000281021	-1.27544	0.00222765	0.00493293
ENSG00000233330	-1.34225	0.000703007	0.00167993
ENSG00000278899	-1.03366	3.19666e-12	1.92547e-11
ENSG00000273132	-4.01984	7.61859e-70	8.44602e-68
ENSG00000233342	-3.64972	6.82794e-57	4.3649e-55
ENSG00000231863	-2.19882	9.46901e-33	2.07324e-31
ENSG00000272549	-5.26637	5.24098e-95	1.39092e-92
ENSG00000203688	-6.65941	1.80324e-153	5.26427e-150
ENSG00000198221	-2.1151	5.67128e-57	3.67919e-55
ENSG00000279810	-1.15884	1.45628e-05	4.42237e-05
ENSG00000261003	-1.56677	2.44183e-17	2.1822e-16
ENSG00000230825	-4.95523	1.24758e-156	5.46316e-153
ENSG00000272732	-1.93917	3.89282e-50	1.87326e-48
ENSG00000272894	-1.39243	7.35849e-43	2.58818e-41
ENSG00000237921	-2.26208	1.30251e-06	4.49288e-06
ENSG00000243004	-1.6753	1.56554e-31	3.22611e-30
ENSG00000233834	-1.17413	1.45827e-11	8.34198e-11
ENSG00000234286	-1.34714	7.15484e-09	3.20522e-08
ENSG00000223561	-2.9193	9.7723e-56	5.98502e-54
ENSG00000225792	-1.13273	5.02893e-07	1.8245e-06
ENSG00000280255	-1.99732	1.12429e-19	1.16527e-18
ENSG00000233760	-3.17207	1.05397e-34	2.56407e-33
ENSG00000253552	-1.33632	1.81825e-40	5.81176e-39
ENSG00000272568	-1.59035	2.54474e-19	2.58248e-18
ENSG00000233517	-1.81327	1.44732e-23	1.91764e-22
ENSG00000227544	-1.85079	7.1172e-15	5.35963e-14
ENSG00000273432	-1.47063	1.51084e-25	2.21371e-24
ENSG00000235314	-1.5207	2.24795e-35	5.60899e-34
ENSG00000226581	-1.34382	2.21493e-09	1.04124e-08
ENSG00000189316	-1.90711	2.972e-17	2.64252e-16
ENSG00000281008	-1.60884	3.0373e-09	1.40819e-08
ENSG00000285892	-1.12423	2.1083e-07	8.01759e-07
ENSG00000234456	-1.01412	3.83046e-24	5.22542e-23
ENSG00000231170	-2.13211	1.46317e-15	1.15445e-14
ENSG00000235077	-2.21421	1.01368e-26	1.57407e-25
ENSG00000279419	-2.37716	7.62412e-28	1.28083e-26
ENSG00000229196	-1.30039	1.89011e-11	1.07005e-10
ENSG00000285106	-1.27085	9.74039e-26	1.44099e-24
ENSG00000273489	-1.12464	3.30576e-14	2.34428e-13
ENSG00000224746	-1.51734	0.000783208	0.0018594
ENSG00000285524	-2.31418	1.06912e-06	3.71855e-06
ENSG00000233878	-1.59878	2.76955e-09	1.28814e-08
ENSG00000229660	-1.06963	1.54207e-08	6.65622e-08
ENSG00000231419	-1.74257	2.53783e-09	1.18921e-08
ENSG00000280767	-1.07031	0.00361302	0.00773096
ENSG00000233067	-1.50434	1.74347e-11	9.90871e-11
ENSG00000237994	-1.21523	1.67316e-05	5.04251e-05
ENSG00000236751	-1.79461	8.78169e-21	9.79746e-20
ENSG00000226530	-1.15837	1.62263e-07	6.2714e-07
ENSG00000237311	-1.37975	1.9966e-10	1.03346e-09
ENSG00000229807	-1.30856	1.07841e-18	1.05058e-17
ENSG00000226854	-1.69724	0.0170705	0.0320273
ENSG00000234161	-1.93747	7.68039e-14	5.27568e-13
ENSG00000258545	-1.07065	6.03571e-07	2.16731e-06
ENSG00000226031	-2.30513	4.15723e-17	3.64455e-16
ENSG00000277215	-1.23254	0.017749	0.0331441
ENSG00000272240	-1.77474	2.54689e-08	1.07239e-07
ENSG00000282375	-1.81089	0.000240252	0.00061309
ENSG00000282692	-1.90042	9.08555e-07	3.17977e-06
ENSG00000253764	-1.46177	5.95371e-08	2.40067e-07
ENSG00000277526	-1.77619	2.91233e-08	1.21864e-07
ENSG00000284606	-2.30578	1.28012e-43	4.65198e-42
ENSG00000268955	-1.15371	7.47336e-09	3.33767e-08
ENSG00000254153	-1.20406	7.29598e-09	3.26344e-08
ENSG00000253641	-1.0471	8.07644e-26	1.19887e-24
ENSG00000272505	-1.13683	1.3522e-28	2.35438e-27
ENSG00000280294	-1.54906	3.57392e-16	2.96686e-15
ENSG00000279932	-1.05177	3.26131e-09	1.50726e-08
ENSG00000253944	-1.49827	1.12136e-25	1.65334e-24
ENSG00000253671	-1.54055	5.34197e-29	9.58708e-28
ENSG00000279858	-1.04548	2.6497e-05	7.77683e-05
ENSG00000279302	-1.96126	4.37039e-29	7.89193e-28
ENSG00000253875	-2.19588	2.33725e-19	2.37467e-18
ENSG00000254109	-1.81241	2.26528e-45	8.85685e-44
ENSG00000279041	-1.64463	7.39716e-59	5.14162e-57
ENSG00000272159	-1.41847	2.19969e-16	1.85322e-15
ENSG00000253509	-1.48436	5.28512e-05	0.000148833
ENSG00000253474	-2.00792	6.99491e-06	2.19654e-05
ENSG00000237807	-1.15308	2.20059e-15	1.71161e-14
ENSG00000253857	-2.37449	2.72841e-14	1.95065e-13
ENSG00000285971	-1.97095	0.00173586	0.00390814
ENSG00000274956	-3.53075	1.59379e-57	1.05745e-55
ENSG00000253190	-1.2787	5.55659e-05	0.000155976
ENSG00000248801	-2.52823	2.91066e-25	4.18581e-24
ENSG00000272254	-1.92484	0.00269771	0.00589926
ENSG00000237061	-2.08446	1.55848e-17	1.41736e-16
ENSG00000260398	-1.61769	2.37197e-22	2.96768e-21
ENSG00000254251	-2.34118	9.19951e-09	4.07121e-08
ENSG00000253177	-2.18025	4.89245e-10	2.45126e-09
ENSG00000253105	-5.01298	5.36374e-110	2.60976e-107
ENSG00000270077	-1.18935	1.08023e-13	7.35097e-13
ENSG00000229625	-1.37352	2.58522e-09	1.20947e-08
ENSG00000260368	-1.11998	9.91186e-29	1.73964e-27
ENSG00000254041	-1.58961	0.00910879	0.018069
ENSG00000249917	-1.64035	3.16604e-14	2.24884e-13
ENSG00000254278	-1.18222	0.00122832	0.00283468
ENSG00000254343	-2.2926	2.07786e-78	3.03298e-76
ENSG00000255364	-2.44582	8.49717e-45	3.27834e-43
ENSG00000255325	-2.19074	1.10161e-35	2.81281e-34
ENSG00000253258	-1.06729	4.76953e-07	1.73686e-06
ENSG00000254166	-1.78615	6.55722e-12	3.86461e-11
ENSG00000261655	-1.27148	6.20253e-18	5.75442e-17
ENSG00000255050	-2.44823	1.3435e-29	2.50348e-28
ENSG00000279605	-2.11344	9.90431e-29	1.73964e-27
ENSG00000277631	-1.86814	3.45376e-12	2.07462e-11
ENSG00000227155	-1.72945	1.93383e-12	1.18024e-11
ENSG00000228115	-1.42344	1.8226e-06	6.17737e-06
ENSG00000226403	-1.39289	2.56572e-25	3.71415e-24
ENSG00000226197	-1.01225	5.13026e-06	1.64221e-05
ENSG00000225472	-2.50677	1.99979e-34	4.75928e-33
ENSG00000272842	-1.20572	1.50141e-14	1.09305e-13
ENSG00000273226	-1.11827	5.71214e-27	8.98149e-26
ENSG00000234840	-1.41851	5.6498e-14	3.92395e-13
ENSG00000224549	-1.34728	2.55762e-13	1.67913e-12
ENSG00000233554	-1.76951	2.34721e-47	1.02273e-45
ENSG00000281128	-1.07187	4.02185e-05	0.000115222
ENSG00000260947	-1.88067	3.78883e-25	5.42199e-24
ENSG00000240240	-2.29874	2.82678e-46	1.13045e-44
ENSG00000223839	-2.45897	1.34977e-35	3.41654e-34
ENSG00000225655	-1.05481	0.00954858	0.0188816
ENSG00000237357	-1.59781	2.0857e-26	3.17128e-25
ENSG00000277697	-1.61453	7.7368e-07	2.72671e-06
ENSG00000276128	-1.72114	2.15189e-13	1.42451e-12
ENSG00000284471	-1.42811	3.28017e-11	1.82398e-10
ENSG00000231212	-2.0925	5.35899e-08	2.17187e-07
ENSG00000226007	-1.54948	1.73519e-26	2.66143e-25
ENSG00000274893	-1.50111	1.96668e-07	7.51579e-07
ENSG00000274628	-2.33286	2.779e-25	4.00963e-24
ENSG00000224958	-6.03421	4.88107e-128	3.88622e-125
ENSG00000229019	-3.84629	9.16288e-83	1.60497e-80
ENSG00000230303	-1.3651	7.41404e-09	3.31286e-08
ENSG00000226237	-1.08309	2.47461e-14	1.77353e-13
ENSG00000235641	-1.16083	1.70066e-07	6.55275e-07
ENSG00000229065	-1.11199	6.01826e-26	8.99453e-25
ENSG00000268926	-3.19104	4.38465e-43	1.5738e-41
ENSG00000225194	-1.78352	1.51557e-18	1.46182e-17
ENSG00000285706	-1.63786	1.75463e-15	1.37451e-14
ENSG00000270412	-2.67628	1.75831e-33	3.9184e-32
ENSG00000255145	-1.20674	1.57964e-30	3.06751e-29
ENSG00000230030	-2.08379	2.85094e-26	4.30492e-25
ENSG00000231678	-1.45403	4.23129e-10	2.13712e-09
ENSG00000233569	-2.2435	2.61178e-07	9.81295e-07
ENSG00000269970	-1.13355	3.15712e-13	2.05882e-12
ENSG00000224307	-1.81863	4.48147e-31	8.96089e-30
ENSG00000237886	-1.06476	3.60484e-18	3.38021e-17
ENSG00000247095	-1.31236	3.65046e-27	5.82345e-26
ENSG00000254872	-1.35006	5.68466e-08	2.30066e-07
ENSG00000285581	-1.10259	5.60944e-28	9.52082e-27
ENSG00000254757	-1.2054	0.0156945	0.0297002
ENSG00000282556	-2.55599	8.03293e-59	5.53956e-57
ENSG00000275612	-1.26071	0.000457005	0.00112365
ENSG00000276668	-1.43418	1.47291e-05	4.46821e-05
ENSG00000254707	-1.17239	0.00607671	0.0124681
ENSG00000254951	-1.12773	3.01523e-07	1.1242e-06
ENSG00000248332	-2.33349	7.19399e-14	4.95712e-13
ENSG00000177112	-1.44082	1.52246e-21	1.79942e-20
ENSG00000254401	-1.09434	5.56489e-10	2.77231e-09
ENSG00000255270	-1.39532	8.75889e-09	3.88604e-08
ENSG00000270607	-1.00486	1.85181e-07	7.09764e-07
ENSG00000246225	-1.14893	2.35265e-13	1.54805e-12
ENSG00000255418	-1.43951	1.4509e-10	7.6318e-10
ENSG00000254862	-1.01807	1.71805e-05	5.16713e-05
ENSG00000255202	-2.09573	3.99811e-34	9.31261e-33
ENSG00000254669	-1.16105	0.00110826	0.00257662
ENSG00000279675	-1.84886	9.03e-08	3.56237e-07
ENSG00000255447	-1.1332	0.00222834	0.00493323
ENSG00000255240	-1.00275	1.55805e-08	6.72189e-08
ENSG00000214797	-1.01655	0.00474176	0.00993025
ENSG00000255120	-2.26856	3.65344e-23	4.7473e-22
ENSG00000255404	-1.18175	0.0265037	0.047381
ENSG00000254461	-1.00054	9.26433e-09	4.09783e-08
ENSG00000254510	-2.09056	2.11447e-32	4.51672e-31
ENSG00000250508	-1.29683	3.26854e-08	1.35796e-07
ENSG00000256508	-1.92285	3.59959e-24	4.92582e-23
ENSG00000260877	-2.45234	1.53538e-25	2.24115e-24
ENSG00000255774	-3.27954	4.86141e-39	1.43839e-37
ENSG00000260401	-1.91169	7.14294e-40	2.18734e-38
ENSG00000256928	-1.0934	0.00058779	0.00141893
ENSG00000279353	-1.50318	3.50033e-07	1.29514e-06
ENSG00000279117	-1.22757	1.65726e-44	6.31057e-43
ENSG00000254988	-3.64988	8.56617e-42	2.88548e-40
ENSG00000255178	-1.35859	0.00918336	0.0182005
ENSG00000278989	-1.27392	5.18495e-19	5.12526e-18
ENSG00000254731	-1.63035	6.3242e-16	5.10953e-15
ENSG00000255250	-1.97714	1.97001e-20	2.14861e-19
ENSG00000255471	-1.87123	1.00174e-60	7.37249e-59
ENSG00000280339	-2.26949	5.29756e-76	7.02971e-74
ENSG00000280385	-1.67833	3.1143e-14	2.21568e-13
ENSG00000261645	-1.24321	6.52584e-10	3.22354e-09
ENSG00000255929	-1.96208	7.992e-09	3.55299e-08
ENSG00000282728	-1.43559	3.47021e-13	2.24794e-12
ENSG00000256916	-1.34438	0.000144885	0.000381395
ENSG00000281655	-1.41948	0.000224333	0.000574701
ENSG00000260966	-1.09957	1.58902e-37	4.36258e-36
ENSG00000246100	-1.55018	8.04017e-40	2.45351e-38
ENSG00000280143	-1.92692	3.50814e-41	1.15072e-39
ENSG00000279586	-2.08256	6.0159e-10	2.98174e-09
ENSG00000254528	-2.27975	4.65181e-18	4.3295e-17
ENSG00000245869	-1.75948	7.14951e-15	5.37933e-14
ENSG00000254740	-1.31057	4.09283e-08	1.68366e-07
ENSG00000255216	-2.06851	3.38822e-13	2.19645e-12
ENSG00000176984	-1.56747	7.53697e-24	1.01396e-22
ENSG00000250493	-2.10272	3.48931e-05	0.000101023
ENSG00000255248	-1.04838	1.6299e-20	1.78433e-19
ENSG00000255045	-1.45582	4.00938e-16	3.30642e-15
ENSG00000250073	-3.94441	1.23296e-100	4.49928e-98
ENSG00000254943	-1.77382	0.000104239	0.000280555
ENSG00000259290	-1.24326	2.7128e-05	7.94872e-05
ENSG00000255027	-3.22608	1.87411e-25	2.72197e-24
ENSG00000281386	-4.39374	4.98186e-73	5.89609e-71
ENSG00000281097	-2.01052	3.76513e-23	4.88519e-22
ENSG00000280237	-1.94305	1.25583e-34	3.0299e-33
ENSG00000225140	-1.67885	0.000705467	0.00168489
ENSG00000282390	-1.13337	1.47092e-05	4.46374e-05
ENSG00000226005	-1.95797	7.92605e-08	3.14477e-07
ENSG00000233117	-1.76862	8.98377e-31	1.7676e-29
ENSG00000205488	-1.05749	1.57131e-17	1.42755e-16
ENSG00000256462	-1.09191	4.01086e-17	3.52328e-16
ENSG00000225948	-1.02412	0.000125592	0.000334023
ENSG00000231496	-3.41957	2.24169e-53	1.25851e-51
ENSG00000271360	-1.32202	0.020756	0.0381013
ENSG00000271046	-1.77435	2.69772e-13	1.76846e-12
ENSG00000225778	-2.14474	2.10478e-31	4.30694e-30
ENSG00000233968	-1.32143	1.02957e-11	5.96358e-11
ENSG00000283000	-1.94698	9.92051e-31	1.94371e-29
ENSG00000226808	-1.4584	3.61799e-16	2.99776e-15
ENSG00000229116	-1.69169	4.21476e-07	1.54577e-06
ENSG00000279458	-1.27532	7.48916e-10	3.67246e-09
ENSG00000235939	-1.92276	9.36959e-10	4.55377e-09
ENSG00000235140	-2.40375	2.71443e-09	1.26519e-08
ENSG00000232682	-1.69272	4.96001e-10	2.48369e-09
ENSG00000234756	-3.97208	8.99289e-88	1.83162e-85
ENSG00000226051	-3.74634	2.83138e-99	9.91889e-97
ENSG00000230417	-1.02348	6.50206e-10	3.2136e-09
ENSG00000229569	-1.33122	1.9001e-15	1.48316e-14
ENSG00000271880	-2.20358	2.18852e-34	5.18028e-33
ENSG00000151303	-2.24619	4.43713e-41	1.44463e-39
ENSG00000272508	-2.18279	6.58716e-27	1.03203e-25
ENSG00000280660	-4.53639	1.08053e-85	2.05724e-83
ENSG00000280693	-2.35356	1.79866e-38	5.18181e-37
ENSG00000203876	-1.04781	2.11161e-17	1.89289e-16
ENSG00000273143	-1.89643	5.49236e-24	7.43464e-23
ENSG00000278601	-1.24459	1.17843e-34	2.85103e-33
ENSG00000270589	-1.04216	2.79394e-26	4.22613e-25
ENSG00000275024	-1.37355	5.91997e-08	2.38817e-07
ENSG00000279796	-3.18623	6.20436e-48	2.77234e-46
ENSG00000285587	-2.35501	3.67397e-07	1.35709e-06
ENSG00000225936	-2.36249	2.19906e-18	2.10255e-17
ENSG00000229847	-1.86433	1.48458e-26	2.28506e-25
ENSG00000285973	-1.4119	3.77689e-05	0.000108738
ENSG00000273599	-1.01655	2.43373e-17	2.17719e-16
ENSG00000224023	-1.04658	3.27755e-18	3.09987e-17
ENSG00000279725	-5.29067	4.64477e-81	7.53314e-79
ENSG00000231705	-1.21132	1.20015e-11	6.9196e-11
ENSG00000232903	-1.31386	0.00649385	0.0132479
ENSG00000224758	-1.34395	0.000203098	0.000523465
ENSG00000278518	-2.65135	8.3981e-37	2.24925e-35
ENSG00000276144	-1.10618	7.51221e-07	2.6529e-06
ENSG00000180861	-1.06371	8.28596e-06	2.57883e-05
ENSG00000256751	-1.5572	2.09069e-39	6.24923e-38
ENSG00000255648	-2.17192	3.26232e-13	2.12269e-12
ENSG00000274624	-1.90019	5.94801e-22	7.27552e-21
ENSG00000256185	-1.1326	3.57965e-16	2.9688e-15
ENSG00000223914	-5.02057	3.96232e-80	6.08807e-78
ENSG00000225342	-1.30076	3.83898e-29	6.98998e-28
ENSG00000280054	-2.88732	1.395e-50	6.86371e-49
ENSG00000257771	-1.0935	0.00509721	0.0105986
ENSG00000257588	-2.88406	4.6423e-17	4.05357e-16
ENSG00000258137	-3.07266	9.45093e-50	4.49844e-48
ENSG00000258086	-1.71554	7.67641e-10	3.76007e-09
ENSG00000257477	-1.7185	5.52294e-13	3.52294e-12
ENSG00000279411	-1.14853	0.00102625	0.00239742
ENSG00000257230	-3.15391	8.72318e-35	2.12807e-33
ENSG00000274979	-1.15257	3.70878e-07	1.36822e-06
ENSG00000236333	-2.53447	1.63015e-19	1.66981e-18
ENSG00000258077	-3.04298	1.76066e-57	1.15939e-55
ENSG00000258088	-2.82074	1.45665e-44	5.59534e-43
ENSG00000257329	-3.25961	6.42353e-33	1.41706e-31
ENSG00000257345	-1.45557	0.000382304	0.000950659
ENSG00000258274	-2.35079	2.01321e-15	1.56726e-14
ENSG00000255794	-2.38277	1.62118e-15	1.27111e-14
ENSG00000256139	-1.16973	6.47061e-25	9.19961e-24
ENSG00000255655	-1.04242	1.32882e-13	8.98674e-13
ENSG00000249094	-2.03729	4.07798e-21	4.67473e-20
ENSG00000257595	-1.33009	2.21174e-10	1.14212e-09
ENSG00000277566	-1.20719	3.81709e-35	9.44354e-34
ENSG00000257279	-2.07465	3.35819e-15	2.57765e-14
ENSG00000280138	-1.1205	2.8716e-32	6.10424e-31
ENSG00000249267	-2.45092	1.02374e-26	1.58409e-25
ENSG00000275212	-1.21211	3.25785e-09	1.50646e-08
ENSG00000255595	-3.43942	1.04331e-41	3.5009e-40
ENSG00000214043	-1.90439	0.000240684	0.000614015
ENSG00000279180	-2.35995	4.55945e-09	2.06793e-08
ENSG00000257025	-2.4564	1.29485e-06	4.47172e-06
ENSG00000276122	-1.47193	2.33247e-08	9.87327e-08
ENSG00000279976	-2.59137	1.13528e-29	2.13365e-28
ENSG00000280200	-2.26653	2.4858e-29	4.58329e-28
ENSG00000226352	-1.10443	1.78015e-10	9.26353e-10
ENSG00000229558	-1.25424	0.00607454	0.012468
ENSG00000232977	-1.21634	9.80022e-18	9.01579e-17
ENSG00000205861	-1.08806	3.80186e-20	4.06057e-19
ENSG00000230490	-1.69513	2.86605e-36	7.58334e-35
ENSG00000233725	-3.22151	2.15532e-40	6.8641e-39
ENSG00000277831	-1.34142	0.00018161	0.000471691
ENSG00000237361	-2.17665	7.21244e-10	3.54261e-09
ENSG00000276527	-1.44547	0.000737333	0.00175722
ENSG00000235097	-5.71851	3.30204e-86	6.42651e-84
ENSG00000273149	-1.03125	4.49556e-22	5.52979e-21
ENSG00000231817	-1.16271	0.000167023	0.000435224
ENSG00000277684	-1.52355	6.63989e-07	2.36776e-06
ENSG00000279754	-2.4808	3.12752e-17	2.77235e-16
ENSG00000226240	-1.49758	1.18992e-17	1.08782e-16
ENSG00000261553	-1.93358	1.32555e-41	4.43098e-40
ENSG00000178734	-2.8979	1.40127e-29	2.60558e-28
ENSG00000223458	-2.71541	7.21192e-27	1.12789e-25
ENSG00000229246	-1.60357	2.04996e-05	6.10873e-05
ENSG00000261446	-13.9778	1.43685e-06	4.94263e-06
ENSG00000238230	-1.67086	3.59948e-08	1.48769e-07
ENSG00000227640	-1.55585	4.11359e-19	4.09861e-18
ENSG00000223392	-4.02931	1.63498e-39	4.90381e-38
ENSG00000231194	-1.00721	7.20469e-07	2.55564e-06
ENSG00000260992	-1.42264	8.7571e-41	2.83006e-39
ENSG00000243319	-2.24482	2.3987e-47	1.03999e-45
ENSG00000279702	-2.3874	8.40939e-32	1.75356e-30
ENSG00000272542	-1.78723	1.06375e-14	7.90858e-14
ENSG00000284966	-1.6459	3.03332e-08	1.26564e-07
ENSG00000272274	-5.84952	4.2332e-125	3.08953e-122
ENSG00000230156	-5.30526	1.1606e-95	3.38817e-93
ENSG00000235875	-1.29464	5.3809e-06	1.71867e-05
ENSG00000258918	-1.53059	4.8605e-10	2.43805e-09
ENSG00000258772	-1.1425	5.3736e-05	0.00015113
ENSG00000258471	-1.29815	6.06544e-21	6.86319e-20
ENSG00000258604	-2.40903	2.80153e-16	2.33452e-15
ENSG00000258175	-3.57187	3.49248e-18	3.28188e-17
ENSG00000257831	-2.10509	7.8455e-15	5.87273e-14
ENSG00000283098	-2.20469	1.87572e-26	2.86694e-25
ENSG00000258661	-3.0328	9.84715e-38	2.74654e-36
ENSG00000258690	-2.1039	1.2071e-05	3.70809e-05
ENSG00000259048	-1.66476	0.000466096	0.00114408
ENSG00000259070	-1.19405	3.52676e-20	3.77596e-19
ENSG00000258998	-1.5997	2.11109e-09	9.95097e-09
ENSG00000258949	-1.28404	2.75827e-05	8.07923e-05
ENSG00000258616	-6.87268	4.75748e-85	8.86512e-83
ENSG00000258868	-2.24928	0.000228487	0.000584601
ENSG00000282885	-1.60924	2.96677e-37	8.09439e-36
ENSG00000258808	-2.20701	3.37765e-18	3.18766e-17
ENSG00000258537	-3.15024	1.43829e-27	2.36778e-26
ENSG00000258413	-1.95612	3.29547e-13	2.14108e-12
ENSG00000258667	-1.17327	4.88604e-14	3.42062e-13
ENSG00000259093	-1.24126	0.0075422	0.0151606
ENSG00000280073	-2.61204	1.12808e-33	2.55291e-32
ENSG00000245466	-3.57916	1.45909e-68	1.57762e-66
ENSG00000258689	-3.72091	6.57634e-77	8.99931e-75
ENSG00000259153	-2.0277	1.18987e-48	5.51369e-47
ENSG00000284959	-1.13073	3.9809e-20	4.24145e-19
ENSG00000258743	-1.20399	0.00044872	0.00110514
ENSG00000260711	-1.16887	1.26227e-19	1.30674e-18
ENSG00000258499	-1.41816	0.00024746	0.000630199
ENSG00000258793	-2.27604	8.52009e-22	1.03207e-20
ENSG00000247970	-1.18771	1.02215e-15	8.13079e-15
ENSG00000258498	-2.30172	2.11517e-51	1.05855e-49
ENSG00000261621	-1.47983	0.000277212	0.000701886
ENSG00000260760	-1.89801	1.35953e-07	5.29424e-07
ENSG00000259905	-2.79966	3.93448e-25	5.62124e-24
ENSG00000279050	-1.32003	1.68788e-16	1.43102e-15
ENSG00000280234	-2.72913	1.42133e-13	9.53869e-13
ENSG00000259644	-1.47231	1.42277e-46	5.82274e-45
ENSG00000259523	-1.29956	3.44843e-27	5.52127e-26
ENSG00000259446	-2.06654	7.30057e-05	0.000200811
ENSG00000259280	-1.57962	0.00138237	0.0031561
ENSG00000259380	-1.02556	4.36493e-05	0.000124319
ENSG00000259269	-1.04027	0.00762694	0.0153063
ENSG00000279537	-1.01233	2.25818e-13	1.48924e-12
ENSG00000261183	-1.07046	1.5712e-20	1.72222e-19
ENSG00000259617	-1.82319	3.98829e-07	1.46516e-06
ENSG00000174171	-1.80406	5.38e-28	9.14914e-27
ENSG00000285080	-1.3844	2.63949e-07	9.90856e-07
ENSG00000259563	-1.12779	2.08474e-09	9.83735e-09
ENSG00000260035	-1.42278	3.32978e-05	9.65956e-05
ENSG00000275672	-1.06448	0.00652003	0.0132982
ENSG00000273972	-1.22868	5.13144e-11	2.80532e-10
ENSG00000285934	-1.73675	0.0139065	0.0265577
ENSG00000259554	-1.2367	0.0159506	0.0301523
ENSG00000259204	-1.91078	1.4757e-12	9.07595e-12
ENSG00000280362	-4.20889	1.25249e-51	6.41481e-50
ENSG00000259941	-1.09757	1.58098e-06	5.40446e-06
ENSG00000261823	-1.0076	1.31214e-05	4.01526e-05
ENSG00000276772	-3.0624	4.75293e-42	1.62602e-40
ENSG00000273958	-1.48853	1.14901e-14	8.50633e-14
ENSG00000259370	-3.776	2.63594e-52	1.42504e-50
ENSG00000259498	-1.27934	3.41524e-07	1.2674e-06
ENSG00000259459	-1.97836	1.70131e-25	2.47921e-24
ENSG00000277351	-1.15303	2.11621e-08	8.98387e-08
ENSG00000259645	-1.31182	3.50119e-10	1.78172e-09
ENSG00000278408	-3.61802	2.08693e-42	7.25292e-41
ENSG00000260037	-1.73771	3.13939e-20	3.36946e-19
ENSG00000261632	-3.88381	1.45099e-46	5.91058e-45
ENSG00000260469	-2.52369	8.47381e-17	7.29014e-16
ENSG00000261821	-2.54382	9.83072e-29	1.73234e-27
ENSG00000261606	-2.67459	1.56752e-21	1.84769e-20
ENSG00000203392	-1.10114	3.984e-19	3.97401e-18
ENSG00000259495	-1.71805	9.89492e-14	6.7492e-13
ENSG00000259462	-1.12309	3.34459e-08	1.38627e-07
ENSG00000274128	-1.62963	6.7547e-08	2.70003e-07
ENSG00000275120	-1.372	1.00216e-37	2.78631e-36
ENSG00000276278	-1.20517	1.32378e-26	2.04114e-25
ENSG00000260125	-1.69384	1.19098e-07	4.65238e-07
ENSG00000261478	-1.3565	1.13581e-12	7.04989e-12
ENSG00000259291	-1.49832	4.9842e-52	2.59831e-50
ENSG00000258647	-1.23161	2.03084e-09	9.59336e-09
ENSG00000260337	-1.5648	1.49622e-20	1.64415e-19
ENSG00000280076	-1.7603	1.79766e-19	1.83925e-18
ENSG00000258888	-2.00677	6.9184e-14	4.78227e-13
ENSG00000257060	-1.32578	2.86418e-12	1.72997e-11
ENSG00000258631	-1.22096	6.45279e-06	2.03799e-05
ENSG00000248441	-1.25931	2.5444e-25	3.68938e-24
ENSG00000273923	-1.0111	0.0174225	0.0325979
ENSG00000280304	-1.27007	6.78481e-19	6.65413e-18
ENSG00000259134	-1.43437	5.41421e-19	5.34584e-18
ENSG00000259702	-1.46803	0.0133898	0.0256727
ENSG00000273771	-2.32439	1.7734e-36	4.73521e-35
ENSG00000247809	-1.6713	6.42522e-59	4.50176e-57
ENSG00000280048	-1.76962	2.69642e-29	4.93012e-28
ENSG00000277135	-1.85802	4.17441e-40	1.3057e-38
ENSG00000279645	-1.35792	1.58092e-26	2.42908e-25
ENSG00000259275	-1.17581	2.34089e-26	3.55312e-25
ENSG00000259475	-1.60393	7.69451e-05	0.000211051
ENSG00000261616	-2.76852	4.34866e-65	4.00901e-63
ENSG00000254744	-1.14713	0.00133383	0.00305724
ENSG00000259219	-1.71119	1.55014e-05	4.6895e-05
ENSG00000259430	-1.30421	7.0312e-10	3.4634e-09
ENSG00000262528	-1.14831	1.27798e-13	8.64956e-13
ENSG00000279255	-2.67637	3.73113e-55	2.23816e-53
ENSG00000275438	-1.08841	6.32265e-07	2.26108e-06
ENSG00000261713	-2.25533	2.29387e-06	7.66784e-06
ENSG00000261294	-1.85333	1.4424e-10	7.59169e-10
ENSG00000277010	-1.95262	9.5924e-06	2.96961e-05
ENSG00000260182	-2.53834	8.29831e-44	3.04086e-42
ENSG00000263325	-1.48622	2.8572e-15	2.20859e-14
ENSG00000205890	-1.36321	1.03619e-07	4.06401e-07
ENSG00000285543	-3.2691	0.000107122	0.000287606
ENSG00000262097	-1.52049	8.95751e-14	6.12411e-13
ENSG00000257769	-1.45309	4.17994e-05	0.000119283
ENSG00000280429	-3.87995	9.7625e-64	8.30097e-62
ENSG00000260592	-1.41634	0.00336829	0.00723736
ENSG00000260934	-1.7283	3.4833e-05	0.000100882
ENSG00000279747	-2.18663	1.48734e-09	7.08325e-09
ENSG00000283213	-2.75089	4.10639e-30	7.86953e-29
ENSG00000285882	-1.51004	0.0010734	0.00250088
ENSG00000259954	-1.46757	6.03136e-09	2.71024e-08
ENSG00000260402	-6.01838	5.65008e-94	1.41381e-91
ENSG00000214614	-4.42587	2.61188e-51	1.29971e-49
ENSG00000205452	-2.26234	8.886e-05	0.000241763
ENSG00000279249	-1.12326	7.35662e-07	2.6032e-06
ENSG00000261092	-2.53136	5.74586e-29	1.02908e-27
ENSG00000260249	-1.09297	1.22427e-14	9.02539e-14
ENSG00000279427	-1.53522	0.0251861	0.0452737
ENSG00000279344	-1.1505	1.67627e-23	2.20102e-22
ENSG00000246379	-1.96645	1.37601e-27	2.2695e-26
ENSG00000274031	-1.17964	8.83296e-11	4.71701e-10
ENSG00000276663	-1.90623	5.8824e-11	3.19988e-10
ENSG00000187185	-1.54453	7.68397e-15	5.76166e-14
ENSG00000265408	-1.42025	0.000211595	0.000544085
ENSG00000262160	-1.35917	1.67999e-28	2.91354e-27
ENSG00000279569	-2.20924	1.19558e-53	6.75542e-52
ENSG00000214353	-1.67871	3.72654e-11	2.05674e-10
ENSG00000261141	-1.40527	0.00351688	0.00753261
ENSG00000260228	-1.87959	4.78183e-35	1.1797e-33
ENSG00000250685	-1.17725	4.27885e-17	3.74742e-16
ENSG00000260859	-1.28666	4.68825e-16	3.84454e-15
ENSG00000279622	-3.43474	1.73659e-34	4.16686e-33
ENSG00000268505	-2.17525	5.82765e-29	1.0416e-27
ENSG00000269186	-3.03426	2.01127e-77	2.79599e-75
ENSG00000268388	-1.79489	1.99192e-38	5.71975e-37
ENSG00000261175	-1.50965	3.54463e-10	1.80173e-09
ENSG00000260466	-3.86628	6.82545e-40	2.09745e-38
ENSG00000260166	-1.17928	1.56038e-08	6.72861e-08
ENSG00000205037	-1.53199	3.54845e-06	1.15529e-05
ENSG00000262061	-1.74197	3.40391e-19	3.41875e-18
ENSG00000277200	-1.00012	3.01954e-10	1.54289e-09
ENSG00000262823	-1.89169	4.06393e-27	6.47125e-26
ENSG00000229782	-2.92583	5.78545e-35	1.42328e-33
ENSG00000262921	-4.02088	2.69764e-50	1.31255e-48
ENSG00000261863	-2.2658	3.43558e-07	1.27441e-06
ENSG00000261996	-1.10348	1.0982e-19	1.13958e-18
ENSG00000267532	-1.04904	2.36921e-21	2.75925e-20
ENSG00000264772	-1.37011	7.95694e-09	3.541e-08
ENSG00000279152	-1.19121	7.27366e-06	2.27835e-05
ENSG00000262966	-1.00884	0.000180232	0.000468249
ENSG00000263400	-1.71765	2.23891e-48	1.02127e-46
ENSG00000266114	-1.19666	0.0138593	0.0264733
ENSG00000263508	-2.68927	9.48788e-16	7.57474e-15
ENSG00000179136	-2.0076	1.45525e-14	1.06209e-13
ENSG00000260647	-1.06213	2.27566e-17	2.03785e-16
ENSG00000267259	-1.47171	6.85713e-19	6.71753e-18
ENSG00000265334	-1.0812	2.90902e-06	9.54559e-06
ENSG00000279668	-1.02896	3.50635e-05	0.000101449
ENSG00000271392	-1.16877	3.25241e-05	9.46332e-05
ENSG00000276241	-1.26722	3.9362e-05	0.000112842
ENSG00000266588	-1.62245	9.86609e-05	0.000266854
ENSG00000264968	-1.40796	8.88085e-12	5.16114e-11
ENSG00000234859	-1.31772	3.08781e-15	2.37846e-14
ENSG00000229732	-5.13255	5.14977e-91	1.15645e-88
ENSG00000273650	-1.3625	1.84282e-06	6.22904e-06
ENSG00000279602	-1.08117	6.91722e-15	5.22701e-14
ENSG00000267405	-2.84404	8.13011e-60	5.88459e-58
ENSG00000267246	-1.49236	2.93116e-38	8.281e-37
ENSG00000280022	-1.07707	3.63903e-11	2.01203e-10
ENSG00000279685	-1.9427	4.71068e-16	3.85932e-15
ENSG00000264019	-1.44479	6.31421e-05	0.000175722
ENSG00000239552	-2.45023	9.43074e-34	2.13975e-32
ENSG00000229980	-1.05795	3.71327e-19	3.71242e-18
ENSG00000247011	-1.82832	4.20068e-11	2.31236e-10
ENSG00000275710	-1.10558	1.34497e-05	4.10855e-05
ENSG00000267667	-2.04415	2.88618e-10	1.47906e-09
ENSG00000215769	-1.00429	4.71122e-31	9.37746e-30
ENSG00000278740	-1.02761	1.97389e-13	1.31064e-12
ENSG00000267731	-1.11581	1.45954e-20	1.60586e-19
ENSG00000278873	-1.66564	1.06731e-54	6.31591e-53
ENSG00000267653	-2.91905	2.13523e-19	2.17699e-18
ENSG00000237560	-4.62247	4.85311e-64	4.20827e-62
ENSG00000228639	-1.95844	7.17375e-07	2.54569e-06
ENSG00000263586	-1.52037	3.09111e-11	1.72433e-10
ENSG00000266998	-1.01301	9.38697e-07	3.27926e-06
ENSG00000267506	-2.28596	4.37775e-37	1.18334e-35
ENSG00000263278	-4.27278	4.44289e-49	2.08079e-47
ENSG00000262188	-4.11182	2.03636e-59	1.46184e-57
ENSG00000263167	-1.4589	2.88108e-08	1.20614e-07
ENSG00000262115	-1.26482	3.71717e-07	1.37016e-06
ENSG00000260005	-1.20218	2.42928e-09	1.14017e-08
ENSG00000185168	-1.55082	7.69937e-21	8.64501e-20
ENSG00000261845	-1.29567	9.35836e-14	6.38819e-13
ENSG00000274370	-1.16579	4.03002e-20	4.28337e-19
ENSG00000261888	-1.68166	5.74924e-36	1.49412e-34
ENSG00000262898	-1.16125	6.6482e-05	0.000184315
ENSG00000262094	-1.61528	6.68316e-08	2.67632e-07
ENSG00000261520	-3.72219	1.88566e-47	8.34072e-46
ENSG00000266268	-1.84527	5.32296e-08	2.15826e-07
ENSG00000266288	-1.4435	1.50517e-09	7.15902e-09
ENSG00000263627	-1.1925	4.64837e-18	4.3295e-17
ENSG00000280302	-2.67831	3.09914e-36	8.17537e-35
ENSG00000267069	-2.30053	4.92684e-21	5.6038e-20
ENSG00000267690	-2.31348	3.84466e-06	1.24555e-05
ENSG00000283294	-5.39447	3.19687e-113	1.74989e-110
ENSG00000265142	-3.51743	2.65431e-61	1.98688e-59
ENSG00000264345	-1.02466	0.00203496	0.00453606
ENSG00000275805	-1.69158	2.9599e-14	2.10926e-13
ENSG00000260372	-2.07866	6.98741e-07	2.48359e-06
ENSG00000265369	-2.75587	3.66526e-08	1.51417e-07
ENSG00000227279	-1.56323	0.0271846	0.0484592
ENSG00000266729	-2.9452	2.30479e-52	1.25375e-50
ENSG00000274275	-1.16561	4.43289e-07	1.61898e-06
ENSG00000263904	-1.09815	1.68881e-11	9.61052e-11
ENSG00000283458	-2.09482	0.0196248	0.0362986
ENSG00000283503	-3.47798	2.38101e-46	9.60961e-45
ENSG00000267414	-1.00853	6.31773e-16	5.10902e-15
ENSG00000267097	-1.63884	2.03049e-13	1.3472e-12
ENSG00000267196	-1.54388	4.37745e-21	4.99839e-20
ENSG00000267311	-1.31487	1.1687e-23	1.56028e-22
ENSG00000206129	-1.45775	1.02737e-07	4.03124e-07
ENSG00000267712	-1.27454	1.90016e-05	5.6875e-05
ENSG00000267774	-1.54563	0.0174171	0.0325979
ENSG00000266900	-1.03457	2.44302e-34	5.7671e-33
ENSG00000265778	-1.45001	1.39507e-33	3.12482e-32
ENSG00000263812	-1.62224	7.9261e-16	6.38022e-15
ENSG00000279811	-1.05199	1.5974e-17	1.44974e-16
ENSG00000226644	-2.46411	1.04041e-32	2.27229e-31
ENSG00000236526	-1.5231	0.00264201	0.00578325
ENSG00000227927	-1.23475	1.6501e-12	1.0106e-11
ENSG00000268628	-2.22612	1.41915e-30	2.76198e-29
ENSG00000274173	-1.37081	3.06155e-19	3.09262e-18
ENSG00000125804	-1.8602	1.76053e-14	1.27533e-13
ENSG00000230753	-1.45767	3.58095e-17	3.16468e-16
ENSG00000234139	-1.38087	1.8135e-10	9.42031e-10
ENSG00000278035	-1.08454	2.7656e-05	8.09802e-05
ENSG00000277022	-2.21831	5.31292e-05	0.000149568
ENSG00000174403	-3.96033	5.20013e-92	1.19849e-89
ENSG00000174407	-2.08206	3.71125e-06	1.2056e-05
ENSG00000167046	-2.78121	1.23139e-48	5.67607e-47
ENSG00000277496	-2.85013	1.87336e-95	5.12716e-93
ENSG00000276317	-2.81757	1.13116e-81	1.86919e-79
ENSG00000232803	-2.76282	5.48796e-36	1.43473e-34
ENSG00000280213	-1.30704	2.68836e-25	3.88525e-24
ENSG00000267304	-3.09614	5.31367e-16	4.3371e-15
ENSG00000269807	-1.67416	4.46219e-12	2.6603e-11
ENSG00000269318	-1.35051	4.53721e-40	1.40911e-38
ENSG00000267709	-5.02516	7.6028e-62	5.84082e-60
ENSG00000267262	-1.57856	4.06336e-06	1.31317e-05
ENSG00000267299	-1.54844	0.0199802	0.0368859
ENSG00000275234	-1.02389	1.13839e-18	1.10655e-17
ENSG00000268618	-1.05465	0.0134312	0.0257453
ENSG00000283108	-1.28968	2.37891e-11	1.3364e-10
ENSG00000278611	-1.03119	2.49176e-09	1.16887e-08
ENSG00000267082	-2.93749	3.08246e-35	7.64764e-34
ENSG00000273733	-2.60557	3.27411e-25	4.70076e-24
ENSG00000267062	-1.55965	3.70803e-10	1.88268e-09
ENSG00000099797	-1.0292	2.71987e-27	4.3788e-26
ENSG00000273218	-1.03302	2.02642e-05	6.04474e-05
ENSG00000267308	-1.59546	1.14945e-08	5.02088e-08
ENSG00000214049	-1.59208	2.12059e-13	1.40485e-12
ENSG00000279717	-1.89678	2.7542e-07	1.0317e-06
ENSG00000268416	-1.98619	4.5079e-11	2.4768e-10
ENSG00000268119	-2.27872	1.74711e-21	2.05109e-20
ENSG00000268658	-1.49533	3.22745e-13	2.10156e-12
ENSG00000268081	-1.29376	1.8487e-13	1.22938e-12
ENSG00000268555	-3.27562	3.2846e-36	8.63861e-35
ENSG00000279377	-1.19398	3.79096e-21	4.36284e-20
ENSG00000260599	-1.89908	1.30299e-10	6.88273e-10
ENSG00000267924	-1.83506	1.71941e-06	5.85254e-06
ENSG00000269289	-2.26108	4.33625e-24	5.9062e-23
ENSG00000280061	-4.28071	3.16667e-75	4.07849e-73
ENSG00000233214	-1.10321	3.25197e-06	1.06192e-05
ENSG00000232680	-1.59434	3.26543e-14	2.31755e-13
ENSG00000267254	-1.62777	5.79708e-39	1.70946e-37
ENSG00000267345	-1.00626	1.32678e-06	4.57119e-06
ENSG00000267605	-1.24049	1.26818e-08	5.51476e-08
ENSG00000225877	-1.42606	2.51579e-07	9.49303e-07
ENSG00000282943	-1.50279	1.13581e-08	4.96439e-08
ENSG00000227606	-1.33825	0.00024789	0.000631112
ENSG00000231412	-3.1869	1.21469e-38	3.52259e-37
ENSG00000269745	-4.24258	3.68406e-52	1.94367e-50
ENSG00000269194	-1.13064	3.94074e-13	2.54521e-12
ENSG00000268906	-1.8417	5.95595e-11	3.23788e-10
ENSG00000267149	-1.10505	2.91514e-16	2.42688e-15
ENSG00000267577	-1.26841	3.2893e-05	9.56114e-05
ENSG00000267606	-1.63461	4.13148e-12	2.46818e-11
ENSG00000267776	-1.21146	0.0104749	0.0205325
ENSG00000267454	-1.55271	5.51132e-20	5.82246e-19
ENSG00000166770	-1.42807	2.58485e-29	4.736e-28
ENSG00000268307	-3.22728	4.45749e-75	5.65778e-73
ENSG00000268912	-1.4662	2.56105e-34	6.01332e-33
ENSG00000278847	-1.16114	0.0113466	0.0220978
ENSG00000233070	-2.38214	2.54437e-16	2.13444e-15
ENSG00000231535	-2.39876	2.2893e-42	7.89359e-41
ENSG00000273906	-2.32026	1.09441e-12	6.80256e-12
ENSG00000176728	-1.74761	6.89361e-32	1.4513e-30
ENSG00000260197	-1.29922	9.86158e-16	7.86591e-15
ENSG00000229236	-1.25903	5.45089e-17	4.736e-16
ENSG00000283633	-1.19621	4.92778e-07	1.793e-06
ENSG00000267338	-1.00138	6.81873e-06	2.14737e-05
ENSG00000237689	-3.17777	6.97048e-42	2.35705e-40
ENSG00000226872	-1.4863	6.11732e-07	2.19482e-06
ENSG00000274422	-1.42512	4.05452e-29	7.33667e-28
ENSG00000178803	-1.07014	0.00410043	0.00867848
ENSG00000203280	-1.02632	0.00160416	0.0036331
ENSG00000235271	-1.02328	7.92197e-13	4.98424e-12
ENSG00000279699	-2.14111	6.23359e-29	1.11133e-27
ENSG00000225867	-1.81185	2.95527e-08	1.23484e-07
ENSG00000280216	-1.78044	1.34127e-31	2.77048e-30
ENSG00000272834	-1.15108	0.0162904	0.0307084
ENSG00000231993	-1.41134	1.25055e-20	1.37827e-19
ENSG00000229891	-1.8166	8.08435e-66	7.86697e-64
ENSG00000270022	-1.45029	3.49075e-14	2.46947e-13
ENSG00000218357	-1.99121	3.43757e-17	3.04103e-16
ENSG00000224905	-1.8394	6.23866e-57	4.01752e-55
ENSG00000215386	-1.47919	1.26779e-29	2.36744e-28
ENSG00000280432	-1.36584	2.015e-17	1.81185e-16
ENSG00000197934	-1.23795	1.02177e-05	3.15873e-05
ENSG00000231236	-1.58141	1.71979e-08	7.37244e-08
ENSG00000232079	-3.78396	1.24491e-47	5.5345e-46
ENSG00000236532	-1.29304	1.04119e-11	6.02295e-11
ENSG00000279690	-1.74223	0.0215884	0.0394639
ENSG00000230212	-1.35504	2.31095e-19	2.35067e-18
ENSG00000233393	-1.38504	5.88028e-05	0.000164378
ENSG00000236830	-1.45581	2.61372e-53	1.45803e-51
ENSG00000231324	-3.74165	5.42707e-52	2.81244e-50
ENSG00000224269	-2.02996	4.86249e-19	4.82284e-18
ENSG00000280109	-2.48805	2.64559e-20	2.86404e-19
ENSG00000232806	-1.44695	0.0183154	0.0340637
ENSG00000227702	-1.85103	8.35628e-13	5.24995e-12
ENSG00000225431	-2.17965	6.58895e-36	1.70224e-34
ENSG00000272438	1.17842	0.00292751	0.00635401
ENSG00000272235	1.29588	0.0231773	0.0420089
ENSG00000233485	1.5934	0.000116743	0.000312003
ENSG00000228140	1.33584	7.47627e-13	4.72078e-12
ENSG00000232298	1.45447	2.5523e-15	1.97815e-14
ENSG00000229162	1.75103	8.6795e-16	6.96747e-15
ENSG00000236528	1.19106	9.00227e-09	3.98997e-08
ENSG00000224409	1.268	4.54764e-09	2.06364e-08
ENSG00000261798	1.0241	4.98253e-07	1.80991e-06
ENSG00000284719	1.7531	1.52679e-25	2.23233e-24
ENSG00000228192	1.22851	1.20205e-25	1.76933e-24
ENSG00000283973	2.08974	5.0205e-14	3.50634e-13
ENSG00000236200	2.35273	1.67481e-48	7.67957e-47
ENSG00000227857	1.09032	0.00569214	0.0117409
ENSG00000225506	1.27401	3.31121e-14	2.34624e-13
ENSG00000225762	2.17252	1.01912e-05	3.15164e-05
ENSG00000237424	2.14957	7.45576e-64	6.40172e-62
ENSG00000284700	1.51773	3.36135e-07	1.24899e-06
ENSG00000259818	1.14177	6.79788e-06	2.14158e-05
ENSG00000226476	1.89826	2.74077e-31	5.5564e-30
ENSG00000235545	1.00581	1.49169e-12	9.16145e-12
ENSG00000230798	1.47725	2.17193e-13	1.4356e-12
ENSG00000223949	1.92193	2.46219e-08	1.03822e-07
ENSG00000248458	3.10106	1.59084e-21	1.87266e-20
ENSG00000233589	2.74379	3.40195e-08	1.40871e-07
ENSG00000234264	1.88582	1.37891e-13	9.28249e-13
ENSG00000285407	4.33292	6.80678e-63	5.46916e-61
ENSG00000285473	3.15365	4.84761e-20	5.13366e-19
ENSG00000225087	4.35652	1.24141e-31	2.57027e-30
ENSG00000279778	1.60099	7.54768e-14	5.18859e-13
ENSG00000233593	1.13799	1.51597e-19	1.55832e-18
ENSG00000225206	1.87067	3.74698e-05	0.000107983
ENSG00000258673	1.25756	0.0227196	0.0412733
ENSG00000224167	2.88033	2.15995e-24	2.99317e-23
ENSG00000260941	1.22777	6.12709e-16	4.96861e-15
ENSG00000278811	1.34936	7.0318e-05	0.000194273
ENSG00000274372	1.64716	1.87293e-17	1.69279e-16
ENSG00000232671	1.21449	1.01835e-19	1.05923e-18
ENSG00000249602	1.02537	1.78297e-05	5.34952e-05
ENSG00000224308	1.35662	1.81178e-06	6.14307e-06
ENSG00000284738	1.7034	4.51051e-12	2.68546e-11
ENSG00000236263	1.11785	2.02968e-05	6.05036e-05
ENSG00000232519	1.31803	1.90001e-06	6.40997e-06
ENSG00000283317	1.26323	8.7353e-07	3.0626e-06
ENSG00000273112	1.67806	5.76932e-12	3.41403e-11
ENSG00000224286	1.66854	0.0257635	0.0461898
ENSG00000231407	2.62999	3.81531e-44	1.42189e-42
ENSG00000271811	1.08931	5.40529e-14	3.76009e-13
ENSG00000227373	1.29776	1.031e-14	7.67817e-14
ENSG00000225857	1.21396	1.57348e-07	6.0895e-07
ENSG00000224810	1.35172	0.00311144	0.00672176
ENSG00000228918	1.11526	6.47201e-05	0.000179714
ENSG00000261504	1.20944	9.62699e-10	4.67109e-09
ENSG00000260976	3.68457	1.32353e-23	1.76163e-22
ENSG00000273004	1.51405	9.27531e-29	1.64107e-27
ENSG00000285280	1.00183	2.41648e-18	2.3054e-17
ENSG00000229989	1.16393	9.81476e-32	2.03691e-30
ENSG00000203721	1.43594	1.48981e-43	5.39165e-42
ENSG00000282849	3.36822	1.3935e-30	2.72159e-29
ENSG00000229191	1.9097	6.02877e-08	2.42982e-07
ENSG00000235121	1.37648	2.06097e-08	8.75361e-08
ENSG00000260021	1.02572	0.000404707	0.00100352
ENSG00000231507	1.05312	7.35353e-07	2.60316e-06
ENSG00000237605	1.43688	1.48589e-06	5.09929e-06
ENSG00000231648	1.36546	8.32068e-10	4.05975e-09
ENSG00000227591	1.54619	5.33671e-16	4.35185e-15
ENSG00000229983	1.78132	1.10128e-06	3.82739e-06
ENSG00000198468	1.03801	9.85209e-28	1.64352e-26
ENSG00000227925	2.86602	9.18104e-22	1.10907e-20
ENSG00000238042	2.75443	1.55262e-32	3.3575e-31
ENSG00000232679	2.04674	4.81788e-24	6.55202e-23
ENSG00000233384	2.0919	0.00481996	0.0100772
ENSG00000227496	3.8332	6.87025e-47	2.87893e-45
ENSG00000223393	1.25823	1.10084e-05	3.39598e-05
ENSG00000241475	1.51369	6.58212e-06	2.07734e-05
ENSG00000280587	1.08646	1.0791e-14	8.01593e-14
ENSG00000215808	2.06839	1.54585e-13	1.03506e-12
ENSG00000282317	1.61038	0.000137492	0.000363464
ENSG00000228613	1.10897	0.00111123	0.0025808
ENSG00000203635	1.4139	1.68003e-07	6.47895e-07
ENSG00000235078	1.15004	1.01532e-10	5.39685e-10
ENSG00000231532	3.06088	1.52224e-06	5.21287e-06
ENSG00000205837	1.56549	1.69358e-13	1.1288e-12
ENSG00000225964	2.00673	7.50704e-34	1.71215e-32
ENSG00000271947	1.77957	0.000943818	0.0022164
ENSG00000228203	2.40562	1.56226e-54	9.12152e-53
ENSG00000260476	2.76523	1.44041e-05	4.37569e-05
ENSG00000163009	1.51559	1.71066e-27	2.80036e-26
ENSG00000285872	2.14543	7.99605e-21	8.93232e-20
ENSG00000217258	1.70981	1.43786e-10	7.57231e-10
ENSG00000272275	1.51129	3.59577e-18	3.37532e-17
ENSG00000224184	1.35636	3.54449e-05	0.000102485
ENSG00000236204	1.02483	2.08547e-27	3.39489e-26
ENSG00000271936	1.35393	5.79854e-41	1.88088e-39
ENSG00000224220	1.10675	1.26922e-06	4.38839e-06
ENSG00000234072	1.00407	1.03797e-54	6.18404e-53
ENSG00000205334	3.17776	6.5833e-26	9.80553e-25
ENSG00000234362	2.2975	5.81581e-21	6.59778e-20
ENSG00000224875	1.64455	1.85126e-11	1.04873e-10
ENSG00000273106	1.11151	0.00866493	0.017255
ENSG00000259439	2.78009	0.000183868	0.000477273
ENSG00000231336	1.05537	0.00357275	0.00764854
ENSG00000226087	6.48317	0.0253691	0.0455666
ENSG00000272663	1.01244	5.87453e-07	2.11464e-06
ENSG00000272180	3.33528	2.76156e-38	7.85251e-37
ENSG00000233723	1.71884	3.15912e-08	1.31437e-07
ENSG00000231609	1.57512	2.60325e-09	1.21661e-08
ENSG00000232613	1.37016	6.73084e-08	2.69266e-07
ENSG00000236780	1.15629	4.67261e-08	1.90782e-07
ENSG00000278060	1.0317	6.71783e-05	0.000186186
ENSG00000272183	1.28998	6.07042e-14	4.21274e-13
ENSG00000257702	1.28435	1.62292e-39	4.88438e-38
ENSG00000272711	1.38906	4.43324e-30	8.47736e-29
ENSG00000204792	1.2314	0.000227273	0.000581665
ENSG00000280721	1.98967	7.40826e-43	2.59526e-41
ENSG00000222041	1.06706	1.16206e-28	2.02736e-27
ENSG00000214184	1.21491	9.22603e-20	9.6078e-19
ENSG00000172965	1.23794	3.28459e-50	1.58931e-48
ENSG00000271590	1.87889	3.15944e-59	2.23148e-57
ENSG00000285016	1.30274	2.27556e-10	1.1737e-09
ENSG00000240350	2.39573	4.60641e-29	8.30102e-28
ENSG00000224959	1.09565	2.41708e-27	3.9129e-26
ENSG00000280228	1.21959	5.00433e-20	5.29322e-19
ENSG00000279227	2.05886	1.19971e-32	2.60722e-31
ENSG00000226856	2.1148	1.85321e-14	1.34025e-13
ENSG00000258910	3.04435	3.19281e-06	1.04338e-05
ENSG00000224789	2.53924	1.2746e-37	3.51036e-36
ENSG00000272769	1.20418	4.63474e-06	1.48958e-05
ENSG00000226806	1.44303	0.000732756	0.0017472
ENSG00000226674	2.10878	7.87685e-30	1.48997e-28
ENSG00000236049	1.91696	4.70218e-08	1.9181e-07
ENSG00000227708	3.8912	3.692e-22	4.57349e-21
ENSG00000227400	2.26676	0.0243841	0.0439506
ENSG00000234584	1.11919	1.55229e-33	3.4681e-32
ENSG00000279844	2.20723	0.000102361	0.000275924
ENSG00000230918	1.62126	1.28437e-12	7.94947e-12
ENSG00000232555	1.72822	8.23825e-25	1.1656e-23
ENSG00000228016	1.4814	0.0119888	0.0232141
ENSG00000231453	2.60081	6.74812e-24	9.09231e-23
ENSG00000280414	1.86306	0.00451083	0.00947156
ENSG00000226853	1.07963	4.9382e-11	2.70136e-10
ENSG00000236449	3.37102	1.09658e-20	1.2126e-19
ENSG00000235047	1.80255	3.85806e-05	0.000110783
ENSG00000237380	1.66205	1.83817e-13	1.22331e-12
ENSG00000226363	2.59208	2.96195e-30	5.71383e-29
ENSG00000163364	1.07755	7.38042e-14	5.07759e-13
ENSG00000230552	2.00259	1.0842e-12	6.74872e-12
ENSG00000271825	1.71926	0.000248171	0.000631641
ENSG00000271996	2.23077	1.15447e-06	4.0027e-06
ENSG00000223960	1.18312	1.56923e-57	1.04911e-55
ENSG00000226747	1.34064	2.80231e-09	1.30199e-08
ENSG00000223523	2.75112	7.55496e-20	7.93362e-19
ENSG00000228509	4.03303	6.65038e-24	8.97443e-23
ENSG00000280083	1.10876	1.05455e-12	6.57348e-12
ENSG00000227542	1.20665	2.38663e-22	2.98176e-21
ENSG00000225884	2.05294	5.07318e-06	1.62453e-05
ENSG00000222017	2.73375	7.05469e-44	2.59601e-42
ENSG00000225953	1.73221	4.47297e-13	2.86424e-12
ENSG00000273209	1.01739	2.31749e-06	7.74088e-06
ENSG00000231903	1.25133	0.00189005	0.00423352
ENSG00000234902	1.07635	1.07722e-12	6.71003e-12
ENSG00000240440	1.38082	3.28534e-09	1.51756e-08
ENSG00000229647	2.33875	1.74302e-40	5.59171e-39
ENSG00000224137	1.89471	4.19419e-10	2.12205e-09
ENSG00000231896	2.0155	0.00697363	0.0141345
ENSG00000230838	5.99467	1.86473e-128	1.63313e-125
ENSG00000267919	1.17822	9.30695e-05	0.00025251
ENSG00000227308	3.0881	7.12954e-29	1.26398e-27
ENSG00000224819	1.34169	0.000373123	0.000928355
ENSG00000267034	1.34694	1.03123e-11	5.96925e-11
ENSG00000235070	1.70232	0.0102152	0.0200594
ENSG00000272622	1.08876	1.35432e-08	5.87477e-08
ENSG00000261379	1.17354	2.82138e-07	1.05507e-06
ENSG00000232023	4.62933	3.65254e-20	3.90585e-19
ENSG00000235726	1.20175	2.03411e-17	1.82716e-16
ENSG00000233611	3.88049	2.80225e-27	4.50315e-26
ENSG00000224132	1.30325	0.00745253	0.0150079
ENSG00000222022	3.28935	6.49736e-35	1.59e-33
ENSG00000222032	4.40756	2.67552e-63	2.21058e-61
ENSG00000189229	2.43279	2.37388e-24	3.27408e-23
ENSG00000251576	1.35005	2.35507e-06	7.84547e-06
ENSG00000229271	1.75272	0.000157606	0.000411912
ENSG00000226238	3.65784	3.05559e-12	1.84177e-11
ENSG00000274840	4.50274	5.13711e-27	8.13577e-26
ENSG00000228956	2.07081	3.76868e-56	2.32437e-54
ENSG00000225548	7.48277	7.2085e-106	3.1566e-103
ENSG00000229243	2.11961	1.8801e-08	8.02822e-08
ENSG00000235493	2.76888	3.62312e-42	1.24436e-40
ENSG00000285685	1.29282	0.000632209	0.00151948
ENSG00000265992	4.21421	5.68492e-20	5.99862e-19
ENSG00000241359	2.0898	4.36207e-10	2.19937e-09
ENSG00000206532	2.10139	1.4329e-23	1.90141e-22
ENSG00000242770	6.13642	5.32985e-68	5.62395e-66
ENSG00000241560	1.07612	1.19854e-08	5.22132e-08
ENSG00000240922	3.30689	2.89017e-23	3.76668e-22
ENSG00000272662	1.27204	2.04386e-06	6.8741e-06
ENSG00000242622	1.08029	1.35725e-27	2.24279e-26
ENSG00000282950	4.78989	1.715e-52	9.38745e-51
ENSG00000273174	1.05912	0.0028184	0.00613561
ENSG00000250643	1.4382	6.21313e-05	0.000173129
ENSG00000248243	1.29117	2.47326e-12	1.50005e-11
ENSG00000240086	4.39576	3.14589e-47	1.33746e-45
ENSG00000261758	1.54467	5.17974e-14	3.61179e-13
ENSG00000239213	1.18162	2.34371e-39	6.98172e-38
ENSG00000244578	1.94489	8.38522e-05	0.000229278
ENSG00000249417	1.03962	0.00380899	0.00811461
ENSG00000241679	1.35097	2.6004e-08	1.09229e-07
ENSG00000240012	1.74763	4.15589e-08	1.70719e-07
ENSG00000244493	1.58854	0.0195234	0.0361264
ENSG00000243944	1.55182	0.00318545	0.00687317
ENSG00000242908	1.53179	3.51055e-08	1.45299e-07
ENSG00000241220	3.1409	2.68751e-46	1.07969e-44
ENSG00000241912	3.24841	1.16304e-38	3.38401e-37
ENSG00000237787	2.49366	2.74629e-16	2.29504e-15
ENSG00000214919	1.12845	0.00418917	0.00884705
ENSG00000243629	1.28949	1.37526e-12	8.49215e-12
ENSG00000241544	1.41518	6.78046e-07	2.41493e-06
ENSG00000223387	2.15858	1.05029e-24	1.47174e-23
ENSG00000226779	3.62449	1.64852e-10	8.62787e-10
ENSG00000231574	2.52814	1.34874e-22	1.71192e-21
ENSG00000225790	1.33168	0.00406472	0.00861124
ENSG00000237978	3.09101	1.44265e-95	4.07572e-93
ENSG00000270178	1.26846	0.0203103	0.037385
ENSG00000273181	1.16126	5.59934e-09	2.52258e-08
ENSG00000272721	1.14307	9.79799e-17	8.40459e-16
ENSG00000163915	2.29603	0.00134281	0.00307299
ENSG00000232233	2.20768	2.25858e-16	1.90016e-15
ENSG00000280270	1.20069	9.90474e-05	0.000267816
ENSG00000228952	3.86128	1.39138e-33	3.12455e-32
ENSG00000234076	1.49696	3.92109e-21	4.50077e-20
ENSG00000223812	4.87148	3.0294e-37	8.23958e-36
ENSG00000229964	1.20933	0.000418874	0.00103601
ENSG00000244675	6.34055	9.41627e-58	6.39285e-56
ENSG00000229334	1.29631	2.76909e-22	3.43996e-21
ENSG00000237222	1.54661	8.71513e-07	3.05798e-06
ENSG00000226155	1.05123	0.000841828	0.00198994
ENSG00000228109	1.17171	1.71689e-38	4.96256e-37
ENSG00000235126	1.67813	4.70784e-07	1.71654e-06
ENSG00000229912	1.54179	2.91856e-08	1.22067e-07
ENSG00000237167	1.16032	2.20725e-05	6.55478e-05
ENSG00000272620	3.47388	2.84474e-25	4.09773e-24
ENSG00000246095	2.98502	1.73743e-20	1.89968e-19
ENSG00000248360	1.34475	1.61506e-13	1.07974e-12
ENSG00000248515	2.42385	0.000132546	0.00035113
ENSG00000280650	2.51516	2.74613e-18	2.61136e-17
ENSG00000249699	1.40104	0.000113966	0.000304953
ENSG00000249413	4.61178	2.22891e-42	7.71571e-41
ENSG00000272304	4.66974	1.04173e-46	4.34452e-45
ENSG00000250696	1.24068	0.000227162	0.000581552
ENSG00000251185	2.20084	0.00561469	0.011603
ENSG00000250735	2.44791	0.00990363	0.0195132
ENSG00000250546	4.08851	3.64325e-80	5.69778e-78
ENSG00000249001	7.73356	3.54239e-148	7.75606e-145
ENSG00000254044	1.26165	2.47163e-06	8.215e-06
ENSG00000248161	1.11379	1.33298e-13	9.00793e-13
ENSG00000248740	5.92645	1.57901e-88	3.37291e-86
ENSG00000251577	4.08037	1.67435e-23	2.20102e-22
ENSG00000250920	5.12338	1.19997e-27	1.99418e-26
ENSG00000246876	5.80378	1.94639e-36	5.18129e-35
ENSG00000248810	1.07738	1.48884e-06	5.10743e-06
ENSG00000248571	1.62834	3.23476e-08	1.34457e-07
ENSG00000249022	1.53468	0.00712094	0.014403
ENSG00000249309	1.27049	2.54447e-10	1.30777e-09
ENSG00000279703	2.05338	0.00620326	0.0127024
ENSG00000249568	11.8829	4.18173e-05	0.000119295
ENSG00000249500	2.73414	0.00109292	0.00254434
ENSG00000177822	2.41035	9.99326e-28	1.6639e-26
ENSG00000248266	1.71384	1.22003e-13	8.27658e-13
ENSG00000251230	1.47943	9.4228e-10	4.57709e-09
ENSG00000249378	3.26315	5.26482e-49	2.45262e-47
ENSG00000249650	1.07061	5.25304e-05	0.000148073
ENSG00000271781	1.84204	9.45927e-33	2.07324e-31
ENSG00000249116	1.22891	5.76567e-11	3.14028e-10
ENSG00000260763	5.77845	8.79159e-66	8.46118e-64
ENSG00000248973	5.93575	9.41311e-66	8.96087e-64
ENSG00000251365	2.41106	2.25657e-37	6.17596e-36
ENSG00000272071	2.36009	9.85401e-12	5.71533e-11
ENSG00000280368	1.05963	0.000360371	0.000898414
ENSG00000259802	1.1471	1.12979e-22	1.43819e-21
ENSG00000248693	2.20846	3.98604e-31	7.98849e-30
ENSG00000251273	1.34973	1.01553e-10	5.39685e-10
ENSG00000245662	1.84163	0.00383947	0.00817158
ENSG00000250337	2.58898	2.9137e-15	2.25028e-14
ENSG00000259786	2.1906	0.00887433	0.0176399
ENSG00000248624	1.17722	0.000151373	0.00039633
ENSG00000250697	3.95511	1.36737e-33	3.07851e-32
ENSG00000251281	3.19918	2.65982e-17	2.37217e-16
ENSG00000248554	2.79689	1.01846e-69	1.11496e-67
ENSG00000248240	2.43275	3.33162e-52	1.77917e-50
ENSG00000285831	1.33345	9.09861e-10	4.42698e-09
ENSG00000249069	1.30648	2.34065e-05	6.92314e-05
ENSG00000250081	2.02871	3.16195e-22	3.92243e-21
ENSG00000249057	1.52224	1.00072e-15	7.96756e-15
ENSG00000249736	1.0027	1.27627e-06	4.41102e-06
ENSG00000250421	2.62452	2.89103e-55	1.74618e-53
ENSG00000249894	3.73397	8.96739e-81	1.42793e-78
ENSG00000249100	4.44126	1.55137e-56	9.77474e-55
ENSG00000248112	2.27309	0.0166143	0.031245
ENSG00000249857	2.5427	0.0117444	0.0227913
ENSG00000249664	1.12965	2.59313e-05	7.62101e-05
ENSG00000248667	2.76278	0.00608746	0.0124854
ENSG00000250874	6.70303	7.10859e-82	1.22073e-79
ENSG00000249153	2.46289	0.0034783	0.00746274
ENSG00000280009	1.62819	0.000149467	0.000391927
ENSG00000245526	1.02784	1.75933e-05	5.28403e-05
ENSG00000248555	3.48553	1.99629e-11	1.12797e-10
ENSG00000248323	2.41164	2.60045e-47	1.11641e-45
ENSG00000251093	1.65912	4.33693e-05	0.000123562
ENSG00000234292	1.64647	3.0902e-13	2.01669e-12
ENSG00000251361	2.70234	4.00955e-07	1.47235e-06
ENSG00000250682	3.39212	5.28084e-65	4.81766e-63
ENSG00000251026	6.65294	4.86365e-94	1.25282e-91
ENSG00000251574	1.92122	0.0149145	0.028322
ENSG00000248268	5.38223	2.61556e-72	3.01409e-70
ENSG00000248927	1.64768	2.52524e-21	2.93706e-20
ENSG00000247311	1.1661	0.00201973	0.0045044
ENSG00000249916	3.96876	1.07564e-28	1.88033e-27
ENSG00000223652	1.32087	2.14972e-09	1.01222e-08
ENSG00000248245	1.82431	0.00383919	0.00817158
ENSG00000250564	5.20955	1.92175e-20	2.09859e-19
ENSG00000251169	1.31603	0.00070528	0.00168489
ENSG00000254163	1.46246	0.00242113	0.00533574
ENSG00000253256	1.31985	4.32863e-15	3.30516e-14
ENSG00000253315	1.31418	7.09312e-11	3.83466e-10
ENSG00000253522	1.18358	9.9146e-18	9.10189e-17
ENSG00000253417	1.41451	1.23865e-10	6.54682e-10
ENSG00000279739	1.39132	1.15259e-15	9.14347e-15
ENSG00000250274	2.79755	1.39529e-30	2.72159e-29
ENSG00000253968	1.31469	0.000747822	0.0017807
ENSG00000253141	1.08216	0.0103453	0.0202875
ENSG00000253768	2.05902	6.89448e-05	0.00019078
ENSG00000253686	2.98052	8.63453e-22	1.04449e-20
ENSG00000254211	1.08024	0.00274042	0.00598221
ENSG00000251144	3.90501	4.21484e-19	4.19473e-18
ENSG00000253163	2.66356	1.05896e-20	1.17397e-19
ENSG00000250509	1.94286	0.0010908	0.00254008
ENSG00000248103	2.27008	7.35714e-11	3.97495e-10
ENSG00000228793	1.79218	2.77758e-08	1.1656e-07
ENSG00000261211	1.18883	1.1505e-16	9.84951e-16
ENSG00000234427	1.30702	0.000138671	0.00036636
ENSG00000272269	1.0772	3.43212e-28	5.84796e-27
ENSG00000272168	1.25159	9.6755e-29	1.70843e-27
ENSG00000280443	1.42307	5.80082e-12	3.43035e-11
ENSG00000261568	1.38643	1.40694e-07	5.46431e-07
ENSG00000224843	1.16061	1.96817e-28	3.39316e-27
ENSG00000272312	1.16291	0.000252169	0.000641445
ENSG00000272468	1.08488	1.52365e-11	8.69326e-11
ENSG00000281706	1.12835	8.78252e-18	8.10509e-17
ENSG00000225595	1.90474	7.05121e-05	0.000194686
ENSG00000227214	1.11422	7.1071e-10	3.49489e-09
ENSG00000244349	1.21909	1.81578e-07	6.96871e-07
ENSG00000204528	1.09731	1.03252e-14	7.6829e-14
ENSG00000206337	1.07314	2.42378e-24	3.33765e-23
ENSG00000224666	1.54101	8.54465e-11	4.57421e-10
ENSG00000234753	2.39965	1.9972e-26	3.04729e-25
ENSG00000245261	1.10639	6.94779e-15	5.24106e-14
ENSG00000237686	2.11634	4.78861e-34	1.10949e-32
ENSG00000271857	1.26855	1.76049e-15	1.37664e-14
ENSG00000271367	1.26371	0.00765965	0.0153614
ENSG00000231683	1.27269	7.10855e-05	0.000195899
ENSG00000266579	1.22577	3.51119e-38	9.88779e-37
ENSG00000236345	1.12005	3.98307e-06	1.28865e-05
ENSG00000272243	1.92091	0.0221923	0.0404159
ENSG00000224995	1.49376	2.1526e-11	1.21316e-10
ENSG00000226453	1.37584	1.20458e-27	1.99806e-26
ENSG00000260574	1.8768	1.93806e-14	1.3993e-13
ENSG00000231776	2.69597	3.78604e-05	0.000108894
ENSG00000234155	2.35647	7.52092e-11	4.05842e-10
ENSG00000280277	1.02739	3.51161e-06	1.14372e-05
ENSG00000237567	1.05177	8.28006e-07	2.91349e-06
ENSG00000284999	1.29922	1.74849e-12	1.06862e-11
ENSG00000272476	2.05358	8.86815e-39	2.58891e-37
ENSG00000236347	4.72166	2.03938e-71	2.3196e-69
ENSG00000231971	1.19593	3.07534e-08	1.28134e-07
ENSG00000236700	2.84341	3.6764e-44	1.37598e-42
ENSG00000232310	1.23708	1.49935e-16	1.27489e-15
ENSG00000229722	2.66147	5.81597e-15	4.42155e-14
ENSG00000236389	2.88111	2.27676e-22	2.85262e-21
ENSG00000237596	3.30556	6.09803e-32	1.29001e-30
ENSG00000230533	3.75194	5.61081e-36	1.46249e-34
ENSG00000283265	2.08207	3.73569e-22	4.62107e-21
ENSG00000234956	1.37482	0.00178767	0.00401654
ENSG00000226004	2.23026	1.57296e-14	1.14229e-13
ENSG00000234147	1.39258	1.58202e-08	6.81173e-08
ENSG00000236591	1.46764	1.41737e-05	4.30868e-05
ENSG00000285492	2.53536	1.22599e-29	2.29428e-28
ENSG00000233682	2.8569	1.53571e-23	2.02861e-22
ENSG00000235086	2.29187	3.45931e-07	1.28158e-06
ENSG00000237927	1.10353	2.22336e-14	1.59608e-13
ENSG00000223485	4.9433	3.30844e-76	4.45775e-74
ENSG00000233085	2.98414	3.57598e-06	1.16339e-05
ENSG00000285887	1.43213	2.3054e-13	1.51924e-12
ENSG00000225146	1.99477	0.00116259	0.00269222
ENSG00000229970	5.45204	4.7876e-62	3.74373e-60
ENSG00000272328	3.55333	8.95792e-30	1.69081e-28
ENSG00000229618	2.33527	9.37903e-25	1.31848e-23
ENSG00000237713	2.54358	1.9192e-07	7.34309e-07
ENSG00000236039	2.58586	4.77355e-37	1.28636e-35
ENSG00000253187	3.4017	5.39754e-47	2.27267e-45
ENSG00000240990	3.31688	5.32704e-12	3.16086e-11
ENSG00000263683	1.1319	0.00208087	0.00462897
ENSG00000236212	4.62265	1.47949e-54	8.69623e-53
ENSG00000197085	3.11092	1.70796e-28	2.95618e-27
ENSG00000233854	4.77072	3.67906e-66	3.6615e-64
ENSG00000203446	4.32688	1.55315e-67	1.61934e-65
ENSG00000227658	1.09266	2.25566e-13	1.4887e-12
ENSG00000224017	2.29474	5.98746e-16	4.85989e-15
ENSG00000232006	1.15222	7.77099e-20	8.1507e-19
ENSG00000181211	4.32207	4.6224e-44	1.70814e-42
ENSG00000231638	2.9182	3.53951e-19	3.5468e-18
ENSG00000234183	1.53488	6.88196e-05	0.000190494
ENSG00000146666	2.29796	7.82051e-11	4.19681e-10
ENSG00000234707	1.18327	0.000494209	0.00120565
ENSG00000282381	2.77554	3.96908e-12	2.37278e-11
ENSG00000272843	1.56628	4.52216e-09	2.05314e-08
ENSG00000224046	1.21032	1.10816e-20	1.22387e-19
ENSG00000223969	1.38379	3.60985e-07	1.3351e-06
ENSG00000234695	3.90524	5.14615e-50	2.46284e-48
ENSG00000236453	1.8187	0.00702303	0.014228
ENSG00000279067	2.09314	9.82361e-13	6.14098e-12
ENSG00000231764	3.2072	4.88038e-43	1.73046e-41
ENSG00000284523	1.00909	1.09854e-12	6.82339e-12
ENSG00000242798	1.10785	1.01988e-23	1.36369e-22
ENSG00000227053	2.41891	1.83413e-24	2.54974e-23
ENSG00000232445	1.34031	3.83506e-22	4.7373e-21
ENSG00000228742	5.16016	7.27196e-78	1.02722e-75
ENSG00000225535	1.71651	7.91067e-15	5.91645e-14
ENSG00000230316	3.56939	2.09969e-34	4.98349e-33
ENSG00000224897	1.7737	2.08266e-35	5.21141e-34
ENSG00000224899	2.95609	0.000174983	0.000455423
ENSG00000237764	2.65367	6.24412e-07	2.23573e-06
ENSG00000234352	3.98734	1.36275e-46	5.60327e-45
ENSG00000228031	1.34877	8.88209e-05	0.000241732
ENSG00000231840	1.13507	1.79479e-11	1.01806e-10
ENSG00000244479	1.17428	1.30219e-22	1.65524e-21
ENSG00000283648	1.95929	0.0121405	0.0234769
ENSG00000283128	1.14004	5.78766e-08	2.3391e-07
ENSG00000204876	1.36659	0.000536789	0.00130227
ENSG00000243479	1.45406	2.31588e-07	8.76513e-07
ENSG00000234210	1.45839	2.47738e-07	9.35616e-07
ENSG00000223872	1.95671	1.53797e-06	5.26156e-06
ENSG00000233191	1.58019	6.25549e-07	2.23889e-06
ENSG00000223511	1.43619	1.70866e-16	1.44584e-15
ENSG00000231217	2.19431	2.21222e-24	3.05594e-23
ENSG00000235385	5.46496	2.27797e-48	1.0337e-46
ENSG00000231216	1.52536	0.00115526	0.00267594
ENSG00000226985	1.10519	0.0202558	0.037316
ENSG00000225882	4.01995	5.46643e-17	4.7448e-16
ENSG00000233785	1.20358	1.16567e-10	6.17973e-10
ENSG00000242021	1.50698	0.00493507	0.0102932
ENSG00000228933	3.29703	3.12439e-14	2.22106e-13
ENSG00000229331	1.34998	2.86832e-14	2.04566e-13
ENSG00000235304	2.02992	2.93293e-12	1.76905e-11
ENSG00000231772	1.80363	1.35755e-24	1.89624e-23
ENSG00000283737	1.75534	1.59842e-16	1.35649e-15
ENSG00000280870	1.82439	5.54871e-14	3.85679e-13
ENSG00000281091	1.17812	1.88708e-13	1.25395e-12
ENSG00000234405	1.07574	3.23329e-10	1.64634e-09
ENSG00000236064	2.5164	8.72821e-25	1.23094e-23
ENSG00000261409	3.84517	3.59667e-11	1.98987e-10
ENSG00000271826	1.61164	3.76102e-21	4.33408e-20
ENSG00000203650	3.49446	1.71972e-61	1.29839e-59
ENSG00000260585	1.73363	1.48133e-19	1.5245e-18
ENSG00000237208	2.46624	0.000455459	0.00112048
ENSG00000213468	3.65251	1.09167e-97	3.54107e-95
ENSG00000223749	3.81762	2.61891e-129	2.86705e-126
ENSG00000227060	2.35577	4.83213e-10	2.42763e-09
ENSG00000223516	1.63993	5.84149e-08	2.35868e-07
ENSG00000182366	1.86533	1.23618e-15	9.78883e-15
ENSG00000272267	1.02519	2.33429e-06	7.78808e-06
ENSG00000255020	2.20282	3.82784e-09	1.75336e-08
ENSG00000253496	1.98538	1.12563e-21	1.3486e-20
ENSG00000253168	1.6097	1.50548e-06	5.16047e-06
ENSG00000253125	2.77245	3.24043e-20	3.47365e-19
ENSG00000246130	1.38067	1.61356e-08	6.93402e-08
ENSG00000253616	2.50996	3.17145e-26	4.78065e-25
ENSG00000253837	1.22357	6.63762e-13	4.20638e-12
ENSG00000253390	1.08857	7.36728e-05	0.000202519
ENSG00000253490	1.39878	3.40549e-16	2.82972e-15
ENSG00000248964	1.84893	0.000344333	0.000861128
ENSG00000247134	1.77332	6.08106e-19	5.97732e-18
ENSG00000253414	2.16203	1.03145e-21	1.24256e-20
ENSG00000253838	2.00198	6.70649e-18	6.21539e-17
ENSG00000260588	1.19892	2.53731e-05	7.47201e-05
ENSG00000253608	1.517	2.13843e-11	1.20595e-10
ENSG00000233858	1.54515	3.75488e-14	2.6499e-13
ENSG00000253603	1.33452	2.68718e-05	7.88131e-05
ENSG00000254119	1.18757	0.000471649	0.00115674
ENSG00000253554	3.82216	1.51137e-05	4.57697e-05
ENSG00000253658	3.8497	1.43358e-45	5.63017e-44
ENSG00000253373	4.01721	2.4441e-45	9.51352e-44
ENSG00000235531	1.34943	3.21422e-31	6.48621e-30
ENSG00000253317	1.77417	2.20672e-24	3.05315e-23
ENSG00000253784	2.19163	1.05941e-24	1.48216e-23
ENSG00000250295	1.1068	0.00322258	0.00694301
ENSG00000254349	3.25219	2.50383e-47	1.08023e-45
ENSG00000254080	2.09239	0.00130125	0.00298908
ENSG00000253706	6.78169	8.75521e-118	5.11188e-115
ENSG00000254238	3.56916	6.90317e-19	6.75508e-18
ENSG00000253712	4.65105	1.49846e-51	7.58584e-50
ENSG00000249395	6.84509	9.22327e-131	1.15396e-127
ENSG00000253661	2.52963	4.21946e-07	1.54684e-06
ENSG00000272138	1.63804	1.48293e-11	8.47746e-11
ENSG00000249328	1.59518	7.28975e-10	3.57667e-09
ENSG00000253214	2.04734	2.48954e-15	1.93121e-14
ENSG00000253859	3.29189	5.13965e-34	1.18768e-32
ENSG00000253374	2.24108	2.13726e-12	1.29896e-11
ENSG00000253154	3.56756	1.96907e-11	1.11403e-10
ENSG00000253553	1.16484	6.5499e-10	3.2336e-09
ENSG00000271156	2.05256	4.53282e-08	1.8542e-07
ENSG00000253854	1.41627	1.19765e-21	1.43292e-20
ENSG00000253848	1.76287	0.000412983	0.00102288
ENSG00000264448	1.12025	4.75384e-07	1.73187e-06
ENSG00000278914	1.12716	3.56517e-08	1.47421e-07
ENSG00000248599	1.4508	9.02173e-09	3.99657e-08
ENSG00000253633	1.83132	1.74146e-08	7.4544e-08
ENSG00000283959	1.36387	2.34454e-21	2.73415e-20
ENSG00000253669	1.28802	1.58571e-27	2.60068e-26
ENSG00000250929	2.49013	5.84962e-12	3.45455e-11
ENSG00000247081	1.18317	9.00149e-31	1.7676e-29
ENSG00000253851	1.06026	5.17797e-10	2.58987e-09
ENSG00000271830	2.29733	3.18777e-10	1.62506e-09
ENSG00000253477	2.59762	7.91336e-16	6.37582e-15
ENSG00000279138	1.6416	1.27625e-19	1.31964e-18
ENSG00000251003	5.72632	5.18591e-129	5.04647e-126
ENSG00000225885	1.00418	2.20788e-05	6.55478e-05
ENSG00000279347	1.15401	2.06591e-23	2.70048e-22
ENSG00000254028	1.26276	2.86795e-06	9.42496e-06
ENSG00000253307	1.08433	1.45009e-23	1.91842e-22
ENSG00000244998	2.29838	1.39758e-09	6.68122e-09
ENSG00000253741	1.35522	7.03784e-15	5.30443e-14
ENSG00000254389	1.92918	4.13916e-21	4.73247e-20
ENSG00000253931	2.04238	5.84055e-09	2.6299e-08
ENSG00000255224	1.22551	6.56319e-26	9.79224e-25
ENSG00000236924	1.54332	2.99559e-08	1.2505e-07
ENSG00000225489	1.82897	4.80895e-19	4.77515e-18
ENSG00000270372	9.57345	1.06469e-37	2.9508e-36
ENSG00000235448	1.06756	0.00764114	0.0153278
ENSG00000285637	3.63825	3.07217e-44	1.15477e-42
ENSG00000270547	2.1767	4.04262e-29	7.33027e-28
ENSG00000281491	1.29675	1.75994e-07	6.76923e-07
ENSG00000276462	1.85087	1.2423e-11	7.15796e-11
ENSG00000234394	1.24451	0.000324641	0.000815607
ENSG00000234506	1.10485	0.000459737	0.00113005
ENSG00000229312	1.74828	0.00758339	0.0152294
ENSG00000285987	2.17826	0.000305148	0.000767516
ENSG00000232211	1.79737	0.0190898	0.0353689
ENSG00000269994	2.52236	6.95982e-53	3.83359e-51
ENSG00000231107	1.67327	3.73585e-06	1.2127e-05
ENSG00000228216	1.11192	0.000427731	0.00105642
ENSG00000260454	2.66734	5.90206e-07	2.12367e-06
ENSG00000231806	4.42428	4.11772e-66	4.05202e-64
ENSG00000226334	1.18635	6.11332e-08	2.46276e-07
ENSG00000234323	1.12058	5.66794e-11	3.09282e-10
ENSG00000226609	1.10306	9.78386e-10	4.73671e-09
ENSG00000225684	2.05967	5.60356e-24	7.57345e-23
ENSG00000231528	2.23689	8.14401e-27	1.26913e-25
ENSG00000233817	1.98198	2.55552e-09	1.19622e-08
ENSG00000227482	2.12132	1.72524e-08	7.39219e-08
ENSG00000234692	1.67785	0.000470341	0.00115385
ENSG00000226604	1.59215	1.72836e-05	5.19456e-05
ENSG00000244757	1.82286	0.00072533	0.00173044
ENSG00000256040	1.31316	3.02869e-10	1.54666e-09
ENSG00000224020	1.39276	4.77649e-16	3.90958e-15
ENSG00000224842	1.81285	0.00635243	0.0129805
ENSG00000273186	1.45377	1.85612e-18	1.7805e-17
ENSG00000223478	1.26651	3.74076e-31	7.51412e-30
ENSG00000196979	1.86326	4.24178e-07	1.55437e-06
ENSG00000099869	2.26173	7.06232e-14	4.87022e-13
ENSG00000254444	2.0997	5.33838e-15	4.06906e-14
ENSG00000245522	1.24217	2.94472e-20	3.16828e-19
ENSG00000250041	2.2372	4.50941e-19	4.48279e-18
ENSG00000255462	1.2002	6.34607e-06	2.00573e-05
ENSG00000280288	1.9895	8.48176e-05	0.000231845
ENSG00000255400	1.18005	1.00627e-07	3.95199e-07
ENSG00000254560	2.66743	2.87772e-52	1.5462e-50
ENSG00000183242	3.30023	5.00988e-19	4.96341e-18
ENSG00000247151	1.35348	3.95993e-11	2.1812e-10
ENSG00000255186	1.42121	3.74689e-17	3.30466e-16
ENSG00000255267	2.76842	8.42376e-16	6.76838e-15
ENSG00000254651	2.28427	1.0197e-08	4.48318e-08
ENSG00000254639	1.7438	6.79586e-15	5.14418e-14
ENSG00000247675	1.6009	1.96507e-06	6.62182e-06
ENSG00000255355	1.53671	1.66231e-13	1.10964e-12
ENSG00000279878	1.1206	2.35952e-08	9.977e-08
ENSG00000256443	1.28126	2.47434e-11	1.38912e-10
ENSG00000255306	1.20467	2.2467e-12	1.36454e-11
ENSG00000255191	1.10976	0.000800159	0.00189707
ENSG00000254605	3.40626	1.11178e-22	1.41732e-21
ENSG00000254417	2.03143	0.0134608	0.0257965
ENSG00000255143	1.98786	4.06893e-08	1.67461e-07
ENSG00000254604	1.40413	0.00183883	0.00412618
ENSG00000254484	1.58406	5.6083e-27	8.83408e-26
ENSG00000246889	1.21336	2.53576e-16	2.12926e-15
ENSG00000227467	1.59316	0.0239776	0.0432788
ENSG00000256633	1.30454	1.38295e-06	4.76096e-06
ENSG00000255507	1.0517	0.00496916	0.0103569
ENSG00000254632	1.0329	0.00170548	0.00384483
ENSG00000279603	1.92449	1.55996e-05	4.71595e-05
ENSG00000250519	2.85562	1.27104e-32	2.7554e-31
ENSG00000255666	2.01516	1.05022e-09	5.06766e-09
ENSG00000250390	1.79116	0.00220297	0.00488198
ENSG00000254987	2.04228	7.59475e-13	4.78868e-12
ENSG00000255129	1.27242	2.87076e-10	1.47202e-09
ENSG00000280832	1.66503	5.5138e-31	1.09501e-29
ENSG00000273415	1.33149	4.80165e-05	0.000135961
ENSG00000245008	2.22751	2.19851e-16	1.85322e-15
ENSG00000175728	1.47171	7.23251e-08	2.88396e-07
ENSG00000238262	1.5025	4.31734e-07	1.58008e-06
ENSG00000232656	1.07218	5.8437e-12	3.45338e-11
ENSG00000224034	2.82975	3.73905e-31	7.51412e-30
ENSG00000242147	2.92804	2.61003e-38	7.47014e-37
ENSG00000228951	1.33871	1.19267e-07	4.65689e-07
ENSG00000234248	1.32423	0.00896708	0.0178121
ENSG00000197308	1.09594	0.00363917	0.00777931
ENSG00000229656	1.0675	2.76801e-09	1.28811e-08
ENSG00000233515	3.83427	1.82899e-07	7.01634e-07
ENSG00000236671	2.18464	2.62749e-14	1.88003e-13
ENSG00000231131	2.47722	1.77928e-35	4.46504e-34
ENSG00000237233	1.29072	1.20013e-05	3.68927e-05
ENSG00000238280	1.01646	9.25785e-06	2.86908e-05
ENSG00000229261	1.22741	0.0144603	0.0275071
ENSG00000229404	2.78043	1.0125e-12	6.32038e-12
ENSG00000244332	1.09966	2.57297e-19	2.60811e-18
ENSG00000273162	1.44272	1.98596e-33	4.4033e-32
ENSG00000273108	1.14652	0.000614446	0.00148082
ENSG00000177234	4.61585	1.71537e-46	6.9552e-45
ENSG00000274461	2.32343	1.40587e-13	9.45668e-13
ENSG00000280953	1.2148	0.00205647	0.00458168
ENSG00000256694	2.11193	9.1612e-18	8.44566e-17
ENSG00000256540	2.38327	2.06635e-29	3.83412e-28
ENSG00000249628	1.43343	6.29645e-08	2.53304e-07
ENSG00000236908	1.94018	3.88458e-19	3.87926e-18
ENSG00000256654	1.18526	0.00225931	0.004998
ENSG00000256115	2.70898	3.94528e-07	1.45058e-06
ENSG00000256417	2.09683	1.6393e-22	2.07471e-21
ENSG00000256146	1.75191	5.71791e-16	4.65404e-15
ENSG00000255983	1.43687	3.37669e-09	1.55648e-08
ENSG00000255966	1.461	1.61827e-15	1.26997e-14
ENSG00000255801	1.24584	5.95398e-06	1.88658e-05
ENSG00000260423	1.09476	3.1648e-13	2.0623e-12
ENSG00000245648	1.32419	6.6353e-21	7.47902e-20
ENSG00000256658	1.07122	0.00144673	0.00328932
ENSG00000256084	1.63289	5.77516e-06	1.83523e-05
ENSG00000256564	1.70694	6.29715e-16	5.09708e-15
ENSG00000283240	1.20996	1.46356e-05	4.44295e-05
ENSG00000255871	1.55094	9.71042e-08	3.82391e-07
ENSG00000256714	1.20437	1.45462e-06	4.99984e-06
ENSG00000256482	1.89547	0.000108894	0.000292185
ENSG00000278969	1.36098	0.000128157	0.00034043
ENSG00000255921	2.6626	4.93662e-06	1.58254e-05
ENSG00000256894	1.59749	1.06304e-19	1.1044e-18
ENSG00000255750	2.14608	3.83359e-21	4.40611e-20
ENSG00000257042	2.0673	2.71812e-18	2.58753e-17
ENSG00000247934	1.12881	1.83413e-33	4.07697e-32
ENSG00000285517	1.33646	1.54411e-20	1.69465e-19
ENSG00000245614	1.47508	2.97905e-34	6.97607e-33
ENSG00000277342	1.27069	6.17339e-31	1.22103e-29
ENSG00000274964	1.3557	3.9209e-40	1.2308e-38
ENSG00000276115	1.25652	2.57709e-36	6.83944e-35
ENSG00000260943	1.28636	0.00183686	0.00412281
ENSG00000258068	1.49454	1.35885e-13	9.16861e-13
ENSG00000257114	3.70609	2.02331e-32	4.33256e-31
ENSG00000257849	1.87111	0.00496522	0.0103512
ENSG00000257925	1.78479	3.68353e-07	1.36005e-06
ENSG00000257924	2.1268	1.17671e-16	1.00586e-15
ENSG00000257906	1.56262	1.0991e-09	5.29185e-09
ENSG00000258121	1.82286	1.63641e-08	7.02188e-08
ENSG00000257913	1.71133	1.49097e-24	2.07929e-23
ENSG00000258334	1.49161	3.9135e-07	1.44032e-06
ENSG00000257253	2.58239	1.60624e-12	9.85118e-12
ENSG00000274797	1.07623	3.33656e-06	1.08833e-05
ENSG00000260122	1.04347	0.000147596	0.000387519
ENSG00000260473	1.29064	8.03123e-11	4.30199e-10
ENSG00000257605	1.31924	3.5462e-11	1.96692e-10
ENSG00000249641	4.7904	5.66878e-54	3.24492e-52
ENSG00000228630	6.92042	8.68559e-74	1.05651e-71
ENSG00000251151	4.03565	1.73581e-32	3.7444e-31
ENSG00000250133	3.63787	2.20176e-33	4.86945e-32
ENSG00000250451	1.33749	2.21509e-08	9.39e-08
ENSG00000260597	3.40397	3.05419e-53	1.69295e-51
ENSG00000248265	2.04695	7.10419e-10	3.49489e-09
ENSG00000276272	1.19351	1.39321e-06	4.79438e-06
ENSG00000250748	1.9671	0.00679098	0.0138154
ENSG00000256268	3.56561	2.50423e-31	5.11237e-30
ENSG00000277945	4.30921	2.63527e-70	2.95893e-68
ENSG00000197301	2.33086	2.63592e-38	7.51968e-37
ENSG00000239335	1.31455	2.02183e-10	1.04529e-09
ENSG00000203585	2.73901	4.30912e-38	1.20959e-36
ENSG00000258168	1.09137	3.10624e-09	1.43863e-08
ENSG00000277247	1.90179	1.82331e-11	1.03356e-10
ENSG00000257265	3.2462	9.0896e-11	4.85111e-10
ENSG00000257454	3.89426	1.87956e-22	2.36852e-21
ENSG00000258053	4.90164	6.65267e-63	5.39482e-61
ENSG00000258123	2.08043	0.0131582	0.0252662
ENSG00000257219	2.7249	1.73324e-23	2.27241e-22
ENSG00000257894	1.47947	7.98488e-21	8.93124e-20
ENSG00000258815	3.98563	8.03689e-54	4.57059e-52
ENSG00000278916	1.66715	1.3036e-27	2.15821e-26
ENSG00000257167	1.29734	8.97077e-43	3.13012e-41
ENSG00000281344	1.89804	1.66033e-31	3.41342e-30
ENSG00000283052	3.80926	1.99247e-23	2.60838e-22
ENSG00000257732	2.50273	7.66138e-06	2.39551e-05
ENSG00000279176	1.24079	7.712e-27	1.20395e-25
ENSG00000257642	2.06218	2.65967e-06	8.78003e-06
ENSG00000257859	1.6345	1.17061e-09	5.62688e-09
ENSG00000249550	4.48789	1.87198e-34	4.46725e-33
ENSG00000276972	1.49845	0.0118737	0.023027
ENSG00000258018	2.41985	4.12444e-21	4.72181e-20
ENSG00000256811	1.65886	3.35144e-05	9.71917e-05
ENSG00000255856	1.77489	1.33305e-12	8.23915e-12
ENSG00000256128	1.03208	7.60909e-11	4.09591e-10
ENSG00000256001	1.35672	0.000895417	0.00210922
ENSG00000278266	2.02799	6.17624e-31	1.22103e-29
ENSG00000280002	3.79761	4.86824e-06	1.56176e-05
ENSG00000256151	4.0174	7.01742e-10	3.45856e-09
ENSG00000256955	1.39267	0.00237235	0.00522956
ENSG00000232243	5.10191	4.31158e-34	1.00161e-32
ENSG00000262198	1.22803	0.000278582	0.000704744
ENSG00000228741	3.49685	1.82172e-64	1.61157e-62
ENSG00000279393	1.03665	0.000123045	0.000327846
ENSG00000224511	1.02761	4.00394e-06	1.29492e-05
ENSG00000279511	2.06138	1.36009e-18	1.31476e-17
ENSG00000278338	1.82574	1.24982e-15	9.88791e-15
ENSG00000283554	3.09106	2.3107e-50	1.13056e-48
ENSG00000271216	6.22343	1.2743e-65	1.20004e-63
ENSG00000227848	1.26748	0.00870217	0.0173173
ENSG00000176124	2.23294	2.06735e-110	1.06505e-107
ENSG00000237152	2.28761	1.88362e-63	1.58623e-61
ENSG00000227674	3.55182	4.45118e-08	1.82592e-07
ENSG00000224853	1.57715	1.90958e-06	6.43976e-06
ENSG00000228295	2.20114	0.00499468	0.0104077
ENSG00000261105	1.62391	1.35968e-14	9.98166e-14
ENSG00000285902	1.26456	5.48626e-07	1.98384e-06
ENSG00000229175	1.34971	0.00702489	0.0142285
ENSG00000281721	1.47318	0.00115499	0.00267594
ENSG00000269189	1.13003	1.43969e-21	1.71548e-20
ENSG00000233532	4.28976	2.89287e-38	8.19927e-37
ENSG00000275216	1.41291	1.92063e-10	9.95907e-10
ENSG00000279965	1.29382	0.000140035	0.000369629
ENSG00000224821	2.85974	7.0427e-10	3.46712e-09
ENSG00000255874	1.05563	1.06538e-20	1.17959e-19
ENSG00000269125	1.28224	0.016199	0.0305559
ENSG00000258451	2.14317	0.00215955	0.00479303
ENSG00000237054	1.52338	3.19605e-06	1.04405e-05
ENSG00000258657	3.76898	1.12492e-45	4.43787e-44
ENSG00000248975	1.9104	5.4016e-05	0.000151869
ENSG00000279032	2.24562	0.000414854	0.00102722
ENSG00000257636	7.80318	3.11005e-88	6.48519e-86
ENSG00000258938	1.41668	6.96136e-21	7.83645e-20
ENSG00000259083	1.21395	9.71259e-06	3.00576e-05
ENSG00000251363	1.5501	5.21299e-08	2.11661e-07
ENSG00000258850	1.01041	0.0196487	0.0363351
ENSG00000258700	1.92304	3.3234e-05	9.64424e-05
ENSG00000258711	3.3193	2.0417e-56	1.26817e-54
ENSG00000258955	1.93554	2.15723e-28	3.71178e-27
ENSG00000258535	1.12076	8.22313e-08	3.25727e-07
ENSG00000258791	3.02472	4.28547e-32	9.08769e-31
ENSG00000259868	3.41593	5.67231e-28	9.60892e-27
ENSG00000258592	1.65076	5.39025e-13	3.44331e-12
ENSG00000258583	1.60271	7.73341e-08	3.07162e-07
ENSG00000250548	1.52481	3.40201e-18	3.20375e-17
ENSG00000261242	1.53751	7.72166e-15	5.78497e-14
ENSG00000276116	1.1873	3.95543e-22	4.8791e-21
ENSG00000269927	1.66309	4.12456e-16	3.39182e-15
ENSG00000269945	1.32439	0.013469	0.0258008
ENSG00000266869	5.55972	3.87764e-78	5.56727e-76
ENSG00000258602	1.26175	7.28175e-06	2.28007e-05
ENSG00000258419	1.33527	6.416e-05	0.000178215
ENSG00000205562	1.1442	5.49334e-09	2.47738e-08
ENSG00000258867	1.14747	8.57222e-12	4.98509e-11
ENSG00000258884	3.12271	2.58538e-27	4.16993e-26
ENSG00000225163	1.53868	3.50076e-25	5.01795e-24
ENSG00000280070	1.77678	8.29572e-16	6.67162e-15
ENSG00000258919	1.32125	4.07575e-06	1.31669e-05
ENSG00000246451	1.07869	0.000801004	0.00189805
ENSG00000258914	1.11416	1.08668e-10	5.76796e-10
ENSG00000260792	1.06163	0.000303467	0.000763505
ENSG00000257556	1.00729	1.89372e-14	1.36841e-13
ENSG00000251602	1.24159	3.18297e-19	3.20419e-18
ENSG00000278626	2.22674	1.80505e-07	6.93056e-07
ENSG00000256802	2.55512	6.84078e-14	4.73609e-13
ENSG00000269974	1.06042	4.64975e-27	7.37727e-26
ENSG00000187951	1.16835	2.52567e-43	9.10281e-42
ENSG00000259772	1.02249	1.47092e-06	5.04989e-06
ENSG00000279912	1.22636	0.0232521	0.0421358
ENSG00000259225	2.41065	6.28269e-23	8.068e-22
ENSG00000175746	1.3221	0.000217911	0.000559011
ENSG00000259432	2.49857	2.62195e-26	3.97284e-25
ENSG00000246863	1.53361	2.91554e-07	1.08842e-06
ENSG00000260648	1.21916	2.43965e-06	8.11488e-06
ENSG00000259254	1.40578	1.98439e-19	2.02556e-18
ENSG00000259396	1.65944	3.43197e-19	3.44297e-18
ENSG00000259240	1.37856	1.84242e-21	2.15721e-20
ENSG00000259306	1.11086	1.34577e-10	7.09588e-10
ENSG00000259438	1.04139	1.47061e-07	5.70905e-07
ENSG00000259712	1.82744	2.60851e-08	1.09518e-07
ENSG00000259178	1.71873	3.02117e-15	2.32917e-14
ENSG00000259293	1.19682	0.000624437	0.00150242
ENSG00000259732	1.37229	3.01513e-17	2.67815e-16
ENSG00000259672	2.99774	0.000128293	0.000340688
ENSG00000260898	1.0905	2.10242e-09	9.91543e-09
ENSG00000248540	1.72974	1.8166e-09	8.60921e-09
ENSG00000259610	2.78229	1.9036e-47	8.37774e-46
ENSG00000259692	3.03888	4.96767e-73	5.89609e-71
ENSG00000259445	1.13991	1.10782e-15	8.7963e-15
ENSG00000259518	2.50212	1.59905e-08	6.87841e-08
ENSG00000259442	1.499	2.40076e-05	7.09374e-05
ENSG00000255571	2.41338	1.18098e-50	5.84353e-49
ENSG00000259713	1.11536	4.80612e-12	2.85951e-11
ENSG00000258384	1.5788	2.57251e-06	8.52442e-06
ENSG00000259485	2.95337	3.23279e-11	1.79992e-10
ENSG00000259755	1.01248	4.18471e-06	1.35039e-05
ENSG00000273585	1.53655	0.000283844	0.000717018
ENSG00000231439	1.01838	0.000446757	0.00110062
ENSG00000279441	1.68575	2.07055e-05	6.16589e-05
ENSG00000261430	1.10848	1.22744e-06	4.24898e-06
ENSG00000259780	1.41817	3.77969e-09	1.73493e-08
ENSG00000259895	1.55111	7.31245e-14	5.03478e-13
ENSG00000260293	1.10675	1.19419e-16	1.01835e-15
ENSG00000261617	1.19152	0.00159113	0.00360545
ENSG00000263080	1.3034	2.51074e-08	1.05767e-07
ENSG00000277369	1.07732	5.86425e-34	1.34448e-32
ENSG00000263257	1.3661	2.6944e-09	1.25653e-08
ENSG00000280206	1.03381	7.12062e-75	8.90891e-73
ENSG00000236481	2.18834	4.03367e-22	4.96861e-21
ENSG00000260442	2.18004	1.26025e-35	3.1992e-34
ENSG00000260367	1.27512	6.06731e-07	2.17777e-06
ENSG00000259807	4.28411	2.49616e-98	8.40823e-96
ENSG00000260953	1.63097	0.017121	0.0321151
ENSG00000259952	1.55728	7.23835e-17	6.24566e-16
ENSG00000238045	1.11562	2.18028e-20	2.36657e-19
ENSG00000247735	1.37214	1.35225e-33	3.05232e-32
ENSG00000260219	1.30602	1.0779e-34	2.61503e-33
ENSG00000274653	1.38947	4.02298e-14	2.83226e-13
ENSG00000235560	1.01197	3.10451e-41	1.02215e-39
ENSG00000239791	1.76039	4.04204e-23	5.22127e-22
ENSG00000260167	1.45627	1.04714e-24	1.46969e-23
ENSG00000261231	1.20005	4.21822e-06	1.3602e-05
ENSG00000260086	1.57866	1.40707e-19	1.45148e-18
ENSG00000260052	1.91461	3.35724e-18	3.17182e-17
ENSG00000272545	1.52184	1.47621e-05	4.47668e-05
ENSG00000261241	2.5591	4.77819e-08	1.94639e-07
ENSG00000285367	1.20893	5.81987e-07	2.09755e-06
ENSG00000280344	1.46926	1.5856e-10	8.31537e-10
ENSG00000260135	1.06596	2.82605e-08	1.18424e-07
ENSG00000278928	2.23029	1.97162e-12	1.20163e-11
ENSG00000276131	1.49353	2.73202e-22	3.40355e-21
ENSG00000260186	1.90464	3.28048e-13	2.13292e-12
ENSG00000261310	2.72271	0.0068534	0.0139166
ENSG00000260600	2.45832	1.6097e-13	1.07699e-12
ENSG00000260115	2.91729	1.00897e-20	1.12139e-19
ENSG00000278893	2.15055	3.47271e-40	1.09403e-38
ENSG00000261742	3.21973	4.83828e-24	6.56956e-23
ENSG00000262691	1.80083	2.77386e-18	2.63201e-17
ENSG00000262136	1.41786	8.5761e-20	8.97365e-19
ENSG00000260593	1.48083	1.89416e-06	6.39271e-06
ENSG00000261673	1.08732	6.57224e-13	4.16797e-12
ENSG00000261008	1.13363	5.00615e-43	1.7679e-41
ENSG00000259768	1.26901	3.57129e-64	3.12774e-62
ENSG00000261079	1.00945	2.73569e-10	1.40358e-09
ENSG00000260706	9.63515	0.000892384	0.00210264
ENSG00000261061	1.20743	1.53975e-51	7.7501e-50
ENSG00000280044	1.30814	1.45382e-14	1.06193e-13
ENSG00000260862	1.27888	2.73623e-20	2.95851e-19
ENSG00000179219	1.09688	7.65944e-06	2.39551e-05
ENSG00000275393	1.4562	4.01882e-20	4.27665e-19
ENSG00000280278	1.23474	0.000487853	0.00119115
ENSG00000261697	1.2227	8.22418e-12	4.79224e-11
ENSG00000260498	1.1181	0.0013326	0.00305522
ENSG00000261327	4.18363	3.09936e-66	3.12002e-64
ENSG00000261273	1.17165	0.0012936	0.00297436
ENSG00000268218	1.32187	7.7105e-09	3.43832e-08
ENSG00000259006	2.46057	1.2366e-16	1.0525e-15
ENSG00000262003	1.40874	6.39383e-05	0.000177656
ENSG00000261848	2.13221	1.44388e-11	8.26502e-11
ENSG00000262358	1.93804	6.84386e-05	0.000189559
ENSG00000244184	1.07873	2.39448e-09	1.12444e-08
ENSG00000279296	1.35258	0.0186858	0.0346936
ENSG00000214999	1.46114	5.22487e-11	2.85461e-10
ENSG00000265975	1.03803	4.88038e-06	1.56508e-05
ENSG00000273388	2.55722	1.59546e-16	1.35529e-15
ENSG00000264067	1.69047	3.66759e-05	0.000105939
ENSG00000272975	1.23986	1.96394e-05	5.86837e-05
ENSG00000230647	1.69971	1.56911e-06	5.36599e-06
ENSG00000205325	1.88896	0.00124633	0.00287096
ENSG00000260328	1.51134	2.8198e-08	1.18218e-07
ENSG00000223979	1.57211	0.000133851	0.00035448
ENSG00000233098	2.80134	7.63558e-32	1.59982e-30
ENSG00000264808	1.58104	1.4303e-12	8.81532e-12
ENSG00000264007	1.40875	4.29432e-10	2.16645e-09
ENSG00000266340	1.68318	4.7335e-05	0.000134118
ENSG00000279762	1.35251	0.00681171	0.0138512
ENSG00000270977	1.76882	7.30362e-19	7.13897e-18
ENSG00000277182	1.06127	1.41499e-14	1.03443e-13
ENSG00000214546	1.45346	0.0109235	0.0213306
ENSG00000266088	1.42361	3.23912e-15	2.49063e-14
ENSG00000267151	1.68387	0.0013049	0.00299563
ENSG00000267750	1.33821	5.98182e-15	4.53975e-14
ENSG00000263412	1.01061	7.68147e-24	1.03181e-22
ENSG00000272763	4.38196	8.52871e-36	2.1969e-34
ENSG00000244649	3.18065	3.97255e-23	5.13908e-22
ENSG00000276851	1.26632	0.00019389	0.000501503
ENSG00000249406	1.43465	0.0136851	0.0261691
ENSG00000251179	1.85127	2.20343e-29	4.07984e-28
ENSG00000267452	2.08931	1.40291e-17	1.27986e-16
ENSG00000264672	1.49443	1.11411e-29	2.09836e-28
ENSG00000279713	1.19239	0.0010674	0.00248757
ENSG00000265702	1.72663	8.1582e-12	4.76013e-11
ENSG00000283538	2.05385	5.16512e-14	3.60447e-13
ENSG00000266473	1.00559	5.01233e-07	1.81923e-06
ENSG00000265055	1.33552	3.71937e-09	1.70814e-08
ENSG00000231749	3.15145	2.90021e-19	2.93303e-18
ENSG00000263843	1.06667	2.4253e-28	4.16485e-27
ENSG00000204277	2.0227	3.33097e-15	2.559e-14
ENSG00000267737	1.06647	8.34269e-10	4.06822e-09
ENSG00000266970	1.48575	4.83839e-14	3.38997e-13
ENSG00000267432	1.16833	0.000197287	0.000509388
ENSG00000267123	2.86093	3.30861e-57	2.16245e-55
ENSG00000262772	1.15043	3.91005e-06	1.26596e-05
ENSG00000262979	1.0028	2.54701e-12	1.54158e-11
ENSG00000280248	1.08431	2.69612e-22	3.36362e-21
ENSG00000279692	1.36738	1.73429e-21	2.03878e-20
ENSG00000278200	1.60491	0.0177438	0.0331414
ENSG00000278876	1.02754	5.51105e-19	5.43272e-18
ENSG00000272461	1.58887	0.0210481	0.0385727
ENSG00000263551	2.1087	3.16413e-17	2.80197e-16
ENSG00000132204	1.7092	6.79562e-06	2.14158e-05
ENSG00000263745	2.96613	1.32293e-51	6.73618e-50
ENSG00000266835	1.59355	7.32364e-21	8.23369e-20
ENSG00000262001	1.30559	7.47518e-32	1.56997e-30
ENSG00000266401	2.88839	3.93141e-08	1.6203e-07
ENSG00000264707	1.83925	6.52578e-12	3.84867e-11
ENSG00000279479	3.72043	2.42382e-18	2.30989e-17
ENSG00000265933	3.80016	5.68181e-34	1.30607e-32
ENSG00000260913	1.16617	0.000244254	0.000622751
ENSG00000265728	2.93627	1.06528e-32	2.32082e-31
ENSG00000266604	1.22701	0.0019671	0.00439375
ENSG00000267165	2.39824	1.30121e-18	1.26062e-17
ENSG00000272703	2.73309	5.47401e-26	8.19511e-25
ENSG00000267722	2.04276	0.0022066	0.00488879
ENSG00000260302	1.32954	2.35429e-08	9.96083e-08
ENSG00000273232	1.5813	1.14563e-09	5.50985e-09
ENSG00000273321	1.42161	3.95727e-05	0.000113409
ENSG00000274578	1.61416	4.37603e-05	0.000124554
ENSG00000278464	1.59895	0.000292303	0.000737324
ENSG00000267413	2.90475	2.04914e-08	8.70761e-08
ENSG00000267313	2.61561	2.4717e-32	5.26694e-31
ENSG00000264269	1.53612	4.31671e-08	1.77242e-07
ENSG00000277310	1.29338	9.30331e-09	4.11299e-08
ENSG00000267013	5.18373	4.01074e-68	4.28367e-66
ENSG00000267284	7.10303	1.91041e-123	1.28703e-120
ENSG00000267325	1.36427	3.28268e-24	4.50623e-23
ENSG00000267172	6.15451	2.41815e-92	5.72383e-90
ENSG00000260930	1.29651	0.00502706	0.0104602
ENSG00000267327	2.05894	5.18974e-27	8.20429e-26
ENSG00000267057	1.92598	2.7136e-21	3.14777e-20
ENSG00000267257	1.18575	5.8211e-06	1.84781e-05
ENSG00000267226	1.01371	1.00097e-07	3.93291e-07
ENSG00000266278	2.11955	0.000446293	0.00110008
ENSG00000265579	3.51835	8.90489e-32	1.85247e-30
ENSG00000263711	1.613	0.00118506	0.00274063
ENSG00000261780	8.83289	1.94106e-32	4.16661e-31
ENSG00000263655	3.36419	2.02276e-14	1.45685e-13
ENSG00000278902	3.08037	5.86294e-10	2.90922e-09
ENSG00000278330	1.13939	7.40609e-07	2.61965e-06
[truncated: 106 more rows]

## Sheet: Supplementary Data 2
Ensembl ID	Symbol	Location	Expression
ENSG00000253105	AP003548.1	Chromosome 8: 96,370,800-96,387,438 reverse strand	Down
ENSG00000224958	PGM5-AS1	Chromosome 9: 68,353,614-68,357,893 reverse strand	Down
ENSG00000241158	ADAMTS9-AS1	Chromosome 3: 64,561,322-64,592,757 forward strand.	Down
ENSG00000223749	MIR503HG	Chromosome X: 134,543,119-134,546,642 reverse strand	UP
ENSG00000269186	LINC01082	Chromosome 16: 86,195,954-86,199,937 forward strand	Down
ENSG00000230825	LINC03016	Chromosome 7: 7,255,154-7,278,071 forward strand	Down

## Sheet: Supplementary Data 3
Tissue ID	Sample ID	Age (Range)	Histolological subtype	TNM stage
1N	1	50-60	ANT
1T	2	50-60	ESCC	T3N1M0
2N	3	50-60	ANT
2T	4	50-60	ESCC	T3N3M0
4N	7	60-70	ANT
4T	8	60-70	ESCC	T3N3M0
8N	13	60-70	ANT
8T	14	60-70	ESCC	T1N0M0
9N	15	60-70	ANT
9T	16	60-70	ESCC	T3N1M0
11N	19	50-60	ANT
11T	20	50-60	ESCC	T3N0M0
14N	25	60-70	ANT
14T	26	60-70	ESCC	T3N0M0
17N	29	40-50	ANT
17T	30	40-50	ESCC	T3N2M0
18N	31	50-60	ANT
18T	32	50-60	ESCC	T3N1M0
22N	33	50-60	ANT
22T	34	50-60	ESCC	T4N1M0
23N	35	40-50	ANT
23T	36	40-50	ESCC	T3N0M0
24N	37	60-70	ANT
24T	38	60-70	ESCC	T3N0M0
28N	45	60-70	ANT
28T	46	60-70	ESCC	T3N1M0
32N	53	60-70	ANT
32T	54	60-70	ESCC	T2N1M0
41N	69	50-60	ANT
41T	70	50-60	ESCC	T3N1M0

## Sheet: Supplementary Data 4
Sample ID	Sex	Age (Range)	Pathological diagnosis	AP003548.1	PGM5-AS1	ADAMTS9-AS1	MIR503HG	LINC01082	LINC03016
N59	F	70-80	NA	1.16918	0.775931	22.5335	0.121582	0.95	2.90794
N60	M	70-80	NA	0.721965	0.0992355	0.435577	0.00284373	0.148806	0.340447
N61	F	50-60	NA	0.915416	2.58202	1.10919	0.00712942	2.0167	2.40327
N62	M	50-60	NA	21.2443	19.5487	0.65293	0.0561139	69.7199	13.9481
N63	F	50-60	NA	0.135795	0.623301	0.309712	0.288471	0.627636	0.518351
N64	M	60-70	NA	0.410655	0.267757	2.2958	0.416099	0.301035	0.649995
N65	F	60-70	NA	0.829487	0.9652	7.27779	0.00664737	0.583764	0.629345
N72	M	60-70	NA	2.29421	0.0210943	7.80014	0.0210943	0.0210943	0.0210943
N74	M	60-70	NA	1.47428	2.19257	1.11613	0.170873	1.92992	3.47574
N75	M	50-60	NA	0.28638	0.00570325	0.747943	0.00570325	0.00570325	0.00570325
N76	M	60-70	NA	0.0503453	0.0503453	135.392	0.40109	0.0503453	0.0503453
N77	M	60-70	NA	0.047235	0.047235	4.91094	0.047235	0.047235	0.047235
N78	M	60-70	NA	0.083969	0.083969	6.11351	0.083969	0.083969	0.42074
N79	M	60-70	NA	0.0115737	0.0115737	10.0457	0.0115737	0.0115737	0.0115737
N80	M	60-70	NA	0.712886	0.608184	168.721	1.71832	1.16766	0.0156684
N81	M	50-60	NA	0.0538839	0.0196817	24.1006	0.0214779	2.73777	1.9752
N82	M	50-60	NA	0.0588832	0.0588832	44.4004	0.10076	0.0588832	3.00008
N83	M	50-60	NA	0.675059	1.32776	0.39461	0.0037968	1.90517	0.732885
N85	M	60-70	NA	0.288546	0.308587	1.90924	0.0124561	0.904962	0.544034
N87	M	50-60	NA	0.048664	1.25702	58.8308	4.62996	16.2009	0.048664
N89	M	70-80	NA	0.0189193	1.1648	4.52369	0.00932294	1.47474	2.87573
N90	M	70-80	NA	0.471719	1.74957	2.62442	0.0644803	1.70468	3.99169
N91	M	50-60	NA	0.00784506	0.366275	2.53591	0.145996	0.00784506	0.701736
N92	M	60-70	NA	0.358737	8.60395	119.098	0.52668	8.79084	0.358737
N94	M	60-70	NA	3.14923	3.36709	4.33941	0.0189324	0.0491045	2.2548
N95	M	50-60	NA	0.0349879	0.0349879	143.858	0.165626	0.450625	0.0349879
N96	M	50-60	NA	0.166316	0.0298526	286.422	7.80555	0.811689	0.99516
N97	M	60-70	NA	1.55725	2.30937	18.101	2.63444	0.0804926	0.193312
N98	M	50-60	NA	0.048833	0.800792	7.02014	0.496546	0.840897	0.048833
N100	M	60-70	NA	1.58777	0.849685	65.9134	0.0773208	0.0262962	1.17446
N101	M	50-60	NA	0.0828129	0.551144	51.9301	0.00977966	0.368057	0.376312
N102	M	60-70	NA	0.0740169	1.40347	555.637	3.08122	0.256317	1.02172
E1	F	50-60	HGIN	0.000565965	0.000565965	0.470087	0.000565965	0.000565965	0.054712
E2	M	60-70	LGIN	0.372678	0.89969	2.63353	0.158659	0.625248	0.501388
E3	M	50-60	HGIN	0.00431328	0.00431328	6.58644	0.00431328	0.417979	0.280972
E4	M	60-70	HGIN	0.00563253	0.248101	10.7629	0.185823	0.836247	0.243501
E5	M	60-70	HGIN	0.0030394	0.508564	1.55079	0.0030394	0.216359	0.203556
E9	F	50-60	HGIN	0.186986	0.156529	2.81376	0.123793	0.604158	0.274048
E10	M	50-60	HGIN	0.017301	0.017301	17.4542	0.017301	1.17405	1.09885
E13	M	40-50	HGIN	0.000137909	0.0189061	0.0963214	0.000137909	0.00619793	0.000137909
E14	M	40-50	LGIN	0.352086	1.12039	47.8186	0.00691047	0.592136	0.732297
E15	M	50-60	HGIN	0.00184521	0.00184521	0.5462	0.00184521	0.00184521	0.176899
E16	F	60-70	LGIN	0.000479228	0.000479228	0.206112	0.00238136	0.000479228	0.000479228
E17	M	60-70	HGIN	0.0141309	0.0141309	1.75321	0.0141309	0.0141309	0.0141309
E18	M	50-60	LGIN	0.00194367	0.00194367	2.17649	0.00194367	0.00194367	0.00194367
T1	M	60-70	ESCC (T1N0M0)	8.22856e-05	8.22856e-05	0.068204	7.4624e-05	8.22856e-05	0.00380207
T2	F	60-70	ESCC (T2N1M0)	0.0227972	0.0245183	0.0695165	8.7461e-05	0.000517914	0.000226846
T3	M	70-80	ESCC (T1bN0M0)	0.000661028	0.0154741	0.534959	0.00481249	0.0279502	0.0029379
T4	M	50-60	ESCC (T1bN2M0)	0.000189305	0.000189305	0.308641	0.00363709	0.000189305	0.0087956
T5	M	60-70	ESCC (T1N1M0)	0.00116053	0.00116053	1.73448	0.00728175	0.00116053	0.025524
T6	M	60-70	ESCC (T3N1M0)	0.00346003	0.00346003	1.72788	0.00564035	0.00346003	0.0421302
T7	M	40-50	ESCC (T1N2M0)	0.0147617	0.00039909	0.495343	0.000546307	0.00039909	0.00039909
T8	M	40-50	ESCC (T1N2M0)	0.0843774	0.00162089	0.693035	0.000572673	0.045721	0.00162089
T9	M	50-60	ESCC (T1bN0M0)	0.0217024	0.145592	0.193245	0.0222971	0.0025408	0.0258445
T10	M	60-70	ESCC (T1bN0M0)	0.00313569	0.0859119	0.81592	0.0488669	0.00313569	0.158384
T11	M	50-60	ESCC (T1bN0M0)	0.0280666	0.0280666	0.701007	0.0312933	1.21588	0.0280666
T12	M	70-80	ESCC (T1bN1M0)	0.00313135	0.00313135	0.338681	0.00707771	0.00313135	0.00313135
T14	M	50-60	ESCC (T3N0M0)	0.0748943	0.427649	2.37101	0.616427	0.298748	0.473357
T15	M	60-70	ESCC (T3N0M0)	0.0379436	0.0282716	1.22646	0.000700173	0.00361698	0.00361698
T16	M	70-80	ESCC (T2N2M0)	0.053884	0.053884	68.451	0.0315547	2.85007	0.053884
T17	F	70-80	ESCC (T1bN0M0)	1.81001	0.0314238	4.78991	0.267758	4.06287	2.58291
T18	M	40-50	ESCC (T1aN0M0)	0.000284951	0.000284951	0.771372	0.00799879	0.000284951	0.000284951
T19	M	60-70	ESCC (T1bN1M0)	0.0121744	0.0121744	1.99515	0.00201221	0.16471	0.0534376
T21	M	70-80	ESCC (T3N1M0)	0.119825	0.119825	46.6402	1.10497	0.119825	0.119825
T22	F	60-70	ESCC (T1aN0M0)	0.00481583	0.00481583	0.642158	0.00134144	0.00481583	0.00481583
T25	M	60-70	ESCC (T3N0M0)	0.072695	0.56214	4.59002	0.00815557	6.62536	0.072695
T26	M	50-60	ESCC (T1bN1M0)	0.00801545	0.0475965	1.89605	0.287175	0.00801545	0.00801545
T27	F	60-70	ESCC (T3N1M0)	0.0541836	0.0155602	1.75869	0.375791	0.213602	0.746389
T28	M	60-70	ESCC (T1aN0M0)	0.0689646	0.626766	0.0806322	0.0255949	0.308213	0.204759
T29	M	70-80	ESCC (T1bN0M0)	0.0156792	1.01185	3.41409	0.0287957	3.86375	2.55886
T30	F	80-90	ESCC (T4aN1M0)	0.232935	0.00721392	11.8105	7.1602	0.00721392	0.378142
T31	M	60-70	ESCC (T1bN0M0)	0.061875	0.106653	1.1607	0.905005	0.222211	0.674551
E6	M	50-60	ESCC (T1aN0M0)	0.266831	0.00509748	11.5594	0.629379	0.00509748	0.0625
E7	M	50-60	ESCC (T1bN0M0)	0.00238466	0.00238466	8.84585	0.00238466	0.126657	0.00238466
E8	M	50-60	ESCC (T1aN0M0)	0.00224978	0.00224978	2.53415	0.00224978	0.00224978	0.00224978
E11	M	70-80	ESCC (T1a(m))	0.367038	0.00702639	4.40457	0.00702639	0.711531	0.689203
E12	M	60-70	ESCC (T1aN0M0)	0.293006	0.775931	4.4645	0.00512227	0.72397	0.338916

## Sheet: Supplementary Data 5
	001N	001T	002N	002T	003N	003T	004N	004T	006N	006T	009N	009T	010N	010T	011N	011T	012N	012T	014N	014T	015N	015T	016N	016T	017N	017T	019N	019T	020N	020T	022N	022T	023N	023T	024N	024T	026N	026T	029N	029T	030N	030T	031N	031T	032N	032T	033N	033T	036N
ENSG00000243485	0	0	0	1	0	0	0	0	0	0	0	1	0	0	0	0	0	0	0	1	0	2	0	0	0	0	0	0	0	0	0	0	0	0	0	0	0	0	0	0	0	0	0	0	0	0	0	0	0
ENSG00000237613	0	0	0	0	0	0	1	0	0	0	0	0	0	0	0	0	0	0	0	0	0	0	1	0	0	0	0	0	0	0	0	0	0	1	0	0	0	0	0	0	0	0	0	0	0	0	0	0	0
ENSG00000238009	8	16	0	8	4	0	2	2	5	8	3	3	0	0	9	1	0	0	10	4	0	0	1	0	10	8	2	3	8	3	7	28	3	9	1	1	8	30	5	6	5	1	0	15	1	35	4	8	6
ENSG00000239945	0	0	0	0	0	0	0	0	0	0	0	0	0	0	0	0	0	0	0	0	0	0	0	0	0	0	0	0	0	0	0	0	0	0	0	0	0	0	0	0	0	0	0	0	0	0	0	0	0
ENSG00000239906	2	2	0	1	7	1	0	1	15	6	1	2	0	0	2	3	0	0	8	2	0	0	1	0	1	1	1	1	0	0	3	1	0	6	0	2	2	3	0	3	0	1	0	5	3	5	2	1	2
ENSG00000241860	18	34	10	15	5	1	19	12	40	21	7	9	10	11	25	14	7	3	43	19	20	9	5	8	35	22	19	22	28	15	23	17	16	9	31	7	12	19	8	18	10	19	5	17	16	17	34	21	22
ENSG00000241599	0	0	0	0	0	0	0	0	0	0	0	0	0	0	0	0	0	0	0	0	0	0	0	0	0	0	0	0	0	0	0	0	0	0	0	0	0	0	0	0	0	0	0	0	0	0	0	0	0
ENSG00000236601	1	0	0	0	4	1	0	1	5	0	2	0	0	0	0	3	0	0	0	0	1	0	0	0	0	0	0	1	0	0	0	1	0	0	1	0	0	0	1	1	0	0	0	1	2	0	3	0	0
ENSG00000235146	1	0	0	0	0	1	1	0	2	1	0	1	0	0	0	0	0	0	0	0	0	0	0	0	2	0	0	0	0	0	0	3	1	0	0	0	0	1	0	0	1	0	0	0	3	0	0	1	0
ENSG00000229905	0	0	0	0	0	0	0	0	0	0	0	0	1	0	0	0	0	0	1	0	0	0	0	0	0	0	0	0	0	0	0	0	0	0	0	0	0	0	0	0	0	0	0	0	0	0	0	0	0
ENSG00000237491	39	33	36	100	41	19	43	34	13	48	7	109	23	24	56	25	62	34	28	54	49	86	52	112	63	52	20	24	32	26	51	150	27	65	71	24	41	47	17	27	58	52	51	50	54	85	41	77	60
ENSG00000177757	0	0	1	0	5	6	1	0	12	21	2	0	1	3	3	2	1	0	2	0	1	3	1	1	1	1	0	0	0	0	3	2	0	2	0	2	0	0	0	2	0	1	2	3	1	2	3	2	0
ENSG00000228794	156	189	236	227	323	489	208	182	205	752	78	216	106	97	325	201	338	246	289	160	258	332	196	405	188	196	247	174	198	105	196	145	174	260	219	154	276	157	222	156	294	406	264	597	258	179	204	346	196
ENSG00000225880	20	23	29	52	38	65	28	34	35	38	13	46	16	9	45	39	17	21	39	35	22	63	41	76	26	24	20	27	14	28	22	26	21	49	8	17	34	56	18	25	31	49	38	50	32	28	35	49	36
ENSG00000230368	1	3	2	4	2	3	0	3	0	3	1	1	4	1	6	3	6	2	4	2	0	2	3	41	7	8	3	5	4	2	1	5	1	4	3	1	2	4	4	2	2	2	4	1	1	5	4	3	3
ENSG00000272438	0	0	0	0	3	4	0	1	3	0	0	0	0	2	0	0	1	1	0	1	2	0	0	2	0	2	0	0	1	0	0	5	0	0	0	0	0	4	0	0	0	1	0	2	0	7	0	2	0
ENSG00000230699	1	3	1	1	1	0	1	5	10	9	0	3	0	8	3	0	7	0	3	1	2	1	7	24	5	0	0	3	3	5	4	5	0	1	3	0	6	14	2	1	1	1	3	3	1	12	7	9	4
ENSG00000241180	0	0	0	0	0	0	0	0	0	0	0	0	0	0	0	0	0	0	0	0	0	0	0	0	0	0	0	0	0	0	0	0	0	0	0	0	0	0	0	0	0	0	0	0	0	0	0	0	0
ENSG00000223764	32	1	23	6	70	8	35	1	63	175	10	3	45	1	55	13	72	1	16	3	46	2	28	40	76	4	39	8	28	3	44	19	18	5	53	0	30	3	14	8	31	4	60	0	50	15	62	2	72
ENSG00000272512	5	116	13	42	53	35	30	27	61	37	9	46	7	18	22	36	60	36	10	55	12	78	25	79	11	16	13	48	21	94	27	37	9	47	28	51	29	131	41	42	8	26	34	64	20	42	41	24	14
ENSG00000224969	2	1	0	1	2	1	0	3	2	1	0	0	0	0	0	0	0	0	1	0	0	0	0	0	0	0	0	0	0	0	0	2	0	0	0	0	0	0	0	1	0	0	0	0	0	2	0	0	0
ENSG00000242590	0	0	0	0	0	0	0	0	0	0	0	0	0	0	0	0	0	0	0	0	0	0	0	0	0	0	0	0	0	0	0	0	0	0	0	0	0	0	0	0	0	0	0	0	0	0	0	0	0
ENSG00000273443	0	2	1	0	52	49	1	3	24	0	1	0	0	0	1	0	2	0	2	0	1	1	1	2	3	0	0	1	1	1	1	0	1	0	0	1	1	0	2	0	1	0	1	5	1	4	0	2	1
ENSG00000285812	1	0	0	1	3	1	1	0	7	2	0	0	0	0	0	0	0	0	1	0	2	0	1	0	6	1	1	0	1	0	3	0	0	0	0	0	1	0	1	0	1	0	2	1	0	1	1	0	0
ENSG00000223823	0	1	0	2	0	2	1	1	1	0	0	0	0	0	1	1	0	0	0	1	1	0	0	0	0	0	1	0	0	0	0	1	0	1	0	0	0	3	0	0	1	0	1	0	0	0	1	5	0
ENSG00000272141	32	38	69	115	166	74	78	119	181	129	41	190	39	31	95	28	57	15	81	75	86	82	106	142	129	20	64	30	109	34	111	85	20	57	111	44	114	115	57	55	87	71	83	32	62	60	69	90	86
ENSG00000205231	0	0	0	1	0	3	0	0	3	0	0	0	0	1	0	0	0	0	1	0	0	0	0	0	2	1	0	0	0	0	2	0	0	0	0	0	0	1	1	1	0	0	0	2	0	2	0	1	0
ENSG00000260179	2	0	4	4	5	3	4	0	6	10	2	4	1	0	4	3	5	3	3	2	3	4	2	14	4	3	5	1	4	3	8	3	2	8	9	4	3	11	2	1	5	7	5	7	5	5	3	5	2
ENSG00000230415	4	13	3	8	7	3	6	5	12	29	1	7	4	3	11	7	12	3	4	3	4	14	10	46	8	8	11	9	5	6	11	7	3	6	4	4	7	10	5	1	10	11	12	12	2	24	13	16	3
ENSG00000240731	13	22	19	44	113	238	31	35	87	140	9	20	7	9	35	38	13	32	19	33	22	52	24	104	26	23	15	32	18	30	38	22	15	53	23	21	29	51	40	31	30	34	32	18	19	40	37	36	18
ENSG00000224870	76	258	141	218	461	840	143	247	292	499	83	314	147	199	251	143	155	175	111	215	139	512	212	594	202	304	222	175	222	184	154	249	119	207	185	223	197	282	139	187	229	300	154	294	192	304	182	345	280
ENSG00000272455	16	43	16	51	58	24	32	44	22	41	6	56	16	41	50	14	22	10	12	49	14	101	43	168	30	27	29	15	27	42	32	52	10	48	37	37	34	59	18	13	45	40	13	33	20	60	25	88	30
ENSG00000225905	2	0	1	6	27	15	3	2	25	26	3	13	2	2	4	1	2	2	0	2	2	4	2	11	8	5	7	1	2	5	5	14	6	1	4	3	14	1	6	4	3	3	5	3	4	8	3	13	4
ENSG00000225285	3	23	14	6	29	17	26	8	49	93	9	67	12	2	23	10	20	3	22	5	15	10	16	22	43	27	11	6	22	17	18	8	8	17	35	10	24	10	17	8	26	16	50	5	13	11	26	21	33
ENSG00000215014	3	11	5	7	9	3	5	17	10	11	6	8	5	5	2	6	5	11	7	3	3	14	6	5	17	7	7	5	4	3	2	5	6	6	4	3	12	5	2	8	13	12	10	11	8	7	11	15	11
ENSG00000272106	49	38	50	52	125	79	74	45	169	150	26	75	51	18	95	50	84	43	57	44	85	66	111	89	96	54	108	38	62	24	84	65	63	56	72	15	69	51	62	46	60	60	87	58	56	50	118	106	66
ENSG00000272004	4	6	0	4	169	47	6	2	76	104	4	10	1	3	3	3	2	3	3	0	2	6	10	20	5	2	4	0	5	2	7	6	4	2	3	3	4	4	0	2	5	3	7	11	10	10	6	2	1
ENSG00000268575	31	34	52	63	52	19	91	52	42	71	27	72	24	34	117	62	22	16	57	49	44	79	72	177	38	52	81	69	61	69	82	168	48	86	53	22	81	128	36	26	60	95	37	6	72	95	98	103	69
ENSG00000231050	3	4	4	0	5	4	3	10	6	5	1	2	3	1	5	2	1	2	2	6	2	6	4	35	6	5	4	3	3	9	8	11	5	3	3	6	8	12	1	4	14	8	11	7	6	10	3	23	9
ENSG00000233542	0	0	0	0	2	0	0	0	1	0	1	4	0	0	0	1	1	3	0	1	0	1	1	1	1	3	0	0	1	0	0	0	1	0	0	0	1	0	1	0	0	5	0	1	2	0	0	1	2
ENSG00000226969	0	1	0	0	0	0	0	4	1	1	0	1	0	2	0	1	1	0	0	3	0	2	0	5	2	0	0	0	0	0	0	0	0	0	2	2	0	0	0	0	0	1	0	2	0	0	1	2	0
ENSG00000271806	0	0	1	0	73	88	0	0	96	51	0	1	0	0	0	0	0	0	1	0	1	0	0	0	0	0	0	1	1	0	1	1	0	0	0	0	1	0	0	0	0	0	0	2	0	0	0	1	2
ENSG00000182873	1	0	3	5	84	119	8	6	94	61	1	5	2	8	7	4	7	9	3	2	3	7	1	11	6	4	1	3	2	1	8	7	4	4	10	2	3	17	1	8	3	8	9	4	7	10	11	5	7
ENSG00000234396	1	0	1	0	1	0	1	1	2	5	0	0	0	0	2	1	0	0	1	0	0	0	1	0	2	0	0	0	2	1	1	2	0	1	1	0	1	0	2	0	0	0	5	1	1	1	0	1	2
ENSG00000272161	0	0	0	0	1	0	0	0	0	4	1	0	0	0	1	0	0	0	0	0	0	0	0	0	0	0	0	0	0	1	0	0	0	0	0	0	0	0	0	0	1	0	0	0	0	0	0	1	0
ENSG00000272420	4	4	2	5	14	0	5	2	2	5	0	13	3	0	6	2	0	4	4	1	2	5	5	12	6	4	2	1	2	1	2	3	1	1	1	4	4	8	4	0	6	5	5	2	8	10	4	7	3
ENSG00000224387	0	0	0	0	21	8	0	0	19	6	0	0	0	1	1	0	0	0	0	0	0	0	0	1	0	0	0	0	0	0	0	3	0	0	0	0	0	0	0	0	0	2	0	0	0	1	0	0	0
ENSG00000229393	0	0	0	0	23	12	0	0	15	7	0	0	1	0	1	1	0	0	0	0	1	0	0	1	0	0	0	1	0	0	0	1	0	0	0	0	1	0	0	0	0	1	0	0	0	1	1	0	0
ENSG00000272449	0	36	4	11	10	11	10	11	23	13	1	8	2	0	11	16	7	6	11	17	6	13	6	45	8	18	8	19	5	16	4	33	1	8	4	10	5	11	14	20	4	16	14	24	8	21	10	26	11
ENSG00000238164	10	54	35	33	204	70	49	7	191	265	9	58	23	22	73	67	18	13	39	23	30	39	57	41	50	92	26	63	41	95	29	42	28	82	24	13	45	109	26	20	48	74	41	14	35	57	64	12	51
ENSG00000225931	1	7	2	0	4	0	5	3	1	2	2	4	0	4	7	7	6	2	1	3	0	1	4	2	3	9	3	3	5	4	5	5	1	3	3	1	3	12	0	0	4	6	4	2	1	2	5	1	5
ENSG00000228037	1	3	1	2	2	2	3	0	2	3	0	4	1	1	10	8	1	2	1	1	2	0	3	3	7	5	3	5	6	3	0	1	0	6	0	2	2	4	2	2	6	4	5	6	1	1	4	0	0
ENSG00000237058	0	0	0	0	1	0	0	0	0	0	0	0	0	0	0	0	0	0	0	0	0	0	0	0	0	0	0	0	0	0	0	0	0	0	0	0	0	0	0	0	0	0	0	0	0	0	0	0	0
ENSG00000285945	0	0	0	0	0	0	0	0	0	0	0	0	0	1	0	0	0	0	0	0	0	0	0	0	0	0	0	0	0	0	0	0	0	0	0	0	0	0	0	0	0	0	0	1	0	0	0	0	0
ENSG00000283259	0	0	0	0	0	0	0	0	0	0	0	0	0	0	0	0	0	0	0	0	0	0	1	0	0	0	0	0	0	0	0	0	0	0	0	0	0	0	0	0	0	0	0	0	0	0	0	0	0
ENSG00000233234	0	0	0	0	0	0	0	0	0	0	0	0	0	0	0	0	0	0	0	0	0	0	0	0	0	0	0	0	0	0	0	0	0	0	0	0	0	0	0	0	0	0	0	0	0	0	0	0	0
ENSG00000231630	0	0	0	0	0	0	0	0	0	0	0	0	0	0	0	0	0	0	0	0	0	0	0	0	0	0	0	0	0	0	0	0	0	0	0	0	0	0	0	0	0	0	0	0	0	0	0	0	0
ENSG00000284745	0	0	0	0	1	0	0	0	0	0	0	1	0	0	0	0	0	0	0	0	0	0	0	0	0	0	0	0	0	0	0	0	0	0	0	0	0	0	0	0	0	0	0	0	0	0	0	0	0
ENSG00000177133	1	0	0	1	15	1	9	3	10	50	0	5	3	1	8	1	15	2	7	2	6	6	16	11	6	9	4	3	8	19	15	5	5	2	8	1	1	0	7	1	7	3	31	1	7	22	14	7	9
ENSG00000226286	0	0	0	0	0	0	0	0	0	0	0	1	0	0	0	0	0	0	0	0	0	0	0	0	0	0	0	0	0	0	0	0	0	0	0	0	0	0	0	0	0	0	0	0	0	0	0	0	0
ENSG00000279839	1	0	0	0	0	0	1	2	0	0	2	1	0	0	0	0	1	0	1	3	2	0	0	13	0	1	0	1	1	5	2	1	2	2	3	1	1	0	3	3	6	0	0	0	0	3	3	3	0
ENSG00000272235	0	1	1	3	1	2	1	4	1	4	0	2	0	2	0	0	0	2	1	0	0	1	0	1	0	0	1	0	0	1	0	0	0	0	0	0	0	0	0	0	3	0	0	0	0	0	0	2	0
ENSG00000272088	1	0	2	6	1	2	4	4	3	6	0	6	0	0	0	0	1	1	2	2	1	0	1	3	2	0	4	0	10	1	1	17	0	0	3	0	4	0	3	2	0	1	2	1	3	9	5	20	1
ENSG00000238260	2	5	0	8	6	7	3	2	18	17	0	7	1	3	5	3	3	2	2	3	1	16	1	15	3	2	0	5	1	6	3	10	0	8	3	1	8	14	4	4	6	7	2	6	3	4	5	4	1
ENSG00000227589	0	0	0	0	0	5	0	0	0	0	0	0	0	0	0	0	0	0	0	0	1	0	0	1	0	0	0	0	0	3	0	0	0	1	0	0	0	0	0	0	0	0	0	1	0	0	0	0	0
ENSG00000235131	0	0	0	0	1	0	0	0	1	0	0	0	0	0	0	0	0	0	0	0	0	0	0	0	0	0	0	0	0	0	0	0	0	0	0	0	0	0	0	0	0	0	0	0	0	0	0	0	0
ENSG00000272153	1	0	1	0	200	330	1	0	155	275	1	4	0	2	4	0	1	0	0	0	1	1	2	0	3	3	1	0	2	1	1	1	0	0	0	0	1	0	1	0	1	0	6	0	3	0	0	4	1
ENSG00000236423	4	2	6	4	4	1	6	1	20	5	8	4	1	5	7	10	3	2	1	3	2	24	4	7	15	24	13	8	4	4	10	8	4	4	6	2	11	11	2	2	7	11	8	19	3	6	16	2	3
ENSG00000233304	0	0	0	0	1	0	1	0	1	6	0	0	1	0	2	0	0	0	1	0	0	0	0	0	0	0	0	0	0	0	0	0	0	0	0	0	1	0	0	0	0	1	4	0	0	0	0	0	2
ENSG00000226374	6	0	15	0	1	0	0	0	3	14	1	1	9	0	2	1	1	0	0	0	0	0	0	1	0	6	1	0	1	0	3	0	1	0	1	0	1	0	0	0	1	0	12	0	2	0	0	0	11
ENSG00000284668	0	0	0	0	0	0	0	0	0	0	0	0	0	0	0	0	0	0	0	0	0	0	0	0	0	0	0	0	0	1	0	0	0	0	0	0	0	0	0	0	0	0	0	0	0	1	0	0	0
ENSG00000284703	0	0	0	0	0	0	0	0	0	0	0	0	0	0	0	0	0	0	0	0	0	0	0	3	0	0	0	0	0	0	0	0	0	0	0	0	0	0	1	0	0	0	2	0	0	0	1	0	0
ENSG00000235054	0	0	0	0	0	0	1	0	0	0	0	0	0	0	0	0	0	0	0	0	0	0	0	0	0	0	0	0	0	0	0	0	0	0	0	0	0	0	0	0	0	0	0	0	0	0	0	0	0
ENSG00000284694	0	0	0	0	0	0	0	0	0	0	0	0	0	0	0	0	0	0	0	0	0	0	0	0	0	0	0	0	0	0	0	0	0	0	0	0	0	0	0	0	0	0	0	0	0	0	0	0	0
ENSG00000227169	0	0	0	0	0	0	0	0	0	0	0	0	0	0	0	0	0	0	0	0	0	0	0	0	0	0	0	0	0	0	0	0	0	0	0	0	0	0	0	0	0	0	0	0	0	0	0	0	0
ENSG00000232596	0	0	0	0	0	0	0	0	0	0	0	0	0	0	0	0	0	0	0	0	0	0	0	0	0	0	0	0	0	0	0	0	0	0	0	0	0	0	0	0	0	0	0	0	0	0	0	0	0
ENSG00000284739	0	0	0	0	0	0	0	0	0	0	0	0	0	0	0	0	0	0	0	0	0	0	0	0	0	0	0	0	0	0	0	0	0	0	0	0	0	0	0	0	0	0	0	0	0	0	0	0	0
ENSG00000284674	0	0	0	0	0	0	0	0	0	0	0	0	0	0	0	0	0	0	0	0	0	0	0	0	0	0	0	0	0	0	0	0	0	0	0	0	0	0	0	0	0	0	0	0	0	0	0	0	0
ENSG00000231510	0	0	0	1	0	0	0	0	0	0	0	0	0	0	0	0	0	0	0	0	0	0	0	0	0	0	0	0	0	0	0	0	0	0	0	0	0	0	0	0	0	0	0	0	0	0	0	1	0
ENSG00000284616	0	0	0	0	0	0	0	0	0	0	0	0	0	0	0	0	0	0	0	0	0	0	0	0	0	0	0	0	0	0	0	0	0	0	0	0	0	0	0	0	0	0	0	0	0	0	0	0	0
ENSG00000284692	1	0	0	2	0	1	0	0	0	0	3	0	0	0	1	0	0	0	0	0	1	0	1	0	1	0	0	0	1	0	0	0	0	0	0	0	1	0	1	0	1	0	1	0	0	0	0	0	0
ENSG00000284666	0	0	0	0	0	0	0	0	0	0	0	0	0	0	0	0	0	0	0	0	0	0	0	0	0	0	0	0	0	0	0	0	0	0	0	1	0	0	0	0	0	0	0	0	0	0	0	1	0
ENSG00000260972	0	0	0	0	0	0	0	0	0	0	0	0	0	0	0	0	0	0	0	0	0	0	0	0	0	0	0	0	0	0	0	0	0	0	0	0	0	0	0	0	0	0	0	0	0	0	0	0	0
ENSG00000236948	0	0	0	0	0	0	0	0	0	1	0	0	0	0	1	0	1	0	0	24	0	0	0	0	0	0	0	0	0	0	0	2	0	0	0	0	0	0	0	0	2	1	0	0	0	0	0	2	0
ENSG00000226944	4	0	2	1	18	10	3	2	10	10	5	9	2	1	5	2	4	2	4	5	2	5	6	9	10	11	8	7	8	3	4	5	5	0	6	6	5	10	0	3	5	6	8	8	4	5	6	5	3
ENSG00000225077	1	8	2	3	222	140	3	1	150	288	3	6	0	1	2	1	2	4	2	3	4	3	4	36	3	4	2	1	1	9	2	1	1	2	3	4	0	0	1	1	1	13	0	8	2	1	1	9	3
ENSG00000271746	2	5	5	9	33	49	4	3	35	60	1	6	2	4	2	2	1	2	0	5	2	3	2	18	2	3	1	4	3	3	0	7	5	1	1	2	2	2	3	1	2	5	2	5	1	5	2	10	1
ENSG00000231868	0	0	0	0	33	76	0	1	55	12	0	0	0	0	0	0	0	0	0	0	0	2	0	0	0	0	0	1	0	0	1	1	0	0	0	0	0	1	0	0	0	0	1	0	0	0	1	0	0
ENSG00000228750	0	0	0	0	0	0	0	0	0	0	0	0	0	0	0	0	0	0	0	0	0	0	0	1	0	0	1	0	0	0	0	0	0	1	0	0	0	0	0	0	0	0	0	0	1	0	0	0	0
ENSG00000284744	0	0	0	1	0	0	1	0	0	0	0	0	0	0	0	0	0	0	0	0	1	0	0	0	0	0	0	0	0	0	0	0	0	0	0	1	0	0	0	0	0	0	0	0	0	0	0	0	0
ENSG00000237436	3	1	0	2	16	3	2	4	9	9	3	7	4	1	8	4	2	1	8	2	1	4	3	10	4	6	3	1	2	6	1	7	5	8	4	11	1	1	5	4	1	12	4	2	6	2	4	14	4
ENSG00000237365	0	0	0	0	0	0	0	0	0	0	0	2	0	0	0	0	0	0	0	0	0	0	0	0	0	0	0	0	0	0	0	0	0	0	0	0	0	0	0	0	0	0	0	1	0	0	0	0	0
ENSG00000237402	1	0	1	4	0	0	0	3	0	0	0	1	0	1	0	0	0	1	0	0	2	0	3	1	0	1	0	4	0	1	0	1	1	3	0	0	1	1	0	1	1	1	2	0	1	0	0	8	1
ENSG00000237728	0	0	0	0	0	0	0	0	0	0	0	0	0	0	0	0	0	0	0	0	1	0	0	0	0	0	0	0	0	0	0	0	0	0	0	0	0	0	0	0	0	0	0	1	0	0	0	0	0
ENSG00000225126	0	0	0	0	0	1	0	0	1	0	3	0	0	0	0	0	0	0	0	0	0	0	0	0	1	0	0	0	0	0	0	0	0	0	0	0	0	0	0	0	0	0	0	0	1	0	0	0	0
ENSG00000270171	3	4	2	1	0	0	1	0	1	2	0	1	0	0	0	0	0	0	0	0	0	0	2	8	2	1	2	0	4	0	0	0	0	1	0	0	2	1	0	0	0	0	1	1	3	2	1	1	2
ENSG00000270035	1	11	0	6	0	1	0	2	0	2	0	5	2	0	1	0	1	1	1	0	2	1	0	7	1	0	0	0	0	3	0	0	0	2	0	1	0	6	0	0	0	0	0	3	2	5	2	3	4
ENSG00000269978	2	22	0	6	2	4	1	11	0	0	1	8	2	4	2	1	3	1	2	2	2	2	0	15	3	5	2	8	2	2	1	0	1	4	0	2	1	5	1	0	3	2	3	8	3	7	4	4	1
ENSG00000269925	11	26	26	28	9	39	22	21	33	33	10	17	7	6	22	34	20	25	19	9	9	37	18	56	29	21	30	31	20	21	18	24	5	27	22	16	21	35	39	29	28	29	28	36	19	19	14	20	16
ENSG00000236266	2	3	0	3	55	25	0	0	291	707	0	1	1	1	6	1	0	0	0	0	0	4	1	0	2	2	3	1	2	0	1	2	0	2	0	0	1	1	0	0	1	4	4	0	3	0	1	0	4
ENSG00000284747	1	5	4	6	15	27	8	10	6	14	0	13	4	5	7	8	8	12	10	22	2	23	6	84	10	10	4	5	4	3	8	7	10	10	8	11	6	19	5	9	11	13	11	5	6	17	7	12	1
ENSG00000284716	4	3	11	5	2	3	7	8	1	0	2	3	3	1	9	2	6	5	17	14	9	0	4	11	9	3	15	6	11	5	8	3	4	2	3	1	5	6	12	10	4	5	9	10	14	5	6	5	2
ENSG00000238290	5	1	1	2	8	2	7	1	0	5	1	1	0	0	3	0	9	4	5	2	6	6	2	8	4	0	3	0	0	2	2	2	19	1	5	0	0	2	6	3	8	1	10	0	6	5	9	1	4
ENSG00000227634	0	2	1	0	0	0	0	0	1	4	1	0	0	0	0	1	1	0	1	0	0	1	0	1	0	0	1	0	0	0	0	0	1	0	1	0	0	2	0	0	0	1	0	0	0	0	1	1	0
ENSG00000233645	0	0	0	0	0	0	0	0	0	0	0	0	0	0	0	0	0	0	0	0	0	0	0	0	0	0	0	0	0	0	0	0	0	0	0	0	0	0	0	0	0	0	0	0	0	0	0	0	0
ENSG00000232912	7	2	5	0	5	1	2	1	6	12	5	3	1	1	9	4	6	0	3	3	10	3	5	3	5	8	1	0	3	3	5	3	9	6	2	4	6	3	1	0	5	4	5	3	3	3	6	2	2
ENSG00000228423	20	36	30	59	0	1	34	37	2	0	3	35	13	4	55	31	21	25	31	31	28	45	37	126	35	29	28	23	44	13	42	32	15	29	41	37	54	35	49	47	40	34	45	40	51	27	36	48	40
ENSG00000230679	1	3	1	2	9	3	6	1	9	12	2	2	1	1	1	3	1	4	1	1	1	1	4	4	3	2	0	2	0	1	1	0	4	7	0	2	3	0	2	2	1	1	5	5	1	0	8	5	4
ENSG00000228526	162	316	216	266	353	142	235	209	265	287	95	281	162	175	320	170	210	268	302	189	229	233	202	316	265	432	365	218	256	116	302	194	107	189	305	310	246	192	129	236	243	478	309	228	172	483	319	323	238
ENSG00000234546	8	18	28	37	37	4	24	45	32	26	7	53	16	29	22	12	15	24	21	23	13	33	18	54	46	40	24	16	26	14	22	45	19	35	22	46	35	29	21	21	15	37	20	43	24	142	39	47	28
ENSG00000284652	1	0	1	2	0	0	2	1	3	5	0	1	0	0	1	0	3	2	0	2	2	1	3	3	2	4	0	0	3	0	1	1	1	3	1	1	3	0	2	0	0	0	1	1	0	4	3	1	7
ENSG00000284693	11	3	6	12	7	3	11	5	7	32	1	5	10	1	10	2	11	12	1	4	16	23	16	27	7	22	3	3	7	4	8	7	9	11	5	2	6	5	7	5	6	7	13	4	8	8	10	8	20
ENSG00000235263	0	0	0	0	0	0	0	0	0	0	0	0	0	0	0	0	0	0	0	0	0	0	0	0	2	0	0	0	0	0	0	0	3	0	0	0	0	0	0	0	0	0	0	0	0	0	0	0	0
ENSG00000179840	0	4	0	0	0	0	0	0	0	1	0	1	0	0	0	0	0	0	1	0	1	0	0	0	1	4	1	2	0	1	0	0	1	0	0	0	0	0	0	0	1	2	0	1	0	0	1	0	0
ENSG00000231789	12	7	6	13	3	0	7	34	10	8	12	3	13	37	18	9	13	7	2	5	9	22	1	89	16	21	9	4	4	4	6	25	11	9	3	5	6	6	8	3	9	19	12	7	12	24	2	79	12
ENSG00000280113	2	4	10	13	1	1	6	4	1	0	3	8	1	3	14	3	6	2	7	1	2	5	7	10	9	7	4	4	7	1	6	6	5	11	11	1	8	9	19	8	0	5	9	7	11	4	6	27	5
ENSG00000223989	0	0	0	1	582	55	0	0	501	228	0	0	0	0	0	0	0	1	1	0	0	0	0	3	0	0	1	0	0	1	0	0	0	0	0	0	0	1	0	0	0	1	0	1	0	0	0	1	0
ENSG00000285701	0	0	0	0	3	5	0	0	2	1	0	0	0	0	0	0	0	0	0	0	0	0	0	0	0	0	0	1	0	0	0	0	0	0	0	0	0	0	0	0	0	0	0	0	0	0	0	0	0
ENSG00000228150	5	2	1	4	9	4	7	5	0	8	1	1	0	2	3	7	3	2	2	5	2	7	6	13	6	9	4	2	4	4	2	3	2	2	3	6	8	8	1	2	8	3	6	1	8	3	2	4	4
ENSG00000241326	0	0	0	0	0	0	0	0	0	0	0	0	0	0	0	0	0	0	0	0	0	0	0	0	0	0	0	0	0	0	0	0	0	0	0	0	0	0	0	0	0	0	0	0	0	0	0	0	0
ENSG00000284735	5	0	3	1	13	8	2	3	5	5	1	1	0	2	1	1	1	3	2	0	2	3	5	5	3	1	0	6	2	1	5	20	0	2	9	2	1	5	0	3	2	1	3	1	2	18	4	15	4
ENSG00000284642	16	16	23	26	36	6	13	13	20	25	5	25	16	5	24	10	11	8	17	7	32	7	12	36	33	16	23	6	36	10	26	9	12	12	31	3	60	18	30	11	18	17	16	25	22	20	25	18	26
ENSG00000271989	0	0	0	3	15	32	0	1	25	12	0	1	0	0	0	1	0	0	0	0	0	1	1	0	0	0	0	0	0	0	0	3	0	1	1	0	0	0	0	0	0	1	0	0	0	0	0	2	0
ENSG00000203469	0	0	0	0	85	63	0	0	91	168	0	0	1	0	0	1	0	0	0	0	0	0	0	0	0	0	0	0	1	1	0	0	0	0	0	0	0	0	0	0	0	0	0	0	0	0	0	1	0
ENSG00000272078	0	0	3	1	894	548	3	1	831	736	0	2	2	0	2	3	4	0	0	0	3	0	4	0	6	2	2	0	2	1	2	2	0	1	0	1	2	2	1	0	2	0	6	3	3	1	0	0	1
ENSG00000271895	14	7	13	32	34	0	6	8	21	14	2	2	11	5	10	11	20	8	9	9	7	5	19	26	18	7	18	1	6	8	17	10	4	13	13	3	16	10	7	1	7	8	24	3	13	11	5	23	15
ENSG00000226849	2	2	4	10	514	674	9	7	451	540	2	18	5	5	15	2	4	6	3	10	6	8	9	19	9	9	3	6	4	5	6	20	2	7	4	4	9	9	3	5	8	9	13	3	5	4	6	12	16
ENSG00000230337	6	10	1	4	104	128	4	9	88	138	1	7	4	3	0	0	2	2	2	0	0	5	2	19	6	2	5	3	3	7	3	4	2	6	3	3	2	2	1	4	6	2	4	8	2	1	3	11	5
ENSG00000225602	0	0	0	0	43	71	0	0	51	74	0	0	0	0	0	0	0	0	0	0	0	0	0	0	0	0	0	0	0	0	7	6	2	0	0	5	2	2	0	0	1	0	0	0	0	1	0	0	0
ENSG00000284646	6	0	10	3	5	0	2	0	14	0	4	0	8	0	9	1	0	4	0	0	11	4	13	1	26	14	3	2	12	0	5	0	9	2	4	0	2	0	14	2	4	2	9	0	8	0	8	0	20
ENSG00000285833	0	0	0	0	0	0	0	0	0	0	0	1	0	0	0	0	0	0	0	0	0	0	0	0	0	0	0	0	0	0	0	0	0	0	0	0	0	0	0	0	0	0	0	0	0	0	0	0	0
ENSG00000235643	0	0	0	0	0	0	0	0	0	0	0	2	0	0	0	1	0	0	0	1	0	18	0	3	0	1	0	0	0	3	1	0	0	0	0	1	0	1	0	2	1	0	0	0	0	1	0	0	0
ENSG00000284708	0	0	0	0	4	4	0	0	0	0	0	0	0	0	0	0	0	0	0	0	0	0	0	0	0	0	0	0	0	0	0	0	0	0	0	0	0	0	0	0	0	0	0	0	0	1	0	0	0
ENSG00000177553	0	0	0	0	0	0	0	1	0	0	0	0	0	0	0	0	0	0	0	0	0	0	0	2	0	0	0	0	0	0	0	0	2	0	0	0	1	0	0	0	1	0	0	0	0	1	1	0	0
ENSG00000285646	16	10	46	14	5	0	40	7	2	7	118	22	19	10	43	20	23	25	66	4	27	25	48	14	20	21	36	18	34	46	10	19	131	57	8	12	14	4	102	28	15	10	41	6	69	21	50	12	85
ENSG00000285604	0	0	0	0	0	0	0	0	0	0	0	0	0	0	0	0	0	0	0	0	0	0	0	0	0	0	0	0	0	0	0	0	0	0	0	0	0	0	0	0	0	0	0	0	0	0	0	0	0
ENSG00000229484	0	1	1	0	0	0	2	1	0	0	0	0	0	2	4	1	0	0	2	3	1	0	3	7	1	4	0	1	0	0	1	5	3	3	3	0	2	0	1	0	1	1	4	0	1	5	4	0	2
ENSG00000272482	6	7	29	4	19	12	18	4	29	41	22	9	9	1	46	19	14	0	12	9	14	7	16	25	15	27	44	18	18	10	11	6	17	16	29	9	24	19	27	7	25	9	26	10	24	11	41	10	22
ENSG00000228338	0	0	0	0	0	0	1	0	0	0	0	0	0	0	0	0	0	1	0	0	0	0	0	0	0	0	0	0	0	0	0	0	0	0	0	0	0	0	0	0	0	0	0	0	0	0	0	0	0
ENSG00000233336	0	0	0	0	0	0	0	0	0	0	0	0	0	0	0	0	0	0	0	0	0	0	0	0	0	0	0	0	0	0	0	0	0	0	0	0	0	0	0	0	0	0	0	0	0	0	0	0	0
ENSG00000228229	0	0	0	0	0	0	0	0	0	0	0	0	0	0	0	0	0	0	0	0	0	0	0	0	0	0	0	0	0	0	0	0	0	0	0	0	0	0	0	0	0	0	0	0	0	0	0	0	0
ENSG00000259961	0	0	0	0	2	0	0	0	1	1	0	0	0	0	0	0	0	0	0	0	1	0	0	0	0	0	1	0	0	0	0	3	2	1	0	0	0	0	0	0	0	0	0	0	0	3	0	2	0
ENSG00000237445	0	0	0	0	1	5	0	0	0	1	0	0	0	0	0	0	0	0	0	0	0	1	0	0	0	0	0	0	0	0	0	0	0	0	0	0	0	0	0	0	0	0	0	0	0	0	0	0	0
ENSG00000231606	0	0	0	0	0	0	0	0	0	2	0	0	1	0	2	0	0	0	0	2	0	0	0	0	0	2	0	0	1	0	2	1	0	0	0	0	0	0	2	0	0	0	0	0	0	0	0	0	0
ENSG00000234593	0	0	0	0	0	17	0	0	0	1	0	2	0	1	0	0	0	0	0	0	0	0	0	0	0	0	0	1	0	0	0	0	0	0	0	0	0	0	0	1	0	1	0	0	0	0	0	0	0
ENSG00000175147	58	69	121	93	173	46	110	15	280	172	45	122	73	31	154	54	108	53	249	18	127	30	101	54	220	276	153	107	212	49	148	36	96	98	121	37	193	154	111	93	130	193	185	139	140	23	161	62	112
ENSG00000204464	0	0	0	0	1	1	0	0	0	0	0	0	0	0	0	0	0	0	0	0	0	0	0	0	1	1	0	0	0	1	0	0	0	0	0	1	0	0	0	0	0	0	0	0	0	0	0	0	0
ENSG00000233485	0	0	1	0	2	145	0	20	2	14	0	11	0	1	0	1	0	0	0	7	0	1	0	1	1	1	0	0	0	1	0	0	0	0	1	8	0	3	0	0	0	0	0	2	0	2	0	2	0
ENSG00000236045	0	1	0	0	0	6	1	0	0	3	0	1	0	0	0	0	0	0	0	0	0	0	0	0	0	0	0	0	0	2	0	0	0	0	0	0	0	1	0	1	0	0	0	0	0	0	0	0	0
ENSG00000228140	0	4	1	2	0	0	2	4	1	3	4	19	2	1	2	9	2	4	8	2	3	1	2	4	0	11	3	2	3	19	0	3	0	12	0	17	0	1	4	8	8	5	3	5	0	2	2	10	3
ENSG00000272510	0	1	0	0	33	41	0	2	28	46	0	1	0	1	0	0	0	0	1	0	0	1	1	1	0	1	0	0	0	0	1	0	0	1	0	1	0	0	0	0	0	3	0	1	0	1	1	0	1
ENSG00000237301	1	3	5	5	4	4	3	2	4	2	2	9	3	2	2	2	0	3	1	4	0	6	1	10	5	7	4	4	2	6	3	7	0	4	2	5	1	3	8	4	4	3	6	2	4	2	6	5	6
ENSG00000271742	0	0	0	0	0	0	0	1	0	0	0	0	0	0	0	0	0	0	0	0	0	0	0	0	0	0	1	0	0	0	0	0	0	0	0	0	0	0	0	0	0	0	0	0	0	0	0	0	0
ENSG00000237938	0	0	0	0	331	630	0	0	325	334	0	0	0	0	0	0	0	0	0	0	0	0	0	1	0	0	0	0	3	0	0	0	0	0	1	0	0	0	0	0	0	0	0	0	0	0	0	1	0
ENSG00000224459	0	1	0	0	12	3	0	0	10	11	0	0	1	0	0	0	2	0	1	0	0	0	1	3	1	1	1	0	0	1	0	0	0	0	0	0	0	2	0	1	0	0	0	0	0	1	0	0	0
ENSG00000179743	18	27	31	53	134	187	29	49	184	211	24	68	26	25	60	40	39	30	35	41	38	59	45	81	61	76	48	32	29	39	29	78	35	51	29	17	48	53	37	25	36	80	55	64	40	57	62	66	55
ENSG00000233078	0	0	0	0	15	9	0	0	0	0	0	0	0	0	0	0	0	0	0	0	0	0	0	0	0	0	0	0	0	0	0	0	0	0	0	0	0	0	0	0	0	0	0	0	0	0	0	0	0
ENSG00000227959	30	9	77	16	54	42	49	30	93	3	104	29	29	6	53	52	45	8	47	16	51	22	32	12	62	7	55	61	36	31	53	5	31	14	73	10	74	47	100	36	38	37	85	31	65	12	60	25	55
ENSG00000224621	12	7	39	3	50	10	25	16	45	2	53	3	14	1	27	37	28	3	32	4	25	11	24	5	51	6	37	22	33	8	37	3	12	11	36	11	30	23	67	13	22	12	44	8	47	4	42	6	35
ENSG00000234166	0	0	0	0	104	126	0	0	79	27	0	0	0	0	0	0	0	0	0	0	0	0	0	0	0	0	0	0	0	0	0	0	0	0	0	0	0	0	0	0	0	0	0	0	0	0	0	0	0
ENSG00000226029	16	28	34	33	33	17	48	49	31	67	14	62	21	16	82	40	56	61	64	18	36	24	48	55	69	48	28	17	66	21	39	37	29	59	77	20	58	52	31	30	54	74	28	41	56	32	56	52	56
ENSG00000261135	0	0	0	0	0	0	1	1	0	0	0	0	0	0	0	0	0	0	0	0	0	4	0	1	0	0	0	0	0	0	1	1	0	5	0	0	0	1	0	0	1	2	0	1	0	0	0	5	0
ENSG00000285853	0	1	0	1	0	0	0	0	0	0	0	2	0	0	0	0	0	0	0	1	0	0	0	0	0	0	0	0	0	0	0	1	0	0	0	0	0	0	0	0	0	0	0	0	0	0	0	0	0
ENSG00000224174	0	0	0	0	0	0	0	0	0	0	0	0	0	0	0	0	0	0	0	0	0	0	0	0	0	0	0	0	0	0	0	0	0	0	0	0	0	0	0	0	0	0	0	0	0	0	0	0	0
ENSG00000233421	2	0	0	0	1	3	0	0	1	11	1	0	0	1	2	2	0	0	14	3	0	0	5	0	5	0	2	0	1	1	1	0	2	0	8	1	3	0	6	0	1	0	1	0	0	2	0	0	3
ENSG00000271732	0	0	0	0	1	0	0	0	0	1	0	0	0	0	0	0	0	0	0	0	0	0	0	0	0	0	0	0	0	0	0	1	0	0	0	0	0	0	0	0	0	0	0	0	0	0	0	0	0
ENSG00000282143	0	0	0	0	0	0	0	5	0	1	0	0	0	0	0	0	0	0	0	0	0	0	1	0	0	0	0	0	0	0	0	0	0	0	0	1	1	1	0	0	0	0	0	0	0	1	0	1	0
ENSG00000279151	0	5	0	3	0	0	0	1	3	0	0	0	0	0	0	0	0	0	0	0	0	0	0	0	0	0	0	0	0	0	0	0	0	0	0	1	0	0	0	0	0	0	0	0	1	0	0	1	0
ENSG00000282740	0	0	0	0	0	1	0	2	1	3	0	0	0	0	0	0	0	0	2	0	0	1	0	1	0	0	0	0	0	0	0	0	0	0	0	0	0	0	0	0	0	0	0	0	0	1	0	1	0
ENSG00000223643	0	4	0	0	0	0	0	0	0	0	0	0	0	0	0	0	0	0	0	0	0	0	0	0	0	0	0	0	0	0	0	0	0	0	0	0	0	0	0	0	0	0	0	0	0	0	0	0	0
ENSG00000228549	0	0	0	1	5	10	2	0	8	28	1	0	1	1	4	1	2	0	18	2	0	0	6	4	4	0	1	1	1	0	0	0	12	2	0	1	8	1	1	0	0	0	6	2	6	2	0	0	2
ENSG00000238142	22	6	23	8	44	26	31	45	97	95	49	328	38	45	44	24	30	16	28	100	20	10	30	16	59	34	15	10	16	20	16	43	88	70	23	54	71	28	25	23	37	41	29	6	35	47	50	86	84
ENSG00000272426	1	3	0	5	1	0	0	7	1	1	1	11	2	4	4	8	1	6	2	9	1	4	4	1	3	1	2	0	1	4	3	1	4	2	0	2	0	5	5	3	4	3	4	3	5	4	0	6	2
ENSG00000226526	1	0	0	1	90	71	1	3	72	109	0	2	2	1	1	0	2	2	1	0	0	1	1	2	0	1	0	0	0	0	2	2	2	1	1	1	0	0	1	2	0	0	0	4	0	14	1	1	0
ENSG00000204362	4	0	7	1	10	1	2	11	21	4	5	12	5	0	15	10	8	9	2	5	3	10	12	17	41	2	5	14	4	9	6	0	6	13	3	13	7	32	6	9	11	23	7	2	19	2	10	7	9
ENSG00000282843	0	0	0	0	2	0	0	0	10	0	0	1	0	1	0	1	0	0	1	0	0	0	0	0	0	0	0	0	0	0	0	0	0	0	0	0	0	5	0	0	0	1	2	0	0	0	0	0	0
ENSG00000227751	0	0	0	0	661	1067	0	0	553	653	0	0	0	0	0	0	0	0	0	0	0	0	1	0	0	0	0	0	0	0	0	0	0	0	1	2	0	0	0	1	0	0	0	0	0	0	0	0	0
ENSG00000236648	1	0	0	0	0	0	0	0	0	0	0	0	0	0	0	0	0	0	0	0	0	0	0	0	1	0	0	0	0	0	0	0	0	0	0	0	0	0	0	0	0	0	0	0	0	0	0	0	0
ENSG00000284653	0	0	0	0	0	0	0	0	0	0	0	0	1	0	0	0	0	0	0	5	0	0	0	0	0	0	0	0	0	0	0	1	0	0	0	0	0	0	0	0	0	0	0	0	0	0	0	2	0
ENSG00000261781	0	0	0	0	0	1	0	0	0	0	0	0	0	0	0	0	0	0	0	0	0	0	0	0	0	0	0	0	0	0	0	0	0	0	0	0	0	0	0	0	0	0	0	0	0	0	0	0	0
ENSG00000280222	2	2	4	7	0	0	9	9	1	0	3	11	3	1	21	4	19	5	8	3	10	19	14	2	7	3	2	18	2	1	8	5	7	9	4	0	5	2	1	1	5	6	13	9	3	4	20	4	11
ENSG00000230035	0	0	0	0	0	0	0	0	0	0	0	0	0	0	0	0	0	0	0	0	0	0	0	0	0	0	0	0	0	0	0	0	0	0	0	0	0	0	0	0	0	0	0	0	0	0	0	0	0
ENSG00000225387	0	0	0	0	0	0	0	0	0	0	0	0	0	0	0	0	0	0	0	0	0	0	0	0	0	0	0	0	0	0	0	0	0	0	0	0	0	0	0	0	0	0	0	0	0	0	0	0	0
ENSG00000272084	5	19	26	31	22	6	15	14	10	12	7	44	11	14	49	22	16	12	32	25	32	35	28	22	29	18	25	15	31	22	40	35	30	35	21	18	31	43	22	19	18	31	31	27	26	34	24	21	21
ENSG00000230424	2	4	11	10	69	129	8	5	58	95	4	15	11	7	16	12	14	6	5	11	6	21	18	6	13	15	5	6	6	4	8	8	9	9	11	7	11	12	9	4	11	16	9	17	5	16	8	13	4
ENSG00000235185	0	0	0	0	1	0	0	1	0	0	0	0	0	0	0	0	0	0	0	0	0	0	1	0	0	0	0	1	0	0	0	0	0	0	0	0	0	0	0	0	1	1	0	0	0	0	0	0	0
ENSG00000235434	0	0	0	0	1	0	0	0	0	0	0	0	0	0	0	0	0	0	0	0	0	0	0	0	0	0	0	0	0	0	0	0	0	0	0	0	0	0	0	0	0	0	0	0	0	0	0	0	0
ENSG00000227066	0	4	0	2	3	1	1	0	2	0	1	3	0	0	4	2	0	0	0	0	0	2	1	6	3	17	1	0	2	5	0	0	0	7	1	1	0	0	0	28	0	5	3	58	2	0	3	0	7
ENSG00000225986	20	4	23	0	48	0	16	0	14	37	30	2	12	1	45	1	19	0	10	0	30	1	16	2	6	3	51	1	5	0	14	3	52	2	1	1	30	0	15	0	19	1	36	2	28	3	16	0	8
ENSG00000228105	0	0	0	0	0	0	0	0	0	0	0	0	0	0	0	0	0	0	0	0	0	0	0	0	0	0	0	0	0	0	0	0	0	0	0	0	0	0	0	0	0	0	0	0	0	0	0	0	0
ENSG00000284710	0	0	0	0	0	0	0	0	0	0	0	0	0	0	0	0	0	0	0	0	0	0	0	0	1	0	0	0	0	0	0	0	0	0	0	0	0	1	0	0	0	0	0	0	0	0	0	0	0
ENSG00000226664	0	0	0	0	0	0	0	0	0	0	0	0	0	0	0	0	0	0	0	0	0	0	0	0	0	1	0	0	0	0	0	0	0	0	0	0	0	0	0	0	0	0	0	0	0	0	0	0	0
ENSG00000236963	0	0	0	0	0	1	0	1	0	0	0	0	0	0	0	0	0	0	0	0	1	4	2	1	0	1	0	0	0	2	0	0	0	0	2	0	0	0	0	0	0	1	0	0	1	0	0	0	0
ENSG00000226487	0	0	0	0	0	0	0	0	0	0	0	0	0	0	0	0	0	1	0	0	0	0	0	0	0	0	0	0	0	0	0	1	0	0	0	0	0	0	0	2	0	0	0	0	0	0	0	0	0
ENSG00000284641	0	0	0	0	0	0	0	0	0	0	0	0	0	0	0	0	0	0	0	0	0	0	0	0	0	0	0	0	0	0	0	0	0	0	0	0	0	0	0	0	0	0	0	0	0	0	0	0	0
ENSG00000284743	0	0	0	0	0	0	0	0	0	0	0	0	0	0	0	0	0	0	0	1	0	0	0	0	0	0	0	0	0	0	1	0	0	0	0	0	2	0	0	0	0	0	0	0	0	1	0	0	1
ENSG00000117242	102	74	86	122	1432	275	83	86	1453	1951	22	119	78	146	144	98	106	87	81	67	102	134	149	182	142	162	129	76	104	92	113	117	69	156	103	75	135	101	86	130	150	161	113	84	127	105	162	187	148
ENSG00000233069	0	1	0	0	0	0	0	2	0	1	1	0	0	0	0	0	0	1	0	0	0	1	0	0	0	1	1	4	0	1	0	0	0	0	0	1	0	0	0	1	0	0	0	0	0	2	0	2	0
ENSG00000236936	0	0	0	0	0	4	0	1	0	0	0	1	0	0	0	0	0	0	0	1	0	0	0	1	1	0	0	0	0	0	0	0	1	0	0	0	0	0	1	1	0	0	0	0	0	3	0	0	0
ENSG00000231105	2	6	1	8	4	10	7	3	3	6	2	10	1	3	16	12	4	1	2	2	5	5	7	8	3	23	1	7	4	2	3	3	9	6	3	2	5	1	1	1	7	7	5	2	2	5	9	15	6
ENSG00000236009	0	0	0	0	0	3	0	1	0	0	0	43	0	4	0	0	0	0	0	1	0	0	0	0	0	7	0	0	0	1	0	0	0	13	0	2	0	0	0	1	0	18	0	6	0	0	0	0	0
ENSG00000233431	0	1	0	1	0	0	1	0	0	0	0	0	0	0	1	0	0	9	0	0	0	3	1	2	0	5	0	0	0	1	0	0	0	3	0	0	0	1	1	1	0	0	0	0	1	0	0	1	0
ENSG00000285959	0	0	0	0	0	0	0	0	0	0	0	0	0	0	0	0	0	0	0	0	0	0	0	0	0	0	0	0	0	0	0	0	0	0	0	0	0	0	0	0	0	0	0	0	0	0	0	0	0
ENSG00000228397	0	2	0	2	8	2	0	1	8	8	1	3	0	0	1	1	0	0	0	3	1	1	0	2	1	2	0	0	1	1	0	0	0	5	1	1	0	0	1	0	0	3	0	3	0	0	0	1	0
ENSG00000218510	62	83	30	93	56	23	49	54	58	63	19	70	31	87	59	35	33	28	30	49	38	94	52	101	76	90	50	40	32	36	30	81	41	49	44	41	56	51	26	30	59	102	62	49	28	89	56	100	51
ENSG00000285752	1	2	0	0	140	74	0	0	133	175	0	3	0	1	0	0	1	0	1	1	1	3	0	3	0	0	1	2	0	0	1	2	0	0	1	0	0	2	1	3	1	1	2	2	0	3	0	3	3
ENSG00000230068	43	64	40	54	5	3	23	39	1	0	10	22	22	16	46	61	45	50	32	38	34	53	44	52	46	35	22	39	31	36	45	41	18	50	31	41	61	94	37	29	43	35	38	53	36	34	42	53	33
ENSG00000285873	42	32	29	8	49	56	37	12	106	6	22	6	27	1	42	6	12	8	16	8	28	13	52	25	43	5	36	22	19	9	38	5	16	6	37	14	28	13	49	9	16	11	19	13	33	7	25	9	27
ENSG00000279625	0	0	0	0	0	0	0	0	0	1	0	0	0	0	0	0	0	0	0	0	0	0	0	0	1	0	0	0	0	0	0	0	0	1	0	0	0	0	0	0	0	0	0	0	0	0	0	0	0
ENSG00000237200	9	15	11	13	10	7	9	19	9	6	4	23	6	9	19	12	13	10	7	14	6	19	6	18	12	18	9	11	11	16	9	11	7	6	12	9	19	18	9	14	12	14	15	31	14	3	7	10	9
ENSG00000225952	0	0	0	0	0	1	0	0	0	0	0	0	0	0	0	0	0	0	0	0	0	0	0	0	0	0	0	0	0	0	1	0	0	0	0	0	0	0	0	0	0	0	0	0	0	0	0	0	0
ENSG00000240553	0	0	0	0	0	2	0	0	0	0	0	0	0	0	0	0	0	0	0	0	0	1	0	0	0	0	0	0	0	0	0	1	0	0	0	0	0	0	0	0	0	1	0	0	0	0	0	0	0
ENSG00000261326	367	287	492	793	352	118	448	397	205	433	65	738	200	344	609	129	368	451	290	520	470	275	579	780	535	551	614	230	461	178	478	700	225	423	468	199	578	675	206	349	671	797	682	348	495	670	402	1064	683
ENSG00000284726	0	0	0	0	5	3	0	0	3	10	0	0	0	0	0	0	0	0	0	0	0	0	0	0	0	0	0	0	0	0	0	0	0	0	0	0	0	0	0	0	0	0	0	0	0	0	0	0	0
ENSG00000249087	39	23	55	101	188	29	47	58	82	186	9	70	23	35	75	17	27	24	44	40	51	47	59	77	62	50	68	24	46	33	42	66	31	41	66	30	68	78	50	43	57	76	75	39	77	39	87	141	65
ENSG00000271420	7	0	3	7	8	1	4	0	5	3	1	24	0	0	9	3	5	0	2	5	6	2	7	3	9	0	1	0	4	0	3	1	4	1	1	5	9	5	7	0	4	2	6	2	6	18	9	2	2
ENSG00000235052	1	3	0	6	1	0	0	2	1	4	0	12	2	0	3	1	0	0	2	3	2	3	5	10	1	1	0	0	0	3	3	7	1	2	0	2	0	0	0	4	3	2	1	1	2	6	0	4	1
ENSG00000285802	0	0	0	1	0	0	0	0	0	8	0	0	0	3	1	0	1	0	0	1	0	0	1	1	0	3	0	0	0	1	0	0	0	0	0	0	0	0	0	0	0	0	0	0	0	0	0	0	0
ENSG00000197880	1	4	1	2	1	0	0	0	0	0	0	1	1	0	9	5	0	0	4	1	6	2	5	1	3	5	0	1	0	3	1	1	0	2	0	0	1	0	0	2	4	0	0	0	0	1	4	0	1
ENSG00000236810	25	30	20	54	251	427	24	32	217	288	13	61	17	31	36	15	20	34	16	38	20	85	35	69	24	46	35	25	34	26	15	33	25	43	29	49	24	46	18	49	35	41	43	69	18	47	29	68	36
ENSG00000232557	0	0	0	0	0	0	0	0	0	0	0	0	0	0	0	0	0	0	0	0	0	0	0	0	0	0	0	0	0	0	0	0	0	0	0	0	0	0	0	0	0	0	0	0	0	0	0	0	0
ENSG00000225315	0	0	2	0	5	2	0	1	2	11	0	0	0	0	0	0	0	0	1	0	1	0	0	0	1	0	1	0	0	0	0	0	0	0	0	0	0	0	0	0	0	0	0	0	0	0	0	0	1
ENSG00000230703	0	0	0	0	2	2	0	0	0	0	0	0	0	0	0	0	0	0	0	0	0	0	1	0	0	0	0	0	0	0	0	0	0	0	0	0	0	0	0	0	0	0	0	0	0	0	0	0	0
ENSG00000230023	0	0	0	0	2	3	0	9	0	0	0	2	0	4	2	1	0	0	4	0	0	1	1	0	1	0	0	2	1	2	1	9	4	3	3	0	3	7	1	3	1	0	1	0	1	1	1	6	0
ENSG00000232298	5	1	7	15	8	7	1	11	12	2	0	25	1	13	4	0	2	3	3	5	4	2	3	5	11	24	5	8	5	5	1	41	2	9	4	6	4	19	0	3	2	15	4	26	4	35	8	18	6
ENSG00000264443	0	0	1	3	191	54	1	0	161	121	0	1	0	0	2	0	0	0	1	2	0	0	0	1	2	1	0	0	0	0	0	1	0	0	0	0	1	4	0	0	2	0	4	0	1	0	5	1	0
ENSG00000284699	0	0	0	2	0	0	0	0	0	0	0	0	0	0	0	0	0	0	1	0	0	1	0	0	0	0	0	1	1	0	0	1	0	0	0	0	0	0	0	0	0	0	0	0	0	0	0	0	0
ENSG00000229162	0	5	2	2	3	2	2	0	1	0	0	4	0	4	2	1	1	6	1	6	1	6	0	6	1	18	3	8	1	7	1	7	1	4	0	6	0	6	1	3	1	5	2	8	1	5	4	7	3
ENSG00000261025	0	0	0	0	0	0	0	0	0	0	0	0	0	0	0	1	0	0	0	0	1	0	0	0	0	0	0	0	0	0	0	0	0	0	0	0	0	0	0	0	0	0	0	0	0	0	0	0	0
ENSG00000285823	0	2	0	0	0	0	0	0	0	0	1	0	1	0	0	0	0	0	1	0	0	0	0	0	3	7	0	0	0	0	0	0	0	0	0	0	1	0	0	0	0	0	1	0	1	1	0	0	0
ENSG00000233755	0	0	0	0	0	0	0	0	0	0	0	1	0	0	0	0	0	0	1	0	0	0	0	0	0	3	0	0	1	0	1	0	0	0	0	0	0	0	0	1	0	0	0	0	1	0	0	0	0
ENSG00000231953	0	0	0	0	0	0	0	0	0	1	0	1	0	0	0	0	2	0	0	0	0	0	0	0	0	0	0	0	0	0	0	0	1	0	0	0	0	0	0	0	0	0	0	0	0	0	0	0	1
ENSG00000284602	14	9	12	29	16	7	22	21	10	27	7	9	0	14	32	13	10	20	10	11	17	25	18	32	20	26	15	13	8	22	15	20	8	19	7	20	26	11	6	8	29	17	24	2	3	13	6	38	22
ENSG00000284657	5	1	4	12	0	2	4	3	1	9	1	3	3	2	7	2	5	3	0	3	2	12	5	9	9	5	8	0	1	5	3	1	6	2	1	2	13	6	1	0	7	4	11	1	8	5	11	4	6
ENSG00000272432	1	0	0	0	4	3	0	0	6	5	1	1	2	0	1	2	0	0	2	0	1	3	0	1	3	2	1	0	1	3	3	4	3	1	1	2	2	0	0	2	0	0	1	2	2	3	0	2	0
ENSG00000225643	1	3	1	5	2	2	3	4	0	6	1	5	6	1	10	5	5	4	0	6	5	1	6	5	10	3	3	5	10	5	12	4	4	13	9	3	5	5	11	3	4	9	6	5	6	7	8	8	5
ENSG00000233478	0	0	0	0	4	1	0	0	3	0	0	0	0	0	1	0	0	0	0	0	0	0	0	0	0	0	0	1	0	0	0	0	0	0	0	0	0	0	0	0	1	0	0	0	0	0	0	0	0
ENSG00000228172	10	10	16	7	469	332	13	19	349	902	7	14	14	5	16	11	6	3	5	2	10	35	18	12	21	12	15	11	16	5	9	17	10	18	22	9	19	13	9	6	7	11	14	12	10	10	20	8	19
ENSG00000272478	0	0	0	0	0	0	0	0	0	0	0	0	0	0	0	0	0	0	0	0	0	0	0	0	0	0	0	0	0	0	0	0	0	0	0	0	0	0	0	0	0	0	0	0	0	0	0	0	0
ENSG00000236528	0	0	0	1	168	149	0	2	330	103	0	5	0	3	0	2	0	1	0	3	2	9	2	1	0	5	2	1	0	4	0	1	1	1	2	4	0	3	2	0	2	1	2	2	1	4	0	3	4
ENSG00000284309	0	0	0	0	0	0	0	0	0	0	0	0	0	0	0	0	0	0	0	0	0	0	1	1	0	0	0	0	0	0	0	0	0	0	0	0	0	0	0	0	0	0	0	0	1	0	0	0	0
ENSG00000225891	14	10	13	11	9	5	21	6	9	3	7	22	6	10	35	4	11	7	15	10	13	3	6	11	16	20	10	12	5	4	18	20	16	12	15	5	21	1	2	3	16	8	22	3	10	16	15	28	20
ENSG00000260063	15	13	3	7	14	8	6	7	12	9	6	19	5	10	6	4	13	2	5	7	4	14	20	23	14	17	5	4	18	10	14	21	11	27	10	13	6	4	4	6	0	10	11	22	11	13	12	28	11
ENSG00000226698	0	0	0	0	49	61	0	0	27	64	0	2	0	0	0	0	0	0	0	0	0	0	0	0	0	0	0	0	0	0	1	1	0	0	0	1	0	0	0	0	0	0	0	0	0	0	0	0	1
ENSG00000224311	0	0	0	0	0	0	0	0	0	0	0	1	0	0	0	0	0	0	0	0	0	0	0	0	0	0	0	0	0	0	0	0	0	0	0	0	0	0	0	0	0	0	0	0	0	0	0	0	0
ENSG00000241169	0	0	0	0	1	0	0	0	1	0	0	0	0	0	0	0	0	0	0	0	0	0	0	0	0	0	0	0	0	0	0	0	0	0	0	0	0	0	0	0	0	0	1	0	0	0	0	0	0
ENSG00000237429	5	1	6	2	3	4	3	11	5	16	7	12	1	6	3	1	2	2	1	5	1	2	2	2	3	3	3	1	2	2	2	14	3	2	6	2	0	1	1	0	2	3	5	3	2	4	6	6	3
ENSG00000233975	0	1	0	0	0	1	1	1	0	0	0	0	0	0	0	0	0	1	0	0	1	2	0	1	1	0	0	2	1	0	0	0	0	0	0	2	0	0	1	1	1	1	0	2	0	0	0	0	0
ENSG00000225886	0	0	0	1	3	13	0	0	1	8	0	0	0	0	0	0	0	0	0	0	0	0	0	0	0	1	0	0	0	0	0	0	0	0	0	0	0	0	0	0	0	0	0	0	1	0	0	0	0
ENSG00000269971	12	24	17	15	2	6	19	21	0	0	4	13	7	6	23	24	38	9	33	15	13	22	25	13	32	29	23	28	26	24	26	24	11	14	19	9	27	17	46	13	25	18	22	38	23	8	10	17	24
ENSG00000270031	4	9	6	4	7	6	5	7	2	5	1	6	2	5	4	12	14	8	10	6	10	7	6	19	11	10	6	3	13	11	5	9	2	7	12	3	12	6	8	8	11	5	8	6	11	6	5	9	5
ENSG00000227050	0	0	0	1	23	35	0	0	29	37	0	1	0	1	1	0	0	0	0	1	0	0	0	0	0	1	1	0	0	0	0	1	0	3	2	0	0	1	2	0	1	1	0	1	1	2	2	1	1
ENSG00000270605	32	18	10	30	49	10	28	12	88	41	24	14	22	7	39	34	13	18	12	18	16	15	32	22	41	49	23	19	12	12	18	16	10	15	20	13	31	29	24	10	35	36	45	8	18	9	29	26	25
ENSG00000271398	0	1	0	0	2	0	1	0	0	0	0	1	0	0	0	1	0	0	0	0	0	0	0	0	0	0	0	0	0	2	1	1	0	0	0	0	0	0	0	2	0	0	0	1	0	0	1	1	0
ENSG00000242125	610	621	687	947	1001	2397	578	583	620	429	363	825	650	574	1177	1628	1125	1304	884	1151	729	1860	1420	820	800	989	834	1262	965	1026	873	448	431	981	949	1003	969	1089	1433	995	1070	1036	758	1089	936	616	583	622	1019
ENSG00000279443	4	11	10	13	8	0	7	10	9	2	2	10	3	3	3	4	7	2	7	1	7	2	5	6	16	2	9	2	7	8	0	18	5	7	8	9	6	13	6	3	10	0	4	7	12	32	10	10	5
ENSG00000197989	208	395	252	206	798	1554	242	255	497	381	262	516	190	214	532	434	440	400	326	381	308	697	347	357	289	373	353	476	508	545	277	221	176	384	348	401	364	475	552	323	405	550	322	485	386	306	331	228	422
ENSG00000229388	1	12	0	11	4	1	2	11	1	4	3	4	1	7	3	2	3	6	1	2	2	14	5	14	6	4	3	2	3	3	2	6	2	7	2	2	4	3	1	6	5	7	3	6	3	3	3	2	4
ENSG00000270103	0	0	0	0	0	0	0	0	0	0	0	0	0	0	0	0	0	0	0	0	0	0	0	0	0	0	0	0	0	0	0	0	0	0	0	0	0	0	0	0	0	0	0	0	0	0	0	0	0
ENSG00000233427	0	1	1	0	0	1	0	2	0	2	0	0	1	0	4	3	0	3	0	0	0	1	0	1	0	1	0	1	2	2	0	1	1	0	0	0	1	2	0	0	0	0	0	2	0	0	1	0	0
ENSG00000225750	1	4	5	3	0	0	8	0	1	0	2	7	3	0	8	1	12	0	18	1	7	1	0	0	18	2	2	0	13	2	5	1	6	10	12	0	7	1	3	1	11	2	8	0	4	1	3	3	7
ENSG00000237934	0	0	0	0	4	2	1	0	1	0	0	0	0	0	0	0	0	0	0	0	0	0	0	0	1	0	0	0	0	0	0	0	0	0	1	0	0	0	0	0	0	0	0	0	0	0	0	0	0
ENSG00000230523	0	0	0	0	0	0	0	0	0	0	0	0	0	0	0	0	0	0	0	0	0	0	1	0	0	1	0	0	0	1	0	0	0	2	0	0	0	0	0	0	0	0	0	1	0	0	0	2	0
ENSG00000228176	0	0	0	0	0	0	0	0	0	0	0	0	0	0	0	0	0	0	0	0	0	0	0	0	0	1	0	0	0	0	0	0	0	0	0	0	0	0	0	0	0	1	0	0	0	0	0	5	0
ENSG00000284676	0	0	0	0	0	0	0	0	0	0	0	0	0	0	0	0	0	0	0	0	0	0	0	0	0	0	0	0	0	0	0	0	0	0	0	0	0	0	0	0	0	0	0	0	0	0	0	0	0
ENSG00000233399	0	2	0	0	0	0	0	0	0	0	0	1	0	1	1	0	0	0	0	0	0	0	0	0	0	0	0	0	0	0	0	0	0	1	1	1	0	0	0	1	0	0	1	0	0	1	1	1	0
ENSG00000233372	0	0	0	0	0	0	0	0	0	0	0	0	0	0	0	0	0	0	0	0	0	0	0	0	0	0	0	0	0	0	0	0	0	0	0	0	0	0	0	0	0	0	0	0	0	0	0	0	0
ENSG00000236335	0	0	0	0	0	0	0	0	0	0	0	0	0	0	0	0	0	0	0	0	0	0	0	0	0	0	0	0	0	0	0	0	0	0	0	0	0	0	0	0	0	1	0	0	0	0	0	0	0
ENSG00000231949	0	0	0	1	0	0	0	0	0	0	0	0	0	0	0	0	0	0	0	0	0	0	0	0	0	0	0	0	0	0	0	0	0	0	0	0	0	0	0	0	0	0	0	0	0	0	0	0	0
ENSG00000186056	17	41	28	45	19	3	25	21	38	19	11	178	21	32	71	41	27	14	29	36	28	58	37	95	41	68	30	53	40	47	35	51	43	48	39	20	33	47	19	20	37	73	66	54	28	20	57	36	39
ENSG00000229607	0	0	0	0	0	0	0	0	0	0	0	0	0	0	0	0	0	0	0	0	0	0	0	0	0	0	0	0	0	0	0	0	0	0	0	0	0	0	0	0	0	0	0	0	0	0	0	0	0
ENSG00000223382	5	2	2	2	2	0	0	0	3	25	0	1	1	1	1	0	2	0	3	0	3	0	1	2	6	1	2	1	0	0	1	4	2	0	3	1	0	0	4	3	1	0	10	0	1	0	6	11	2
ENSG00000235143	0	0	0	0	0	0	0	0	0	0	0	0	0	0	0	0	0	0	0	0	0	0	0	0	0	0	0	0	0	0	1	0	0	1	0	0	0	0	0	0	0	0	0	0	0	0	0	0	0
ENSG00000229044	1	0	0	0	176	216	1	0	169	320	0	1	0	0	0	0	1	0	0	0	0	1	1	0	0	1	0	0	0	0	0	0	0	1	0	1	2	0	0	0	0	1	2	0	0	0	0	0	0
ENSG00000284543	18	7	9	6	7	0	7	4	50	9	16	5	10	13	13	9	11	7	21	2	34	8	1	4	98	19	3	10	4	2	10	0	6	5	13	7	44	12	2	3	2	15	22	11	9	5	10	11	21
ENSG00000229167	1	7	4	1	6	1	1	2	3	25	0	1	1	0	3	1	1	3	1	9	5	5	4	11	8	11	6	4	4	8	3	5	4	1	2	5	5	0	3	1	12	4	10	6	1	8	16	6	5
ENSG00000235790	0	2	0	5	130	262	0	1	113	316	1	3	0	1	2	2	2	0	0	2	1	4	1	2	6	0	1	2	1	0	2	2	3	1	0	0	1	1	0	1	0	0	0	6	1	1	2	0	1
ENSG00000264078	0	0	0	0	0	0	0	0	0	0	1	1	0	0	1	0	1	0	0	0	0	0	0	0	0	3	0	0	0	0	1	0	0	1	0	0	0	0	1	0	0	1	0	0	0	0	0	0	2
ENSG00000254545	1	0	0	0	2	9	0	0	0	5	0	0	0	0	0	0	0	0	0	0	0	0	0	0	0	1	0	0	0	0	0	0	0	0	0	0	1	0	0	0	0	0	0	0	0	0	0	0	0
ENSG00000203620	1	0	0	0	0	0	0	0	0	0	1	0	0	0	1	0	0	0	0	0	1	0	0	0	0	0	2	0	0	0	0	0	0	0	1	0	0	1	0	1	0	0	1	0	1	0	1	0	0
ENSG00000269967	15	52	27	37	3	17	30	39	6	1	10	24	32	17	23	91	28	42	48	47	13	55	26	67	30	71	33	55	51	55	24	28	17	45	35	47	29	38	76	52	51	66	36	74	27	43	16	36	43
ENSG00000228634	0	0	0	0	1	1	0	0	0	1	0	0	0	0	0	1	0	0	0	0	0	0	0	0	0	0	0	0	0	0	0	0	0	0	0	0	0	0	0	0	0	0	0	0	0	0	0	0	0
ENSG00000284702	0	0	0	0	0	0	0	0	1	0	0	0	0	0	0	0	0	0	0	0	0	0	0	0	0	0	0	0	0	0	0	0	0	0	0	0	0	0	2	0	1	0	0	0	0	1	0	0	0
ENSG00000203325	1	0	0	2	1	1	1	0	5	2	1	0	0	0	0	0	1	0	1	0	0	0	0	1	0	0	0	0	3	0	0	1	0	0	0	0	0	1	1	0	1	2	2	0	0	0	2	0	0
ENSG00000250135	0	0	0	0	0	0	0	0	0	0	0	0	0	0	0	0	0	0	0	0	0	0	0	0	0	0	0	0	0	0	0	0	0	0	0	0	0	0	0	0	0	0	0	0	0	0	0	0	0
ENSG00000224066	30	29	34	44	55	35	37	11	34	75	9	82	14	11	45	12	38	17	24	16	35	25	40	26	55	32	30	25	37	21	42	31	30	46	43	20	31	65	35	16	27	34	41	14	64	77	68	44	25
ENSG00000233775	0	1	0	1	1	0	0	4	1	0	0	0	0	0	3	0	1	0	0	0	1	1	0	0	0	1	0	0	0	1	0	3	1	0	0	0	0	0	0	1	0	1	0	0	1	0	3	0	0
ENSG00000224409	0	1	0	4	0	2	1	9	5	0	1	4	3	1	1	3	5	3	3	0	2	6	2	1	3	1	0	5	3	5	1	7	2	10	3	7	5	5	3	2	0	13	1	10	1	10	1	14	6
ENSG00000278966	0	3	0	5	2	128	0	3	0	3	0	3	1	1	10	1	0	2	2	3	1	9	3	2	5	8	2	1	4	1	0	6	0	1	1	3	0	0	0	2	2	6	5	0	1	7	3	4	1
ENSG00000236065	0	0	0	0	23	35	0	0	15	34	0	0	0	0	0	0	0	0	0	0	0	0	0	0	0	0	0	0	0	0	0	0	0	0	0	0	0	0	0	0	0	0	0	0	0	0	0	0	0
ENSG00000278997	6	7	9	11	18	0	7	13	9	16	4	15	4	14	16	6	8	8	14	13	7	6	8	58	8	5	5	11	12	8	18	28	14	33	11	3	20	67	10	13	10	19	22	5	17	9	15	38	25
ENSG00000279179	1	5	2	8	26	26	2	6	22	32	3	15	1	5	8	5	3	1	2	0	2	0	2	4	4	12	1	3	8	3	7	2	2	7	4	0	4	13	1	5	5	11	7	1	3	11	6	4	5
ENSG00000284721	2	1	5	2	0	0	2	6	0	0	0	16	1	0	0	0	0	0	1	0	1	2	1	1	4	0	1	1	1	0	2	1	2	1	2	0	1	6	2	3	1	4	2	3	1	3	2	2	1
ENSG00000270115	5	6	8	23	3	3	8	4	5	7	3	10	2	14	21	3	7	16	10	1	7	8	7	36	18	11	5	5	3	9	14	15	7	13	12	7	14	19	6	9	7	13	15	1	8	20	15	13	5
ENSG00000225313	10	5	3	1	109	103	2	1	53	106	3	0	2	0	14	9	6	0	2	0	8	1	3	2	4	7	2	4	4	4	6	4	3	13	7	1	8	8	4	2	5	1	2	2	2	4	5	3	2
ENSG00000233246	9	7	6	8	1	2	4	7	0	2	0	23	3	6	15	1	5	8	3	0	5	9	3	13	3	6	7	4	9	1	17	18	4	6	3	7	3	18	5	8	9	19	3	11	3	3	2	9	1
ENSG00000231163	0	0	0	0	0	0	0	0	0	0	0	0	0	0	0	0	0	0	0	0	0	0	0	0	0	0	0	0	0	0	0	0	0	0	0	0	0	0	0	0	0	0	0	0	0	0	0	0	0
ENSG00000255811	1	1	2	3	46	812	1	6	18	59	1	2	0	1	0	0	1	0	0	0	0	0	0	3	0	0	1	2	2	0	4	2	3	1	0	1	0	0	4	0	0	1	1	4	1	0	1	0	0
ENSG00000230163	0	0	2	0	55	41	0	0	29	73	0	0	1	0	0	0	0	0	0	0	0	0	0	0	0	0	0	1	0	0	0	0	0	1	0	0	0	0	1	0	1	0	0	0	1	0	1	0	0
ENSG00000284640	6	0	2	3	6	2	7	2	3	33	2	1	1	1	2	6	0	2	5	0	3	2	1	1	6	4	4	6	3	5	6	0	2	0	2	0	0	4	2	0	2	1	6	0	2	7	2	1	3
ENSG00000227409	0	0	0	0	29	43	0	0	22	83	0	0	0	0	0	0	0	0	0	0	0	0	0	0	0	0	0	0	0	0	0	0	0	0	0	1	0	0	0	0	0	0	0	0	0	0	0	0	0
ENSG00000239636	0	7	1	8	17	18	19	5	6	18	2	6	3	6	10	6	7	7	8	8	5	10	8	22	9	29	2	15	6	13	7	8	5	15	4	4	8	15	2	5	4	23	16	10	7	11	9	9	5
ENSG00000232335	0	0	0	0	13	38	0	0	11	17	1	0	0	0	0	0	0	0	0	0	0	0	0	0	0	0	0	0	0	0	1	0	0	0	0	0	0	0	0	0	0	0	0	0	0	1	0	0	0
ENSG00000271914	0	0	0	1	2	7	0	1	0	8	0	0	0	1	0	0	0	0	0	0	0	4	0	0	1	0	0	0	0	0	0	1	3	0	1	0	3	0	1	0	1	0	0	0	1	0	0	0	0
ENSG00000271554	0	2	0	0	18	101	0	0	22	48	0	0	0	0	0	0	3	0	3	0	0	0	0	0	1	1	0	3	1	0	0	0	0	0	0	0	0	4	1	0	0	0	4	0	2	1	0	0	3
ENSG00000116883	17	20	16	33	83	25	26	23	53	44	6	8	9	13	52	31	47	21	38	32	21	51	10	76	24	20	25	49	41	22	24	25	8	34	24	41	36	104	14	45	26	66	39	94	26	36	48	61	11
ENSG00000284705	0	0	0	0	0	0	1	1	0	0	0	0	0	0	0	0	0	0	0	0	0	0	0	0	0	0	0	1	0	0	0	0	0	0	0	0	0	0	0	0	0	0	0	0	0	0	0	0	0
ENSG00000284720	0	0	0	0	0	0	0	0	0	0	0	0	0	0	0	0	0	0	0	0	0	0	0	0	0	0	0	0	0	0	0	0	0	0	0	0	0	0	0	0	0	0	0	0	0	0	0	0	0
ENSG00000234481	0	0	0	0	0	0	0	0	0	0	0	0	0	0	0	0	0	0	0	0	0	0	0	0	0	0	0	0	0	0	0	0	0	0	0	0	0	0	0	0	0	0	0	0	0	0	0	0	0
ENSG00000284650	0	0	0	0	0	0	0	0	0	0	0	0	0	0	1	0	0	0	0	0	0	0	1	0	0	0	0	0	0	0	0	0	0	0	0	0	0	0	0	0	0	0	0	1	0	0	0	0	0
ENSG00000223944	0	0	0	0	0	0	0	0	0	0	0	0	0	0	0	0	0	0	0	0	0	0	0	0	0	0	0	0	0	0	0	0	0	0	0	0	0	0	0	0	0	0	0	0	0	0	0	2	0
ENSG00000233621	21	37	37	64	80	73	41	91	66	47	32	147	25	30	35	42	45	66	44	59	29	291	41	193	49	187	51	86	70	105	35	45	43	224	66	100	41	41	62	127	58	183	60	220	57	115	62	249	65
ENSG00000284748	0	0	0	0	0	0	0	0	0	0	0	0	0	0	0	1	0	0	0	0	0	0	0	1	0	0	0	0	0	1	0	0	0	1	0	0	0	0	0	0	0	0	0	1	0	0	0	1	0
ENSG00000233728	5	3	5	4	78	120	1	2	59	94	0	4	0	0	3	3	2	1	3	2	0	2	6	6	3	2	2	2	1	3	2	2	3	1	5	0	4	0	1	1	3	2	2	4	3	0	2	3	5
ENSG00000230955	0	1	0	0	67	85	1	2	76	116	0	1	1	1	0	1	1	0	1	2	0	0	0	0	1	0	0	0	0	1	0	0	0	0	1	0	1	0	0	1	2	2	1	5	0	1	2	0	0
ENSG00000224592	8	0	8	4	8	0	9	0	21	2	10	32	4	0	17	6	12	20	18	4	13	6	8	19	31	11	15	13	18	7	22	5	21	50	49	9	30	4	23	6	15	21	51	3	23	45	14	10	15
ENSG00000284623	0	0	0	0	0	0	0	0	0	0	0	0	0	0	0	0	0	2	0	0	0	1	0	2	0	0	0	0	0	0	0	0	0	2	0	0	0	0	0	1	0	0	0	0	0	0	0	0	0
ENSG00000237290	0	0	0	0	0	6	0	0	2	2	0	0	0	0	0	0	0	0	0	0	0	0	0	0	0	1	0	0	0	0	0	0	0	0	0	0	0	0	0	0	0	0	0	0	0	0	0	0	0
ENSG00000238063	0	0	0	0	0	0	0	0	0	0	0	0	0	1	5	2	0	0	0	0	0	0	0	0	0	1	0	0	0	0	0	0	0	0	0	0	0	0	0	0	0	0	0	0	0	0	0	0	0
ENSG00000284632	0	0	0	1	0	0	0	0	0	0	0	0	0	2	0	1	0	0	0	0	0	0	0	1	0	2	0	0	0	0	0	1	0	0	0	1	0	0	0	0	0	1	0	0	0	0	0	0	1
ENSG00000273637	0	0	0	0	0	0	0	0	0	0	0	0	0	0	0	0	0	0	0	0	0	0	0	0	0	0	0	0	0	0	0	0	0	0	0	0	0	0	0	0	0	0	0	0	0	0	0	0	0
ENSG00000228436	10	38	5	21	191	68	13	34	209	41	7	28	10	11	18	12	13	28	13	22	13	36	13	33	14	39	9	18	12	27	13	25	22	39	7	15	15	29	16	13	13	22	23	30	7	55	31	50	19
ENSG00000270040	0	4	6	4	0	2	2	7	0	3	3	7	3	8	7	6	14	2	13	16	7	9	3	4	9	3	3	9	4	5	0	5	2	15	5	11	7	5	22	22	4	12	4	18	10	15	19	20	4
ENSG00000226438	0	0	0	0	16	48	0	0	8	71	0	0	0	0	0	0	0	0	0	0	0	0	0	0	0	0	0	0	0	0	0	0	2	0	0	0	0	0	0	0	0	0	0	0	0	1	0	0	0
ENSG00000228060	0	0	0	1	526	1779	0	0	543	994	0	0	0	0	0	0	0	0	2	1	1	2	0	0	0	0	0	0	0	0	0	0	0	0	0	0	0	0	0	0	0	0	0	1	0	0	0	0	0
ENSG00000225903	0	0	0	0	0	0	0	0	0	1	0	0	0	0	0	0	0	0	0	0	0	0	0	0	0	0	0	0	0	0	0	0	0	0	0	0	0	0	0	0	0	0	0	0	0	0	0	0	0
ENSG00000285905	0	1	0	0	0	2	0	0	2	1	0	0	0	0	0	0	0	0	0	0	0	0	0	0	1	0	0	0	0	0	0	0	0	0	0	0	0	0	0	1	0	0	0	0	0	1	0	0	0
ENSG00000261798	0	1	2	5	10	5	0	1	3	1	0	1	1	2	5	2	1	0	0	2	1	1	0	2	0	2	2	0	1	3	2	9	1	3	1	1	1	1	1	3	0	5	1	0	2	2	1	2	1
ENSG00000284719	0	5	2	4	6	5	2	15	1	1	0	0	2	5	5	4	6	13	2	4	7	30	0	14	4	9	1	5	2	17	6	28	2	15	2	8	3	14	2	6	6	6	3	7	3	21	7	12	7
ENSG00000284678	2	1	1	0	4	0	0	3	2	1	0	0	0	1	0	1	1	0	2	0	1	2	1	1	2	2	1	1	0	0	3	10	2	0	2	1	2	2	1	0	1	1	0	1	0	2	0	5	3
ENSG00000236546	1	0	0	0	79	21	0	1	116	30	0	0	1	0	4	0	0	0	0	0	0	0	0	0	0	0	0	0	0	0	0	1	0	2	0	0	1	0	0	0	0	1	1	0	0	2	0	0	0
ENSG00000259943	68	51	57	88	75	55	66	53	93	191	42	311	66	39	95	52	63	53	46	69	76	159	86	114	101	79	75	59	52	78	54	115	63	144	64	44	81	97	36	74	85	122	105	87	74	97	77	170	65
ENSG00000284677	0	0	0	0	0	1	0	0	0	2	0	0	0	0	0	0	0	0	0	0	0	3	0	0	0	0	2	0	1	0	0	0	1	0	0	0	0	1	0	0	0	0	0	0	0	0	0	0	0
ENSG00000260920	22	23	16	32	20	20	9	16	12	27	5	40	9	28	29	17	18	33	17	29	16	26	20	49	15	34	10	13	15	26	13	30	4	22	38	9	14	49	11	20	27	51	13	73	27	26	14	52	28
ENSG00000279667	0	0	1	2	0	0	0	0	0	1	0	0	1	1	2	1	0	0	1	2	3	1	2	2	0	1	2	0	1	0	0	2	1	1	1	1	1	3	1	3	2	1	0	6	1	3	1	6	1
ENSG00000238287	9	6	8	16	8	1	7	12	6	19	2	10	1	1	13	6	15	6	3	8	2	12	4	8	2	6	4	4	1	5	2	7	4	9	3	5	5	10	1	0	7	2	0	1	6	6	12	7	6
ENSG00000227278	0	0	1	0	36	42	0	0	28	93	0	0	0	0	0	1	0	0	0	0	0	0	0	0	1	0	0	0	0	0	0	0	0	0	0	0	0	0	0	0	0	0	0	0	0	0	0	0	0
ENSG00000238186	0	0	0	0	17	6	0	0	12	35	0	0	0	0	0	0	0	0	0	0	0	0	0	0	0	0	0	0	0	0	0	0	1	0	0	0	0	0	0	0	0	0	0	0	0	0	0	0	0
ENSG00000237899	1	0	0	4	0	1	0	2	1	7	1	2	0	0	0	0	1	0	2	0	0	1	0	2	1	3	1	0	1	0	0	0	0	0	2	1	0	0	0	0	2	0	0	0	2	3	0	0	1
ENSG00000272145	30	30	27	78	166	110	61	47	166	233	14	110	31	35	62	19	38	27	27	31	36	41	45	68	60	64	50	20	27	10	35	39	25	45	26	13	45	66	13	9	43	42	42	33	27	36	52	75	37
ENSG00000229528	0	1	0	0	0	0	0	0	0	0	0	1	0	0	0	0	0	0	0	0	0	1	0	0	0	0	1	1	0	0	0	0	0	0	0	0	0	0	0	0	0	2	0	0	0	0	0	0	0
ENSG00000281207	35	137	65	204	107	77	78	162	81	319	28	481	34	155	89	131	141	132	103	144	87	114	128	340	97	203	86	139	108	72	109	111	76	273	141	122	70	306	61	115	66	148	78	197	110	187	90	180	72
ENSG00000235358	3	2	17	34	3	1	4	1	0	2	1	12	2	4	7	6	0	4	15	7	14	39	20	37	4	1	3	2	4	1	14	12	13	14	4	1	10	23	6	4	0	1	8	1	3	7	24	17	13
ENSG00000229901	1	3	2	6	0	0	1	0	4	4	2	4	0	3	5	0	1	1	2	1	1	1	1	5	3	1	2	3	0	2	3	3	0	1	1	1	1	0	1	0	3	1	5	0	2	1	5	2	2
ENSG00000230881	0	0	0	0	0	0	0	0	13	1	0	0	0	0	0	0	0	0	0	0	0	0	0	0	0	0	0	0	0	0	0	0	0	0	0	0	0	0	0	1	0	0	0	0	0	0	0	0	0
ENSG00000227527	0	0	0	0	2	0	0	0	4	7	0	0	0	0	1	1	0	0	1	0	0	2	0	0	0	1	1	2	0	0	0	0	0	0	0	4	0	0	0	0	0	1	0	0	1	0	1	1	0
ENSG00000285728	3	2	5	15	234	250	10	16	224	301	4	44	1	12	6	3	7	4	5	10	5	21	12	20	6	6	8	3	13	8	11	13	8	5	9	9	3	11	3	0	13	14	14	10	9	9	10	23	14
ENSG00000234917	3	0	2	6	4	3	6	4	1	14	0	11	2	1	4	0	4	6	0	2	1	2	5	1	4	0	5	3	2	3	3	7	3	3	6	3	2	2	2	1	2	4	3	3	3	3	0	0	5
ENSG00000228452	0	0	0	0	10	3	0	0	15	29	0	0	0	0	0	0	0	0	0	0	0	0	0	0	0	0	0	0	0	0	0	0	0	0	0	0	0	0	0	0	0	0	0	1	0	0	2	0	0
ENSG00000228192	3	21	7	5	116	41	3	44	178	190	10	43	7	37	15	8	4	14	3	18	10	82	6	47	10	42	13	10	12	17	6	16	15	45	11	17	14	23	6	15	18	24	13	56	10	10	12	15	15
ENSG00000227533	26	8	20	38	41	88	28	51	33	42	27	183	15	20	48	42	29	45	54	230	19	24	28	91	36	26	43	71	41	37	11	47	24	123	47	23	41	69	46	71	34	66	55	151	68	179	47	95	35
ENSG00000283973	0	0	0	3	6	65	2	20	8	10	2	15	0	0	0	8	0	1	3	13	1	2	0	5	0	0	4	5	1	3	2	1	0	6	1	4	1	1	0	2	1	3	0	5	1	15	0	5	0
ENSG00000234694	4	9	7	13	15	33	6	23	12	11	7	31	6	10	10	7	6	10	4	8	8	25	5	34	7	13	11	6	5	11	3	7	3	13	6	3	7	11	8	12	8	17	5	25	6	7	4	8	5
ENSG00000229431	2	2	2	0	371	498	0	2	241	258	1	8	2	1	3	1	1	1	2	2	0	1	0	6	1	1	0	2	0	1	0	1	1	2	2	0	1	1	1	0	0	7	1	1	2	7	1	1	1
ENSG00000229372	0	3	3	15	141	74	2	4	122	174	0	20	0	2	8	4	9	10	3	9	8	3	10	13	7	5	7	3	3	3	7	2	1	5	3	2	3	18	0	7	0	7	4	7	3	10	6	4	3
ENSG00000229348	3	0	1	4	3	2	2	1	0	1	1	2	1	1	4	0	2	0	5	1	1	2	2	5	5	2	3	0	1	0	0	3	1	4	1	0	2	1	0	0	0	1	2	3	2	0	1	1	0
ENSG00000236200	2	8	3	81	279	362	5	39	378	529	1	57	1	112	1	4	7	12	7	53	4	27	8	23	4	15	3	5	8	12	4	51	1	13	15	25	6	12	3	6	6	47	6	18	5	29	6	33	7
ENSG00000229444	0	0	0	10	0	1	0	0	0	2	0	0	0	4	0	0	0	0	0	5	0	0	0	0	0	0	0	0	0	0	0	0	0	0	0	0	0	0	0	0	0	0	0	0	0	0	0	0	0
ENSG00000237950	3	17	11	21	6	17	5	17	8	20	3	38	6	10	12	4	7	9	10	31	12	31	14	28	9	9	10	7	7	5	3	10	4	7	8	11	8	24	6	7	9	16	12	18	7	21	9	17	8
ENSG00000285649	0	0	4	0	81	420	1	4	54	102	0	5	0	0	0	1	0	0	1	0	1	0	0	1	0	2	0	0	0	0	1	1	0	1	5	0	0	0	1	0	2	0	0	0	0	4	0	4	2
ENSG00000230615	141	21	100	39	39	3	122	16	45	112	26	41	33	18	194	13	145	29	234	20	121	45	157	29	88	204	256	28	62	9	85	75	121	41	151	6	144	12	150	41	89	16	266	28	120	17	76	59	119
ENSG00000233602	12	25	15	37	2	7	25	18	4	13	8	28	5	20	39	25	19	29	18	28	15	40	27	47	17	37	24	30	17	19	27	17	20	48	18	21	14	56	12	17	24	26	36	19	19	23	18	26	18
ENSG00000225721	1	2	0	3	3797	4560	2	3	3670	2401	0	6	0	3	2	3	4	5	5	1	2	1	2	6	10	4	2	4	4	2	3	3	5	5	0	7	0	3	5	3	4	5	5	2	5	2	6	4	3
ENSG00000281912	5	7	4	12	13	4	5	1	15	16	2	30	3	5	7	5	4	2	5	10	4	11	8	12	8	3	3	3	4	7	5	19	6	8	11	3	4	12	12	2	7	8	13	12	6	6	10	25	14
ENSG00000230896	15	16	20	20	14	8	15	7	18	17	3	45	16	13	33	6	19	4	16	16	29	24	16	41	48	16	32	19	32	10	26	20	16	9	22	20	23	21	25	17	27	35	23	27	25	23	35	26	22
ENSG00000226957	0	0	0	0	1	2	0	0	0	1	0	5	0	0	0	0	2	0	0	0	0	0	0	0	0	0	0	0	0	0	0	1	0	1	0	0	0	0	0	0	0	0	0	1	0	1	0	0	0
ENSG00000227857	0	1	0	0	1	1	0	0	0	2	0	4	1	2	0	0	0	0	0	1	0	2	1	0	0	12	1	0	0	0	0	3	0	5	0	0	0	0	0	1	0	3	1	6	0	1	1	1	1
ENSG00000224863	0	0	1	0	0	0	0	0	0	0	0	0	0	0	0	0	0	0	0	0	0	0	0	0	0	0	0	0	0	0	0	0	0	0	0	0	0	0	0	0	0	0	0	0	0	0	0	0	0
ENSG00000269956	0	0	0	0	205	160	1	0	208	252	0	0	0	0	0	0	0	0	0	0	0	0	0	0	0	0	0	0	0	1	0	0	0	0	0	1	0	0	0	0	0	0	0	0	0	0	0	0	0
ENSG00000228237	0	1	0	0	180	180	0	0	145	241	0	0	0	0	3	1	1	0	0	0	0	0	0	0	0	0	0	0	0	0	0	0	0	0	0	0	0	0	0	0	0	0	0	1	0	0	0	0	0
ENSG00000225506	2	26	6	9	5	0	2	7	8	0	1	81	4	3	2	12	5	4	10	37	2	3	0	9	11	40	1	12	14	9	1	1	2	4	1	6	2	16	4	13	5	15	5	44	2	5	5	7	7
ENSG00000224805	0	7	1	2	4	0	2	3	6	2	7	36	3	2	2	3	2	0	2	13	1	2	1	11	8	3	2	1	3	7	4	3	3	1	1	0	3	4	3	4	1	5	7	8	6	3	3	3	0
ENSG00000226252	0	0	0	1	15	5	0	0	10	31	0	0	0	0	0	0	0	0	1	0	0	0	0	0	2	1	0	0	0	0	0	0	0	0	0	0	0	0	0	0	0	0	1	0	0	0	0	0	1
ENSG00000225762	0	0	0	0	11	4	0	1	6	12	0	29	0	0	0	0	0	3	0	0	0	0	0	7	0	2	0	1	0	0	0	3	0	1	0	0	1	0	0	1	1	5	0	10	0	1	1	8	0
ENSG00000237424	2	17	5	20	14	49	8	36	16	10	9	95	0	11	21	25	3	6	5	45	2	36	4	61	4	15	3	8	7	36	4	24	2	40	6	27	4	38	6	24	10	43	16	26	8	87	10	116	7
ENSG00000227947	0	0	0	0	0	0	0	0	0	0	0	0	0	0	0	0	0	0	0	0	0	0	0	0	0	0	0	0	0	0	0	0	0	0	0	0	0	0	0	0	0	0	0	0	0	0	0	0	0
ENSG00000223814	0	0	0	0	0	0	0	0	0	0	0	0	0	0	0	0	0	0	0	0	0	0	0	0	0	0	0	0	0	0	0	0	0	0	0	0	0	0	0	0	0	0	0	0	0	0	0	0	0
ENSG00000225028	0	0	0	0	1	0	1	0	10	2	0	0	0	0	0	0	0	0	0	0	0	0	2	0	0	0	0	0	0	0	0	0	1	0	0	0	0	0	0	0	0	0	1	0	0	0	0	0	0
ENSG00000226133	8	0	3	0	0	0	1	0	1	8	3	2	5	0	1	2	4	2	7	1	4	0	2	0	2	0	5	1	3	0	2	3	2	1	3	1	1	0	0	0	16	0	16	0	6	4	12	0	3
ENSG00000231413	0	0	0	0	0	0	0	0	0	0	0	0	0	0	0	0	0	0	1	0	0	0	0	0	0	0	1	0	0	0	0	0	0	0	0	0	1	0	0	0	1	0	0	0	0	0	2	0	0
ENSG00000279096	0	1	0	0	3	0	1	0	0	1	0	1	1	0	2	0	4	1	2	0	1	0	0	3	1	1	7	4	3	0	1	1	0	2	0	0	1	0	0	0	12	0	5	0	0	0	4	0	4
ENSG00000223720	2	0	1	3	2	0	2	0	1	8	0	3	1	2	0	0	2	1	4	0	0	0	3	5	0	1	2	0	0	0	2	1	0	1	0	1	1	9	1	0	2	0	1	0	1	0	1	0	1
ENSG00000272491	10	7	7	4	15	0	7	0	13	45	0	8	5	7	11	7	6	3	4	4	14	2	12	7	13	4	10	11	7	3	9	4	8	4	13	0	15	8	8	1	5	4	18	1	15	1	15	13	11
ENSG00000279214	1	2	5	2	0	1	1	0	1	1	0	7	4	0	2	2	0	1	1	2	2	2	6	3	6	2	4	0	3	0	2	0	0	0	1	0	4	0	0	1	2	3	3	0	3	2	8	4	4
ENSG00000229846	0	0	0	0	0	0	0	0	0	0	0	6	0	0	0	0	0	0	0	0	0	0	0	0	0	0	0	0	0	0	0	0	0	0	0	0	0	0	0	0	0	0	0	0	0	0	0	2	0
ENSG00000230114	2	0	0	2	0	0	0	0	0	0	0	0	0	0	0	1	0	0	0	0	0	0	1	0	0	1	0	0	0	0	0	0	0	0	0	1	0	0	2	0	0	0	0	1	0	1	0	2	0
ENSG00000225623	0	6	1	0	0	0	1	0	0	0	0	2	1	0	1	0	1	0	1	0	2	0	1	0	0	0	0	0	0	0	1	0	2	1	0	0	4	0	0	0	1	0	1	0	4	0	0	3	1
ENSG00000279324	0	0	0	0	0	0	0	0	0	0	0	0	0	0	0	0	0	0	0	0	0	0	0	0	0	0	0	0	0	0	0	0	0	0	0	0	0	0	0	0	0	0	0	0	0	0	0	0	0
ENSG00000237337	0	0	0	0	0	0	0	0	0	0	0	0	0	0	0	0	0	0	0	0	0	0	0	0	0	0	0	0	0	0	0	0	0	0	0	0	0	0	0	0	0	1	0	0	0	0	0	0	0
ENSG00000233407	0	0	0	0	0	0	0	0	0	0	0	0	0	0	0	0	0	0	0	0	0	0	0	0	0	0	0	0	0	0	0	0	0	0	0	0	0	0	0	0	0	0	0	0	0	0	0	0	0
ENSG00000284696	0	0	0	0	0	0	0	0	0	0	0	0	0	0	0	0	0	0	0	0	0	0	0	0	0	0	0	0	0	0	0	0	0	0	0	0	0	0	0	0	0	0	0	0	0	0	0	0	0
ENSG00000284645	0	0	0	0	0	0	0	0	0	0	0	0	0	0	0	0	0	0	0	0	0	0	0	0	0	0	0	0	0	0	0	0	0	0	0	0	0	0	0	0	0	0	0	0	0	0	0	0	0
ENSG00000284700	0	0	0	1	8	10	1	1	1	3	0	16	0	3	1	0	0	0	0	3	0	0	0	6	1	2	0	0	2	3	4	1	2	1	0	9	1	13	0	0	0	0	2	1	0	2	1	2	0
ENSG00000225767	0	0	0	0	0	3	0	0	1	1	0	1	0	0	0	0	0	0	0	0	0	0	0	0	0	0	0	0	0	0	0	0	0	0	0	0	0	1	0	0	0	0	0	0	0	0	0	0	0
ENSG00000203356	2	3	3	1	1	0	0	1	6	5	0	1	2	0	5	1	1	3	1	4	0	0	2	2	5	6	0	3	2	0	1	2	3	2	2	3	1	1	3	1	3	0	2	2	2	4	3	3	3
ENSG00000236434	1	0	2	0	5	11	1	0	2	3	0	1	0	0	0	0	0	0	1	0	1	0	1	0	0	0	1	2	0	0	1	1	0	0	3	0	3	0	0	0	1	0	0	0	0	0	0	0	3
ENSG00000261664	2	8	11	1	19	2	7	1	7	5	0	0	3	1	9	6	6	0	6	0	6	0	12	5	9	0	8	2	10	1	5	0	15	0	10	0	13	2	5	1	8	1	7	1	8	0	22	5	10
ENSG00000238140	0	0	0	0	1	9	0	0	0	0	0	0	0	0	1	0	0	1	0	0	0	0	0	0	0	0	0	0	0	0	0	0	1	0	0	0	0	0	0	0	0	0	0	0	0	1	0	0	0
ENSG00000227070	3	3	10	2	3	0	8	4	2	2	1	1	4	1	8	12	2	1	4	4	4	0	5	8	4	7	2	8	2	8	7	2	5	6	5	1	5	8	0	2	10	5	4	2	6	2	4	0	5
ENSG00000266993	18	10	11	17	46	53	11	21	43	61	8	35	4	5	15	10	19	10	15	10	18	9	14	6	17	9	17	5	29	6	15	9	16	19	20	14	21	6	11	5	13	6	19	9	27	25	37	23	10
ENSG00000272175	0	1	0	1	6	0	1	0	1	0	1	2	0	0	0	0	0	1	0	0	3	1	2	0	0	0	1	0	0	1	0	1	1	2	1	0	2	0	0	0	1	2	0	0	0	1	2	3	5
ENSG00000223390	2	0	0	0	36	77	0	0	14	67	0	3	0	0	1	0	1	0	0	0	1	2	0	1	0	1	2	0	0	0	0	2	0	0	0	1	0	0	0	1	3	1	0	1	1	1	0	1	2
ENSG00000228369	0	0	0	0	1	1	0	0	1	0	0	0	0	0	0	0	0	0	0	0	0	0	0	0	0	0	1	0	0	0	0	0	0	0	0	0	0	0	0	0	0	0	0	0	0	0	0	0	0
ENSG00000272100	4	2	3	8	86	202	3	1	82	104	1	5	4	4	4	1	5	0	3	4	2	1	4	2	4	4	5	1	3	0	2	7	1	5	4	0	5	2	2	0	5	3	3	1	1	10	7	2	5
ENSG00000272371	0	1	3	2	0	0	0	0	0	2	0	4	1	0	2	1	0	1	0	4	0	2	5	4	0	1	2	0	0	1	1	2	1	1	0	1	0	0	0	2	1	1	2	0	0	2	1	4	1
ENSG00000242391	0	0	0	0	11	22	0	0	17	6	0	0	0	0	1	0	0	0	0	1	0	0	0	0	0	0	0	0	0	0	0	0	0	0	0	0	0	0	0	0	0	0	0	0	0	0	0	0	0
ENSG00000232993	0	0	0	0	432	46	0	0	346	1650	0	0	0	0	0	0	0	0	0	0	0	0	0	0	0	0	0	0	0	0	0	0	0	0	0	0	0	0	0	0	0	0	0	0	0	0	0	0	0
ENSG00000235563	0	0	1	0	7	1	1	0	2	26	1	0	1	0	0	1	1	0	1	0	0	0	4	0	3	1	1	1	0	0	5	1	0	1	0	0	1	0	2	0	1	1	1	0	0	0	1	0	0
ENSG00000236723	12	6	15	18	677	199	12	11	499	294	3	9	10	2	18	7	14	6	16	10	24	8	13	9	21	9	18	7	7	4	11	14	4	11	10	9	12	4	1	2	15	11	9	5	13	15	5	10	18
ENSG00000259818	0	0	0	0	1	0	1	6	0	1	0	5	1	0	1	1	0	0	2	2	0	3	0	6	1	0	1	0	0	4	0	2	1	0	0	5	0	4	0	1	0	2	1	5	1	3	0	5	4
ENSG00000226754	4	6	6	9	22	10	2	8	13	8	4	40	3	16	5	4	6	2	7	12	4	22	6	11	9	12	4	4	2	4	3	4	5	5	3	7	11	4	9	3	4	7	7	19	4	13	7	9	14
ENSG00000234578	0	0	0	0	0	18	0	0	4	2	0	0	0	0	0	0	0	0	0	0	0	1	0	0	0	0	0	0	0	0	0	0	0	0	0	0	0	2	0	0	0	1	0	0	0	0	0	1	0
ENSG00000228838	0	0	0	0	17	70	1	0	8	6	0	0	0	0	0	0	0	0	0	0	0	0	0	0	0	0	0	0	0	0	0	0	0	0	0	0	0	0	0	0	0	0	0	0	0	0	0	0	0
ENSG00000225030	1	2	0	6	0	0	2	8	1	0	1	11	0	12	5	3	3	1	6	6	5	12	6	7	2	0	3	1	5	3	1	6	5	9	11	4	5	5	3	0	0	5	1	5	6	7	4	13	2
ENSG00000232762	0	0	0	0	0	3	0	0	1	1	0	0	0	0	0	0	0	0	0	0	0	0	0	1	0	0	0	0	0	0	0	1	0	0	0	0	0	0	0	0	0	0	0	0	0	0	0	0	0
ENSG00000225675	0	3	1	3	0	0	2	1	0	0	0	1	1	2	2	1	1	1	1	2	1	4	2	1	0	13	1	0	0	4	3	7	0	3	1	1	1	1	0	0	4	1	2	0	0	2	2	10	2
ENSG00000285954	0	0	0	0	0	0	0	0	0	6	0	0	0	0	0	0	0	0	1	0	0	0	0	0	0	0	0	0	0	2	0	0	0	1	0	0	1	0	0	0	0	0	0	0	0	2	1	2	0
ENSG00000226938	0	0	0	0	0	0	0	0	0	0	0	0	0	0	0	0	0	0	0	0	0	0	0	0	0	0	1	0	0	0	0	0	0	0	0	0	0	0	0	1	0	0	0	0	0	0	0	0	1
ENSG00000230138	2	1	0	5	0	0	10	0	1	7	0	0	0	8	6	5	3	1	0	1	1	0	0	0	2	3	2	1	2	3	2	4	3	1	0	1	0	0	0	0	2	3	5	0	0	0	4	0	6
ENSG00000280378	27	20	20	32	12	35	18	15	24	10	7	45	21	14	37	36	20	21	22	29	20	31	21	28	44	29	44	32	12	17	34	22	9	23	20	5	34	54	19	28	38	40	39	28	16	19	27	23	20
ENSG00000280425	0	0	0	0	1	0	0	0	2	5	0	1	0	0	0	0	0	0	0	1	0	0	1	0	0	0	0	0	0	0	1	0	0	0	0	0	0	0	0	0	0	3	0	0	0	0	0	0	0
ENSG00000198711	4	0	3	2	46	17	5	1	39	44	4	35	0	1	16	1	8	1	0	3	3	0	2	1	8	2	2	4	8	1	5	4	4	6	8	1	3	3	2	3	5	1	10	0	4	4	4	5	10
ENSG00000225632	0	0	0	0	1	1	0	0	0	0	1	0	0	0	0	0	0	0	1	0	0	0	0	0	0	0	0	0	0	0	0	0	0	0	1	0	0	0	0	0	0	0	0	0	0	0	0	0	0
ENSG00000232245	0	0	0	0	0	0	0	0	0	0	0	0	0	0	0	0	0	0	0	0	0	0	0	0	0	0	0	0	0	0	0	0	0	0	0	0	0	0	0	0	0	0	0	0	0	0	0	0	0
ENSG00000235741	3	0	2	3	0	1	1	0	7	0	6	10	2	0	8	2	2	0	0	0	2	0	2	3	4	0	0	4	3	0	2	1	1	1	4	1	2	2	3	1	4	5	4	0	0	1	2	0	0
ENSG00000230728	0	0	0	0	2	1	0	0	0	1	0	0	0	0	0	0	0	0	0	0	0	0	0	0	0	0	0	0	0	0	0	0	0	0	0	0	0	0	0	0	0	0	0	0	0	0	0	0	0
ENSG00000237453	0	0	0	0	14	12	0	0	65	4	1	0	1	0	0	0	0	0	0	0	0	0	0	0	0	0	0	0	1	0	1	0	0	0	0	0	0	0	0	0	0	0	0	0	0	0	0	0	0
ENSG00000242396	1	2	5	0	1687	673	4	3	1077	202	3	4	2	3	4	4	2	0	2	1	5	2	6	4	0	3	5	2	1	2	4	1	13	0	5	7	3	2	2	2	2	6	2	10	6	9	4	1	6
ENSG00000233203	1	2	3	1	6	1	4	2	4	2	2	5	4	1	5	3	4	0	10	2	5	4	5	4	6	5	2	1	9	2	10	1	5	5	10	2	1	1	1	6	4	9	4	8	5	10	3	6	3
ENSG00000284601	2	0	0	0	0	0	0	0	2	0	2	1	0	0	0	0	1	0	2	0	0	0	1	0	1	0	0	0	0	0	1	0	4	1	0	0	1	0	1	0	0	0	1	0	0	0	0	0	0
ENSG00000233271	0	0	1	1	31	0	0	0	30	1	0	0	0	0	0	0	0	0	0	0	0	0	0	0	0	0	0	0	0	0	0	0	0	0	0	0	0	0	0	0	0	0	0	0	0	0	0	0	0
ENSG00000231090	0	0	0	0	0	0	1	0	0	0	0	2	0	1	3	0	0	0	0	0	1	0	0	0	0	3	0	2	0	0	0	2	1	3	0	0	0	0	0	0	1	0	1	1	0	0	2	3	0
ENSG00000234810	1	3	5	8	1	0	4	1	1	2	0	1	3	2	5	1	7	0	4	0	4	1	5	1	3	2	5	3	3	1	5	0	1	0	3	1	4	0	2	3	9	1	12	3	6	2	5	2	6
ENSG00000233079	1	1	0	1	0	0	0	0	0	0	0	0	0	0	0	0	1	4	0	0	0	0	0	1	0	1	0	0	1	0	0	0	1	0	0	0	0	1	0	0	2	3	0	0	0	0	0	0	0
ENSG00000230250	0	0	0	0	0	0	0	0	0	0	0	0	0	1	0	0	0	0	0	0	0	0	0	0	0	0	0	0	0	0	0	0	0	0	0	0	1	0	0	0	0	0	0	0	0	0	0	0	0
ENSG00000235612	0	0	0	0	0	0	0	0	0	0	0	0	0	0	0	0	0	0	0	0	0	0	0	0	0	0	0	0	0	0	0	0	0	0	0	0	0	0	0	0	0	0	0	0	0	0	0	0	0
ENSG00000260971	28	23	15	47	2	1	30	37	1	7	3	143	23	21	32	20	33	54	38	30	18	27	19	63	29	62	31	33	9	22	17	42	19	51	26	22	37	18	30	29	71	28	33	23	31	46	27	102	52
ENSG00000223956	0	0	0	0	2	0	0	3	1	3	0	1	0	1	0	0	0	0	0	0	0	0	0	0	1	2	1	1	0	0	0	0	1	0	0	0	0	0	0	0	0	0	0	0	0	0	1	0	0
ENSG00000229913	0	0	0	0	0	0	0	1	0	0	0	0	0	0	0	0	0	0	0	0	0	0	0	0	0	0	0	0	0	0	0	0	0	0	0	0	0	0	0	0	0	0	0	0	0	0	0	0	0
ENSG00000236341	0	0	0	0	0	0	0	0	0	10	0	0	0	0	0	0	0	0	0	0	0	0	0	0	0	0	0	0	0	0	0	0	0	0	0	0	0	0	0	0	0	0	0	0	0	0	0	0	0
ENSG00000227935	0	0	0	0	0	0	0	0	0	0	0	0	0	0	0	0	0	0	0	0	0	0	0	0	0	0	0	0	0	0	0	0	0	0	0	0	0	0	0	0	0	0	0	0	0	0	0	0	0
ENSG00000226759	0	0	0	1	0	0	0	0	0	0	0	0	0	0	1	0	0	0	0	0	0	0	0	0	0	0	0	0	0	0	0	0	0	0	0	0	0	0	0	0	0	0	0	0	0	0	0	0	0
ENSG00000235038	0	0	0	0	0	0	0	0	0	0	0	0	0	0	0	0	0	0	0	0	0	0	0	0	0	0	0	0	0	0	0	0	0	0	0	0	0	0	0	0	0	0	0	0	0	0	0	0	0
ENSG00000283445	18	12	28	11	11	0	18	9	13	8	12	53	10	1	22	10	20	10	18	11	11	6	34	4	38	13	32	19	21	11	26	29	22	31	8	4	18	21	20	14	45	15	29	29	41	19	29	7	22
ENSG00000234807	7	12	7	11	6	0	8	2	8	16	3	9	8	6	4	13	7	6	9	11	5	4	6	2	7	10	8	12	2	2	10	12	6	9	8	5	18	12	7	11	12	11	24	6	2	9	10	4	22
ENSG00000272226	0	0	0	1	1	0	0	1	4	3	0	1	0	0	1	1	0	0	0	0	0	0	0	0	0	1	0	0	1	1	1	0	0	0	0	0	0	0	2	0	0	1	1	0	1	0	0	0	0
ENSG00000231740	0	0	0	0	0	0	2	0	0	0	0	0	0	0	0	0	0	0	0	0	0	1	0	0	0	0	0	0	1	0	0	1	0	0	0	1	0	0	0	1	0	0	0	0	0	0	0	0	0
ENSG00000232453	12	5	4	5	14	1	5	3	7	24	7	14	8	3	9	4	4	10	7	5	6	17	8	10	12	8	5	20	3	9	2	5	11	18	5	15	10	3	9	14	3	20	9	13	9	15	20	8	8
ENSG00000237352	41	10	46	9	28	0	23	3	52	15	5	40	17	6	32	19	22	24	7	9	31	25	16	39	15	32	27	15	21	35	30	16	52	41	13	18	33	14	22	27	30	33	44	18	17	26	44	8	18
ENSG00000241042	0	0	0	0	0	0	0	0	0	0	0	0	0	0	0	0	0	0	0	0	0	0	0	0	0	0	0	0	0	0	0	0	0	0	0	0	1	0	0	0	0	0	0	0	0	0	0	0	0
ENSG00000235215	0	1	0	0	4	0	0	0	1	0	0	0	0	0	0	0	0	0	0	0	0	0	0	0	1	0	0	0	0	0	0	1	1	0	0	0	0	0	1	0	0	0	0	0	0	0	0	0	0
ENSG00000224609	8	10	4	4	6	0	16	3	6	14	3	32	5	3	2	5	12	5	7	2	5	8	11	16	13	39	10	5	6	8	15	4	12	14	2	5	10	7	13	3	4	15	19	2	15	3	12	11	10
ENSG00000270457	0	0	3	0	1	0	1	0	0	0	0	5	0	0	0	0	0	1	0	0	3	0	0	0	0	3	0	0	0	0	0	1	0	0	1	2	0	0	3	0	0	2	2	0	2	0	0	0	0
ENSG00000226883	0	0	0	0	3	0	0	0	2	0	2	0	1	0	0	0	0	0	0	0	0	0	0	0	0	0	0	2	0	0	1	0	0	0	0	1	0	0	0	0	0	0	0	0	0	0	0	0	0
ENSG00000238242	0	0	0	0	0	0	0	0	0	0	0	0	0	0	0	0	0	0	0	0	0	0	0	0	0	0	0	0	0	0	0	0	0	0	0	0	0	0	0	0	0	0	0	0	0	0	0	0	0
ENSG00000226476	85	31	168	579	48	252	44	183	49	144	32	1344	163	194	109	297	125	369	89	439	20	296	42	550	5	198	37	219	113	250	208	451	36	137	193	119	97	543	17	259	35	504	137	503	64	696	93	592	200
ENSG00000231252	3	1	3	3	1	23	6	1	2	8	0	2	5	1	3	4	14	25	2	1	5	11	1	5	2	11	2	2	6	1	2	3	13	2	2	0	11	0	2	2	3	2	10	13	3	6	1	3	11
ENSG00000237928	3	0	1	1	4	1	0	0	4	26	1	1	1	0	4	1	4	1	2	1	2	1	6	4	2	2	1	0	1	1	2	1	2	5	2	0	3	0	3	6	7	1	7	0	2	1	5	1	6
ENSG00000270742	129	31	117	62	2	1	65	59	2	0	20	268	62	15	119	36	67	21	73	37	93	33	119	96	132	68	117	74	102	69	103	40	61	52	123	82	109	125	74	35	106	57	124	43	113	70	107	28	132
ENSG00000237853	0	0	1	0	0	1	2	0	2	0	0	0	0	0	0	0	0	0	1	1	0	0	0	0	0	0	0	0	0	0	2	2	0	0	1	1	0	0	0	0	0	0	1	0	0	0	0	0	0
ENSG00000284808	0	0	1	0	0	0	2	0	1	0	1	4	0	0	2	0	1	0	1	0	7	0	0	0	2	0	2	0	1	1	1	1	3	1	2	3	0	1	0	0	0	0	2	0	2	0	1	0	2
ENSG00000271200	2	0	1	3	10	1	4	1	7	18	2	3	1	0	2	3	6	0	3	0	1	2	1	2	8	0	1	1	0	1	5	5	1	2	2	3	3	0	0	0	2	2	3	0	1	2	2	5	1
ENSG00000278967	0	0	0	0	0	0	0	0	0	1	0	0	0	0	0	0	0	0	0	0	0	0	0	0	0	0	2	0	0	0	0	0	0	0	0	0	0	0	0	0	0	0	0	0	0	0	0	0	0
ENSG00000235545	7	7	2	27	1	0	5	11	3	1	2	15	4	13	11	1	3	13	6	12	6	12	5	13	7	12	8	6	5	2	6	35	3	10	6	8	8	19	3	11	9	7	6	7	3	29	6	31	8
ENSG00000234318	0	2	0	0	0	0	0	0	2	0	0	2	0	1	0	0	2	0	0	0	0	0	0	3	1	0	0	0	0	0	0	0	0	2	0	0	0	0	0	0	0	0	0	3	0	0	0	0	0
ENSG00000229537	0	0	0	0	0	0	0	0	0	0	0	0	0	0	0	0	0	0	0	0	0	0	0	0	0	0	0	0	0	0	0	0	0	0	0	0	0	0	0	0	0	0	0	1	0	0	0	0	0
ENSG00000227485	0	0	0	0	0	0	0	0	0	0	0	0	0	0	0	0	0	0	0	0	0	0	0	0	0	0	0	0	0	0	0	0	0	0	0	0	0	0	0	0	0	0	0	0	0	0	0	0	0
ENSG00000229225	0	0	0	0	0	0	0	0	0	0	0	0	0	0	0	0	0	0	0	0	0	0	0	0	0	0	0	0	0	0	0	0	0	0	0	0	0	0	0	0	0	0	0	0	0	0	0	0	0
ENSG00000203605	0	0	0	0	0	0	0	0	0	2	0	0	0	0	0	0	0	0	0	0	0	0	0	0	0	0	0	0	0	0	0	0	0	0	0	0	0	0	0	0	0	0	0	0	0	0	0	0	0
ENSG00000224209	2	26	0	2	1	0	0	0	0	1	0	1	1	0	5	0	2	0	0	0	0	3	0	4	0	0	2	0	3	3	1	0	2	2	0	3	0	0	2	0	4	1	4	1	0	2	1	2	1
ENSG00000228734	0	0	0	0	0	0	0	0	0	1	0	0	0	0	0	0	0	0	0	0	0	0	1	0	0	0	0	0	0	0	0	0	0	0	0	0	0	0	0	0	0	0	0	0	0	0	0	0	0
ENSG00000230798	0	30	1	18	0	134	0	1	5	97	0	38	1	8	4	5	4	0	0	6	1	7	2	6	1	8	1	0	0	2	3	10	0	1	0	8	3	14	4	1	4	4	0	8	5	19	0	23	1
ENSG00000116652	63	44	66	72	3	8	38	24	11	28	5	126	42	23	66	19	41	40	24	62	37	65	50	83	70	56	68	39	31	24	46	52	32	50	53	53	36	88	17	33	55	61	96	56	28	60	56	62	67
ENSG00000223949	4	1	0	1	0	0	0	0	4	45	1	3	0	2	2	4	0	5	2	3	0	2	1	0	0	4	0	1	2	2	2	6	0	5	0	1	0	0	1	1	0	7	1	0	0	0	1	2	4
ENSG00000284928	1	2	1	1	1	0	1	0	0	0	5	254	0	0	4	12	24	1	1	2	2	2	0	2	2	3	3	6	1	8	0	1	4	22	5	0	0	1	0	0	1	8	14	1	4	0	0	0	0
ENSG00000226891	91	140	83	208	17	12	151	54	19	42	26	125	56	18	166	39	122	47	76	36	102	37	119	95	203	100	149	54	125	39	105	160	90	64	92	36	142	65	56	61	202	85	275	14	127	110	163	119	136
ENSG00000272506	9	14	6	30	2	2	19	4	2	2	2	11	10	4	22	12	19	2	14	4	14	3	15	8	23	3	23	5	1	2	16	14	19	9	10	0	16	6	7	1	19	6	41	1	14	14	18	15	23
ENSG00000231485	1	0	3	5	1	2	5	0	0	0	2	11	2	1	6	2	3	1	3	3	8	5	5	3	8	9	4	4	6	3	2	5	8	4	2	1	2	5	2	4	6	6	8	2	1	4	10	7	5
ENSG00000229294	0	0	0	0	0	0	0	0	0	0	0	0	0	0	0	0	0	0	0	0	0	0	0	0	0	0	0	0	0	0	1	4	0	0	0	0	0	0	0	0	0	0	0	2	0	0	0	0	0
ENSG00000237852	5	6	9	7	1	0	3	6	0	1	2	4	2	4	10	9	5	8	4	6	4	9	3	8	10	2	9	3	7	5	8	5	2	13	9	9	11	3	5	16	67	27	19	23	10	16	3	14	8
ENSG00000285079	0	3	0	6	0	0	2	0	0	0	0	2	0	4	2	0	0	0	0	0	0	0	0	0	1	0	0	2	0	1	0	0	0	0	0	0	0	0	1	1	1	0	0	0	0	0	0	0	0
ENSG00000227466	0	0	0	0	0	0	0	0	0	0	0	0	0	0	0	0	0	0	0	0	0	0	0	0	0	0	0	0	0	0	0	0	0	0	0	0	0	0	0	0	0	0	0	0	0	0	0	0	0
ENSG00000248458	3	0	0	2	1	4	1	3	0	17	0	1	1	9	0	0	0	11	0	0	0	10	0	6	1	6	0	0	0	2	0	2	0	5	0	3	0	0	0	3	0	10	1	1	0	11	2	4	3
ENSG00000231080	0	0	0	0	1	0	0	0	2	13	0	0	0	0	0	0	0	0	0	0	0	0	0	0	0	1	1	0	0	0	0	0	0	0	0	0	0	0	0	0	0	0	0	0	0	0	2	0	0
ENSG00000275678	0	2	0	0	0	1	0	0	0	0	0	0	0	0	0	0	0	0	0	0	0	0	0	0	0	0	0	0	0	0	0	0	0	0	0	0	0	0	0	0	0	0	1	0	0	0	0	0	0
ENSG00000235200	0	0	0	0	0	0	0	0	0	0	0	0	0	0	0	0	0	1	0	0	0	2	0	0	0	0	0	0	0	0	0	0	0	3	0	0	0	0	0	1	1	0	0	0	0	0	0	0	0
ENSG00000232284	15	8	15	15	70	74	10	5	97	265	5	31	7	5	14	3	9	5	12	0	14	14	9	16	19	14	26	12	10	3	8	4	19	9	8	6	7	16	11	13	14	14	37	8	11	6	23	7	15
ENSG00000233589	1	0	0	91	42	28	0	24	32	26	0	0	2	46	1	2	11	29	2	58	1	8	0	0	0	0	1	7	1	80	0	0	0	10	1	64	0	0	0	4	1	0	0	325	1	21	0	14	1
ENSG00000234264	1	0	0	8	1	1	0	3	0	0	1	5	0	4	0	2	1	1	1	1	0	0	0	3	2	1	2	4	0	3	0	0	0	0	0	4	0	4	0	2	0	3	0	10	2	6	0	2	1
ENSG00000285041	0	0	0	0	0	0	1	0	0	0	0	0	0	0	0	0	0	0	0	0	0	0	0	0	0	0	0	1	0	0	0	0	0	0	1	0	1	0	0	0	0	0	0	2	0	0	1	1	0
ENSG00000285407	1	12	1	188	0	31	0	25	5	47	2	398	0	67	1	29	30	25	1	78	0	44	3	76	4	30	4	12	1	11	0	94	1	8	0	48	1	0	1	16	2	16	8	58	0	46	1	77	1
ENSG00000285473	0	4	0	35	0	1	0	0	0	3	2	26	0	9	0	3	7	1	0	6	0	3	0	4	0	1	0	0	0	0	0	6	0	1	0	1	0	1	0	1	0	0	0	6	0	1	0	15	0
ENSG00000223883	0	0	0	6	0	0	0	0	0	0	0	4	0	9	0	1	1	1	0	1	0	0	0	0	0	0	0	0	0	0	0	1	0	0	0	1	0	0	0	1	0	0	0	0	0	1	0	4	0
ENSG00000235446	0	0	0	0	0	0	0	0	0	0	0	0	0	0	0	0	0	0	0	0	0	0	0	0	0	0	0	0	0	0	0	0	0	0	0	0	0	0	0	0	0	0	0	0	0	0	0	0	0
ENSG00000229639	0	0	0	0	0	0	0	0	0	0	0	0	0	1	0	0	0	0	0	0	0	0	0	0	0	0	0	0	1	0	0	0	0	0	0	0	0	0	0	0	0	0	0	1	0	0	0	0	0
ENSG00000237919	0	0	1	0	0	0	0	0	0	0	0	0	0	0	0	0	0	0	0	0	0	0	0	0	0	0	0	0	0	0	0	0	0	0	0	0	0	0	0	0	0	0	0	0	0	0	0	0	0
ENSG00000228988	0	1	0	0	0	1	0	1	0	0	0	0	0	0	0	0	0	0	0	0	0	0	0	0	0	0	0	0	0	0	0	0	0	0	0	1	0	0	0	0	0	0	0	0	0	0	0	0	0
ENSG00000226088	0	0	0	0	1	3	0	0	3	6	0	0	0	0	0	0	0	0	0	0	0	0	0	0	0	0	0	0	0	0	0	0	0	0	0	1	0	0	0	0	1	0	1	0	1	0	1	0	0
ENSG00000271992	0	2	2	0	0	0	0	0	2	4	2	2	1	2	0	3	1	2	0	3	1	1	0	1	1	0	3	0	2	0	2	0	2	1	1	1	0	1	1	0	3	0	4	3	2	2	1	1	2
ENSG00000229051	0	0	0	10	0	0	1	0	0	0	0	0	0	0	0	0	0	1	0	0	0	0	0	0	0	3	0	0	0	0	0	0	0	0	0	0	0	0	0	0	0	0	0	1	0	0	0	2	0
ENSG00000226208	0	0	0	0	0	0	0	0	0	0	0	0	0	0	0	0	0	0	0	0	0	0	0	0	0	0	0	0	0	0	0	0	0	0	0	0	0	0	0	0	0	0	0	0	0	0	0	0	0
ENSG00000235782	0	0	0	0	0	0	0	0	0	0	0	0	0	0	0	0	0	0	0	0	0	0	0	2	0	1	0	0	0	0	1	0	0	0	0	0	0	0	0	0	0	0	0	0	0	0	0	0	0
ENSG00000269933	2	4	1	5	0	0	6	1	1	1	0	3	1	3	2	0	8	3	0	4	3	3	1	2	11	19	5	1	1	2	3	7	1	1	3	4	5	1	0	4	10	2	8	3	3	2	2	6	3
ENSG00000235079	2	3	0	0	236	201	0	0	215	375	0	0	0	0	0	1	2	1	0	0	0	2	1	0	0	3	0	0	0	0	1	1	0	0	0	0	1	0	0	0	0	0	0	0	0	0	0	0	0
ENSG00000229956	28	51	31	12	8	1	26	6	4	15	4	16	16	9	19	3	12	14	13	12	21	37	21	12	39	64	11	8	11	10	12	16	21	8	14	7	23	7	16	13	16	16	40	10	10	11	29	16	25
ENSG00000231985	0	1	0	0	0	0	0	0	0	1	0	0	0	0	0	0	0	0	0	0	0	0	0	0	0	0	0	0	0	0	0	0	0	0	0	0	0	0	0	0	0	0	0	0	0	1	0	0	0
ENSG00000228853	0	0	7	0	0	0	3	0	0	0	0	2	1	0	5	0	1	0	1	0	0	2	0	0	2	3	4	1	2	0	1	0	0	0	0	1	0	0	4	0	0	1	1	0	3	0	0	0	6
ENSG00000225087	1	3	1	152	0	42	0	27	0	0	0	0	0	43	1	19	0	0	1	89	1	73	0	7	1	0	2	0	2	28	5	112	0	0	0	5	1	0	1	0	2	25	0	74	17	75	1	66	1
ENSG00000227016	0	0	0	0	0	0	0	0	0	0	0	0	0	0	0	0	0	0	0	0	0	0	0	0	0	0	1	0	0	0	0	0	0	0	0	0	0	0	0	0	0	0	0	0	0	0	0	0	0
ENSG00000285808	0	0	0	0	0	8	1	0	0	0	0	0	0	0	0	0	0	0	0	0	0	0	0	0	0	0	0	0	0	0	0	0	0	0	0	0	0	0	0	0	0	0	0	0	0	0	0	0	0
ENSG00000280317	0	0	0	0	0	0	0	0	0	0	0	0	0	0	0	0	0	0	0	0	0	0	0	0	0	0	0	0	0	0	0	0	0	0	0	0	0	0	0	0	0	0	0	0	0	0	0	0	0
ENSG00000233973	0	0	0	0	0	0	0	0	0	0	0	0	0	0	0	0	0	0	0	0	0	0	0	0	0	0	0	0	0	0	0	0	0	0	0	0	0	0	0	0	0	0	0	0	0	0	0	0	0
ENSG00000223479	0	0	0	0	0	0	0	0	0	0	0	0	0	0	0	0	0	0	0	0	0	0	0	0	0	0	0	0	0	0	0	0	0	0	0	0	0	0	0	0	0	0	0	0	0	0	0	0	0
ENSG00000285778	0	0	0	0	0	0	0	0	0	0	0	0	0	0	0	0	0	0	0	0	0	0	0	0	0	0	0	0	0	0	0	0	0	0	0	0	0	0	0	0	0	0	0	0	0	0	0	0	0
ENSG00000237324	0	0	0	4	1	0	0	0	6	14	0	0	0	3	0	0	0	0	0	0	0	1	0	0	0	0	0	0	0	0	0	10	0	0	0	0	0	0	0	0	1	0	0	0	0	2	0	0	0
ENSG00000233894	2	1	4	0	0	0	1	0	0	4	0	0	0	0	1	0	1	2	0	0	0	2	2	0	1	0	0	0	0	0	2	5	0	0	1	0	2	0	2	0	0	1	2	0	1	1	0	1	0
ENSG00000234497	0	0	0	0	0	0	0	0	0	1	0	0	0	0	0	0	0	0	0	0	0	0	0	0	0	0	0	0	0	1	0	0	0	0	0	0	0	0	0	0	0	0	0	0	0	0	0	0	0
ENSG00000272864	16	0	1	3	8	0	2	0	9	13	1	3	2	1	3	0	4	2	4	6	2	3	4	0	4	4	1	2	2	0	3	0	0	0	1	1	5	3	0	2	9	1	9	2	7	1	2	0	6
ENSG00000229943	0	0	0	0	0	0	0	0	0	0	0	0	0	0	0	0	0	0	0	0	0	0	0	0	0	0	0	0	0	0	0	0	0	0	0	0	0	0	0	0	0	0	0	0	0	0	0	0	0
ENSG00000261213	0	0	0	0	0	2	0	0	0	0	0	2	0	0	0	0	1	0	0	0	0	0	0	0	3	0	0	0	0	0	0	0	0	0	0	0	0	0	0	0	2	0	1	0	0	0	0	0	0
ENSG00000224127	0	0	1	0	0	0	0	0	2	0	0	0	0	0	0	1	2	1	0	0	0	0	0	0	0	4	0	0	0	0	0	0	2	0	0	0	0	0	0	0	1	1	3	3	0	1	0	0	0
ENSG00000224149	0	0	0	0	0	1	1	0	1	0	0	0	2	0	2	0	6	0	2	0	0	2	1	1	4	8	0	0	0	0	0	0	4	0	0	0	0	0	0	0	6	1	1	2	4	1	0	0	3
ENSG00000225605	0	0	0	1	0	0	0	0	0	0	0	2	0	0	0	0	1	0	0	0	0	0	1	1	0	0	0	0	0	0	0	0	0	0	0	0	0	1	0	0	0	0	0	1	0	0	1	0	0
ENSG00000230027	0	0	0	0	0	0	0	0	0	0	0	0	0	0	0	0	0	0	0	0	0	0	0	0	0	0	0	0	0	0	0	0	0	0	0	0	0	0	0	0	0	0	0	0	0	0	0	0	0
ENSG00000272855	2	0	0	1	0	0	0	0	0	1	0	0	0	0	1	1	1	0	1	0	1	0	1	0	0	0	0	0	1	0	0	0	0	0	0	0	0	0	0	0	3	1	1	0	0	0	3	0	0
ENSG00000237552	0	0	0	1	0	0	0	0	0	0	0	0	0	0	0	0	1	0	0	0	0	0	0	0	0	0	0	0	0	0	0	0	0	0	0	0	0	0	0	1	0	0	0	0	0	0	0	0	0
ENSG00000230498	9	5	4	8	4	0	2	2	2	1	0	10	4	4	4	4	8	13	2	3	3	6	4	21	1	30	5	3	1	2	6	2	1	5	0	2	5	1	4	4	6	5	11	9	4	13	10	10	9
ENSG00000233099	0	0	0	0	0	0	0	0	0	0	0	0	0	0	0	0	0	0	0	0	0	0	0	0	0	0	0	0	0	0	0	0	0	0	0	0	0	0	0	0	0	0	0	0	0	0	0	0	0
ENSG00000235927	1	4	1	6	67	9	0	0	39	632	0	0	1	3	1	0	1	9	1	4	2	5	3	11	1	6	3	0	0	2	2	1	5	3	2	2	1	1	3	5	5	3	4	2	4	7	6	9	1
ENSG00000273338	15	5	36	11	12	4	28	3	1	4	43	14	15	2	17	14	12	11	23	10	19	30	34	11	23	2	38	20	8	24	1	2	59	40	8	10	5	5	72	13	15	3	19	4	27	3	27	19	22
ENSG00000285928	0	0	0	0	16	1	0	0	12	25	0	0	0	0	0	0	0	0	0	0	0	0	0	0	0	0	0	0	0	0	0	0	0	0	0	0	0	1	0	0	1	0	0	0	0	0	0	0	0
ENSG00000237413	1	2	0	0	0	0	3	3	0	5	0	1	1	5	1	4	1	0	6	2	1	2	1	1	4	1	3	1	5	1	2	2	5	1	1	0	11	2	4	4	5	3	18	0	2	1	0	2	11
ENSG00000235011	0	0	0	0	0	0	0	0	0	1	0	0	0	0	0	0	0	0	0	0	0	0	0	0	1	0	0	0	0	0	0	0	0	0	0	0	0	0	0	0	0	0	0	0	0	0	0	0	0
ENSG00000282898	0	0	0	0	0	0	0	0	0	0	0	0	0	0	0	0	0	0	0	0	0	0	0	0	0	0	0	0	0	0	0	0	0	0	0	0	0	0	0	0	0	0	0	0	0	0	0	0	0
ENSG00000285462	0	0	0	0	0	0	0	0	0	0	0	0	0	0	0	0	0	0	0	0	0	0	0	0	0	1	0	0	0	0	0	0	0	0	0	0	0	0	0	0	0	0	0	0	0	0	0	0	0
ENSG00000285409	0	0	0	0	0	0	0	0	0	0	0	0	0	1	0	0	0	0	0	0	0	0	0	0	0	0	0	0	0	0	0	0	0	0	0	0	0	0	0	0	0	0	0	0	0	0	0	0	0
ENSG00000260322	0	0	0	4	0	0	0	3	0	0	0	0	0	0	0	0	0	0	0	0	0	0	0	0	0	0	0	0	0	0	0	0	0	0	0	0	0	0	0	0	0	0	0	1	0	0	0	0	0
ENSG00000225598	0	1	0	0	0	0	0	1	1	0	0	0	0	0	0	0	0	0	0	0	0	0	0	1	3	0	0	0	0	0	1	0	0	0	0	0	1	0	1	0	0	1	0	0	1	0	0	0	0
ENSG00000224326	0	1	0	0	1	0	0	1	0	1	0	1	0	0	2	0	2	0	0	0	0	0	2	1	6	0	0	0	0	0	2	0	0	0	1	0	0	1	2	2	2	0	1	0	1	0	0	0	3
ENSG00000234184	0	5	0	2	5	0	14	0	0	2	1	2	2	7	40	15	0	0	3	10	8	0	1	0	8	8	2	4	0	11	5	9	15	22	0	0	5	0	0	0	2	0	7	0	0	0	7	0	3
ENSG00000285179	0	0	0	1	0	0	0	0	0	0	0	0	0	0	0	0	0	0	0	0	0	0	0	0	0	0	0	0	0	0	0	0	0	0	0	0	0	0	0	0	0	0	0	0	0	0	0	0	0
ENSG00000227960	0	0	1	0	0	0	0	0	0	0	0	2	1	0	1	0	0	1	0	0	1	0	0	1	2	0	0	0	1	0	0	0	0	0	1	0	0	0	1	0	0	0	1	0	0	0	3	0	3
ENSG00000234953	0	0	0	0	0	0	0	0	0	0	0	0	0	0	0	0	0	0	0	0	0	0	0	0	0	0	0	0	0	0	0	0	0	0	0	0	0	0	0	0	0	0	0	0	0	0	0	0	0
ENSG00000236676	0	0	0	0	0	0	0	0	0	0	0	0	0	0	0	0	0	0	0	0	2	0	0	0	0	0	0	0	0	0	0	0	0	0	0	0	0	0	0	0	0	0	1	0	0	0	0	0	0
ENSG00000233290	0	0	1	1	0	0	0	0	0	0	0	0	0	0	1	0	0	0	0	0	0	0	0	0	0	0	0	0	0	0	0	0	0	0	0	0	0	0	0	0	0	0	0	0	0	0	0	0	0
ENSG00000230817	0	0	2	0	1	0	0	1	0	1	0	0	0	0	0	0	2	1	0	0	0	0	0	0	2	1	0	0	0	0	0	2	0	0	0	0	0	0	0	0	0	1	0	0	0	0	1	0	0
ENSG00000236268	4	3	1	5	2	1	0	1	0	15	1	8	2	1	1	0	3	8	0	3	1	4	0	2	2	0	1	0	1	0	1	1	2	8	4	0	0	8	2	2	0	1	4	4	0	1	3	9	0
ENSG00000285782	8	0	6	15	0	0	7	0	0	0	0	14	4	8	8	4	3	1	13	53	4	3	3	6	11	3	1	1	6	1	1	22	1	10	4	14	10	52	2	2	2	3	15	1	6	17	16	6	7
ENSG00000231364	0	0	0	0	0	0	0	0	0	0	0	0	0	0	0	0	0	0	0	0	0	1	0	0	0	0	0	0	0	0	0	3	0	0	0	0	0	0	0	1	0	0	0	0	0	0	0	0	0
ENSG00000233008	44	5	46	162	1	1	40	0	3	1	10	45	37	51	28	7	26	3	14	45	25	46	39	2	92	4	19	7	29	4	26	51	28	6	20	17	34	257	13	1	34	9	64	15	28	58	47	1	40
ENSG00000237076	0	0	0	0	0	0	0	0	0	1	0	0	0	0	0	0	0	0	0	0	0	1	0	0	0	5	0	0	0	0	0	0	1	0	0	0	0	0	0	0	0	0	0	0	0	0	0	0	0
ENSG00000233061	23	18	34	69	0	0	31	4	0	0	3	9	11	6	47	4	67	14	16	14	44	6	28	13	32	8	36	8	14	2	25	59	36	9	18	7	24	27	46	6	36	5	86	7	50	21	34	36	42
ENSG00000285201	0	0	0	15	0	0	0	0	0	5	0	103	1	0	0	0	0	0	0	20	0	1	0	0	0	0	0	0	0	11	0	0	0	0	0	6	0	1	0	0	0	0	0	0	0	0	0	0	1
ENSG00000271576	17	5	13	14	32	1	14	4	17	53	2	18	4	6	19	6	11	12	4	11	11	18	14	12	10	10	16	5	7	10	7	25	4	8	8	2	9	7	13	7	18	5	16	16	1	14	8	35	8
ENSG00000285361	0	0	0	0	1	0	0	0	0	0	0	0	0	0	0	0	0	0	0	1	0	0	0	0	0	0	1	0	0	0	0	0	0	0	0	1	0	0	0	0	0	0	0	0	0	0	0	0	0
ENSG00000285851	59	37	48	63	8	9	37	18	12	8	17	72	27	31	51	51	36	28	44	34	46	58	58	61	100	117	40	33	44	20	65	44	29	79	60	34	48	55	32	46	85	66	54	46	45	29	38	41	69
ENSG00000284882	4	7	3	7	124	64	1	0	86	156	4	8	3	4	2	6	7	2	6	3	3	6	4	13	1	12	6	1	5	5	7	4	2	15	7	7	10	1	2	0	5	17	4	1	5	1	4	5	9
ENSG00000285374	0	0	0	0	0	0	0	0	0	0	0	0	0	0	0	0	0	0	0	0	0	0	0	0	0	0	0	0	0	0	1	0	0	0	0	0	0	0	0	0	0	0	0	0	0	0	0	0	1
ENSG00000180869	0	0	0	0	0	0	0	1	0	0	0	2	0	0	0	0	0	4	0	1	0	0	0	1	0	0	1	0	0	0	0	0	0	2	0	0	0	0	0	1	0	0	0	4	0	0	0	0	0
ENSG00000285325	0	0	0	0	0	0	0	0	0	0	0	0	0	0	0	0	0	0	0	0	0	0	0	0	0	0	0	0	0	0	0	0	0	0	0	0	0	0	0	0	0	0	0	0	0	0	0	0	0
ENSG00000280099	18	7	23	14	55	8	13	14	41	196	6	38	10	9	34	3	26	13	8	22	18	8	26	15	18	9	48	12	21	6	27	27	18	13	27	7	34	26	25	6	20	3	37	6	42	21	24	12	18
ENSG00000223653	8	8	0	3	5	2	3	2	4	9	3	23	1	4	12	7	6	8	15	19	12	7	6	6	4	9	10	4	7	3	3	3	6	35	12	17	19	11	1	9	11	10	14	12	20	5	10	9	6
ENSG00000273264	1	2	0	0	0	0	0	0	0	4	2	0	1	0	1	0	0	2	1	3	0	0	0	0	1	0	0	2	0	0	1	0	2	1	0	0	0	0	1	1	0	1	0	1	1	1	0	0	0
ENSG00000282057	53	45	54	56	5	2	51	28	6	61	13	50	9	32	49	16	65	178	49	60	49	113	22	115	21	82	105	39	38	26	35	44	100	52	33	53	42	11	30	67	76	52	110	91	163	84	93	99	51
ENSG00000272691	0	1	1	0	1	0	1	0	0	1	1	1	1	1	2	0	0	1	0	2	1	0	0	1	0	1	0	4	0	1	0	0	0	0	0	1	0	0	0	1	0	1	0	0	1	0	2	2	1
ENSG00000230285	1	0	0	0	0	0	0	0	0	0	0	0	0	0	0	0	0	0	0	0	0	0	0	0	0	0	0	0	0	0	0	0	0	0	0	0	0	0	0	0	0	0	0	0	0	0	0	0	0
ENSG00000285210	8	35	5	27	8	2	12	21	8	22	3	46	4	9	17	8	3	29	12	37	9	26	13	21	14	27	17	10	16	6	8	27	5	10	17	8	8	29	10	54	17	31	18	22	18	75	22	156	22
ENSG00000236915	15	4	13	20	4796	93	5	0	3107	19	11	30	6	6	9	3	6	0	17	12	9	3	11	18	29	22	2	5	17	3	9	40	15	9	21	2	26	43	8	9	9	13	11	4	16	9	11	4	16
ENSG00000261737	6	11	9	13	23	22	13	10	37	24	7	41	13	20	17	10	12	5	9	12	11	13	19	29	26	17	9	14	14	7	11	16	18	15	24	8	24	29	18	7	10	18	12	7	16	4	19	14	24
ENSG00000284846	0	1	0	0	0	0	0	0	0	0	0	0	0	0	0	0	0	2	1	0	1	0	0	0	1	0	0	2	0	0	0	0	0	1	1	0	0	1	1	0	0	0	1	0	1	0	1	1	0
ENSG00000267734	0	0	0	0	0	0	0	0	0	0	0	0	0	0	0	0	0	0	0	0	0	0	0	0	0	0	0	0	0	0	0	0	0	0	0	0	0	0	1	0	0	0	0	0	0	0	0	0	0
ENSG00000267272	26	40	14	33	13	3	15	6	26	57	7	8	16	21	32	11	23	23	18	13	21	9	28	18	28	19	22	18	23	8	24	11	23	17	11	4	31	14	16	14	49	16	65	12	20	18	38	31	42
ENSG00000284240	1	0	0	0	0	1	3	1	1	0	1	1	2	2	3	1	9	6	0	0	2	4	4	1	3	2	2	2	1	0	3	1	4	2	2	2	0	1	2	2	5	16	8	1	6	0	1	2	7
ENSG00000227290	0	0	0	0	0	1	0	0	0	1	0	0	0	0	0	0	0	0	0	0	0	0	0	0	0	0	0	0	0	0	0	0	1	0	0	0	0	0	0	0	0	0	0	0	0	0	0	0	0
ENSG00000237505	6	344	5	24	3	1	16	2	2	10	1	60	7	6	3	2	5	4	1	0	7	7	1	18	24	8	4	0	5	3	1	11	9	3	4	9	5	5	3	9	7	7	19	8	3	10	7	33	5
ENSG00000279778	4	69	2	243	1	6	13	3	0	3	0	580	0	0	10	9	7	2	0	0	2	58	6	62	13	23	3	6	1	15	2	2	2	9	3	68	1	35	3	50	7	3	10	3	3	1	8	202	7
ENSG00000284734	0	1	0	1	31	5	4	0	9	23	0	5	2	6	15	7	2	0	2	3	1	1	3	2	1	7	1	0	5	8	6	2	2	7	1	2	4	2	0	3	5	4	3	0	0	4	0	1	8
ENSG00000237568	0	0	0	0	21	120	0	0	14	16	0	0	0	0	0	0	0	0	0	0	0	0	0	0	0	2	0	0	0	0	0	0	0	0	0	0	1	1	0	0	0	0	0	0	0	0	0	0	1
ENSG00000231999	9	15	11	17	53	189	18	6	49	91	4	12	10	10	25	20	31	13	10	20	16	16	22	15	20	27	6	15	14	16	16	14	13	17	6	9	10	4	13	11	15	14	17	15	23	14	26	34	17
ENSG00000230735	14	17	19	22	0	2	19	16	1	7	4	10	5	9	35	36	21	18	12	44	17	16	17	14	7	33	14	27	7	22	8	16	9	29	10	30	6	11	17	38	21	36	18	28	27	22	21	22	18
ENSG00000231613	1	4	2	3	2	1	6	0	0	0	3	0	1	1	4	3	3	0	2	0	2	1	3	1	0	1	0	0	2	3	3	1	1	0	0	1	0	0	0	3	1	1	0	5	0	2	2	2	0
ENSG00000272931	1	4	1	8	5	82	2	8	2	4	1	13	1	3	4	7	2	0	3	42	4	3	0	15	2	5	3	3	4	4	8	2	3	2	3	3	1	1	1	0	1	5	1	0	1	4	6	12	1
ENSG00000272672	4	8	7	9	0	0	9	2	0	0	2	19	6	3	6	1	7	3	4	22	4	5	2	14	10	9	7	7	7	3	5	11	6	6	4	3	4	6	2	7	3	3	12	1	7	2	4	5	5
ENSG00000229201	0	0	0	0	0	1	0	0	0	0	0	0	0	0	0	0	0	0	0	1	0	0	0	0	0	0	0	0	0	1	0	0	0	0	0	0	0	0	0	0	0	0	0	0	0	0	0	0	0
ENSG00000233593	8	19	10	78	6	12	15	22	8	28	8	96	8	18	17	8	17	27	8	31	11	92	21	68	28	28	16	6	10	54	18	9	9	27	4	44	9	50	11	26	17	8	35	67	14	61	15	116	14
ENSG00000285532	0	0	0	0	0	0	0	0	0	2	0	0	0	0	0	0	0	0	0	0	0	0	0	0	0	0	0	0	0	0	0	0	0	0	0	0	0	0	0	0	0	0	0	0	0	0	0	0	0
ENSG00000225446	0	0	0	1	0	0	0	0	2	2	0	0	0	0	0	0	0	0	0	0	0	0	0	0	0	0	0	0	0	0	0	0	0	0	0	0	0	0	0	0	0	0	0	2	0	0	0	0	0
ENSG00000272094	0	2	0	2	0	6	0	0	0	0	0	5	0	0	0	0	1	0	2	2	1	1	3	1	1	4	2	1	1	1	1	1	0	0	1	0	0	3	0	1	1	2	2	4	1	0	3	2	1
ENSG00000273487	0	3	1	1	0	0	2	1	2	8	1	0	0	0	1	0	2	1	4	1	0	0	2	0	0	3	2	0	1	0	1	0	0	1	1	1	3	0	1	1	2	2	0	0	4	0	0	1	2
ENSG00000223745	419	446	436	602	468	348	559	487	352	696	119	492	296	216	796	381	471	424	309	398	454	750	353	484	584	757	461	389	337	301	423	682	344	436	357	284	476	660	296	540	477	976	766	539	442	619	517	438	570
ENSG00000224093	2	3	5	11	38	36	4	0	38	75	0	13	5	5	10	3	4	6	6	0	8	1	4	4	19	2	11	3	12	0	6	5	3	4	1	1	4	7	6	6	7	9	10	2	3	8	11	12	3
ENSG00000260464	5	3	8	5	10	3	5	8	12	46	3	18	4	2	7	0	14	2	3	8	3	7	9	6	5	1	7	3	7	4	4	19	3	4	5	2	9	13	5	0	6	10	7	0	7	13	2	9	7
ENSG00000233482	0	0	0	0	0	0	0	0	0	0	0	0	0	0	0	0	0	0	0	0	0	0	0	0	0	0	0	0	0	0	0	0	0	0	0	0	0	0	0	0	0	0	0	0	0	0	0	0	0
ENSG00000226835	1	0	0	0	1	0	1	1	0	0	0	0	0	0	0	0	0	0	0	0	0	0	0	0	0	0	1	0	0	0	0	0	0	0	0	0	0	0	0	0	2	0	0	0	0	0	1	0	2
ENSG00000236098	0	1	0	0	0	0	0	0	0	0	0	0	0	0	0	0	0	2	0	0	0	0	0	0	0	0	0	0	0	0	0	0	0	0	0	0	0	0	0	0	0	0	0	0	0	0	1	0	0
ENSG00000223675	0	0	0	0	0	0	0	0	0	0	0	0	0	0	0	0	0	0	0	0	0	0	0	0	0	0	0	0	0	0	0	0	0	0	0	1	0	0	0	0	0	0	0	0	1	0	0	0	0
ENSG00000235501	35	40	48	20	47	45	41	8	36	278	21	68	19	11	58	16	51	29	27	10	25	27	34	31	35	81	62	27	32	19	37	27	59	41	18	19	47	8	32	21	55	21	73	22	40	32	67	23	43
ENSG00000230427	0	0	0	0	0	0	1	0	0	2	0	0	0	0	0	0	1	0	0	0	0	0	0	0	0	0	0	0	0	0	0	0	0	0	0	0	0	0	0	0	0	0	0	2	0	0	0	1	0
ENSG00000231992	3	13	2	16	0	0	4	7	1	0	1	20	3	0	3	1	6	0	0	3	4	3	3	0	2	9	8	2	3	0	2	6	3	9	3	2	3	0	1	1	3	2	4	0	2	2	5	8	2
ENSG00000226026	4	8	5	7	4	0	5	0	6	9	1	9	3	0	17	2	11	4	2	0	8	8	8	2	17	0	4	0	2	1	8	5	7	10	7	1	11	6	1	2	6	4	14	1	5	0	13	3	12
ENSG00000228852	0	0	0	0	6	7	0	0	4	14	0	0	0	0	0	0	0	0	0	0	0	0	0	0	0	0	0	0	0	0	0	0	0	0	0	0	0	0	0	0	0	0	0	0	0	0	0	0	0
ENSG00000228504	0	0	0	0	0	0	0	0	0	0	0	0	0	0	0	0	0	0	0	0	0	0	0	0	0	0	0	0	0	0	0	0	0	0	0	0	0	0	0	0	0	0	0	0	0	0	0	0	0
ENSG00000230434	0	0	0	0	0	0	0	0	0	0	0	0	0	0	0	0	0	0	0	0	0	0	0	0	0	0	0	0	0	0	0	0	0	0	0	0	0	0	0	0	0	0	0	0	0	0	0	0	0
ENSG00000237954	0	0	0	0	0	0	0	0	0	0	0	0	0	0	0	0	0	0	0	0	0	0	0	0	0	0	0	0	0	0	0	0	0	0	0	0	0	0	0	0	0	0	0	0	0	0	0	0	0
ENSG00000233907	0	2	0	0	0	0	1	0	0	0	0	19	1	10	0	0	0	0	1	0	0	16	0	4	0	0	0	0	0	0	1	1	0	1	0	1	0	0	0	0	0	0	1	0	0	0	0	2	0
ENSG00000228971	1	2	0	2	0	0	2	1	2	9	1	13	2	5	0	1	1	0	0	6	1	1	1	1	2	1	0	4	0	0	1	7	1	1	5	0	3	1	2	16	0	0	0	1	0	3	6	9	0
ENSG00000271252	9	0	8	11	1	0	0	4	1	4	5	40	4	3	4	17	4	0	1	8	1	19	2	6	6	0	7	6	3	3	4	46	6	7	15	19	6	2	3	14	1	17	9	5	3	11	6	37	4
ENSG00000237435	0	0	0	0	0	1	0	0	0	0	0	0	0	0	0	0	0	0	0	0	0	0	0	0	0	0	0	0	0	0	0	0	0	0	0	2	0	0	0	2	0	0	0	0	0	0	0	0	0
ENSG00000231987	0	0	0	0	0	0	0	0	0	0	0	0	0	0	0	0	0	0	0	0	0	0	0	0	0	0	0	0	0	0	0	0	0	0	1	0	0	0	0	0	0	0	0	0	0	0	0	0	0
ENSG00000232878	0	2	0	0	74	5	0	0	53	97	0	0	0	0	0	0	0	0	0	0	0	0	0	0	0	1	0	0	0	0	0	0	0	0	0	0	0	0	0	0	0	0	0	0	0	0	0	0	2
ENSG00000232542	9	11	30	9	0	0	14	1	0	2	8	63	9	10	29	11	7	10	23	3	21	13	19	19	17	37	5	15	24	16	16	6	15	17	21	4	23	6	7	26	31	18	22	15	32	16	14	5	35
ENSG00000235777	0	0	0	0	0	1	0	0	0	0	0	0	0	0	0	0	0	0	0	0	0	0	0	0	0	0	0	0	0	0	0	0	0	0	0	0	0	0	0	0	0	0	0	0	0	0	0	0	0
ENSG00000225206	0	3	0	1	0	0	0	0	0	0	0	0	0	1	0	2	0	2	1	1	0	5	0	6	1	3	0	2	0	33	0	0	0	6	0	0	1	0	0	2	0	1	0	0	0	1	2	7	1
ENSG00000259946	0	0	0	0	0	0	0	0	0	0	0	0	0	0	0	0	0	0	0	0	0	0	0	2	0	0	0	0	0	3	0	0	0	1	0	0	0	0	0	1	0	0	0	0	0	0	0	1	0
ENSG00000285922	0	0	0	0	0	0	0	0	0	1	0	0	0	0	0	0	0	0	0	0	0	0	0	2	0	0	0	0	0	0	0	0	0	0	0	0	0	0	0	0	1	0	0	0	0	0	0	0	0
ENSG00000226053	0	0	0	0	0	0	0	0	0	0	0	0	0	0	0	0	0	5	0	0	0	2	0	22	0	0	0	0	0	2	0	0	0	1	0	0	0	0	0	41	0	0	0	0	1	0	0	0	0
ENSG00000280040	0	0	1	0	0	0	0	1	0	1	0	1	0	0	0	0	1	0	0	0	1	2	0	4	0	0	0	0	0	0	0	0	0	0	0	0	2	1	0	1	0	0	0	1	1	0	0	0	1
ENSG00000232825	0	0	1	0	0	0	1	0	0	0	0	0	0	1	0	0	0	0	0	0	0	0	0	0	0	0	0	0	0	0	0	0	0	0	0	0	0	0	0	0	1	0	0	2	0	0	0	1	0
ENSG00000224445	3	3	3	0	0	0	0	0	0	0	1	1	3	4	3	1	5	1	2	0	1	0	1	0	2	1	1	2	5	0	0	3	1	3	1	0	1	5	0	9	1	3	5	0	0	4	1	8	5
ENSG00000228084	7	7	6	11	8	4	9	9	7	3	2	44	4	9	10	3	5	3	6	9	6	15	15	16	17	4	4	1	2	13	5	21	16	19	5	7	4	12	6	3	7	16	8	15	7	12	23	20	11
ENSG00000241073	0	0	0	0	0	2	0	0	0	1	0	0	0	0	0	0	0	0	0	0	0	0	0	0	0	0	0	0	0	0	0	0	0	0	0	0	0	0	0	0	0	0	0	0	0	0	0	1	0
ENSG00000285530	11	0	1	0	51	52	2	2	51	72	0	0	1	1	0	7	1	0	0	2	5	1	1	1	0	1	0	1	3	0	4	1	0	0	2	2	1	11	0	0	3	0	2	1	1	0	1	1	2
ENSG00000224616	26	9	17	22	5	5	16	10	9	29	6	38	10	6	26	11	18	5	12	17	23	18	18	7	29	29	22	10	16	9	16	19	20	16	14	18	30	27	13	5	24	12	38	7	12	17	26	31	34
ENSG00000223906	0	0	0	0	0	0	0	0	0	0	0	0	0	0	0	0	0	0	0	2	0	0	0	2	0	0	0	0	0	0	0	0	0	0	0	0	0	0	0	0	0	0	0	0	0	0	0	0	0
ENSG00000228086	1	0	0	0	14	9	0	0	10	19	0	0	0	0	0	0	0	0	0	0	0	0	0	0	1	0	0	0	0	0	0	0	0	0	0	0	0	0	0	0	0	0	0	0	0	0	0	0	0
ENSG00000230402	0	0	0	0	0	0	0	0	0	0	0	0	0	0	0	0	0	0	0	0	0	0	0	0	0	0	0	0	0	0	0	0	0	0	0	0	0	0	0	0	0	0	0	0	0	0	0	0	0
ENSG00000285525	0	0	0	0	0	0	1	0	0	0	0	0	0	0	0	0	1	0	0	0	0	0	0	0	0	0	0	0	0	0	0	0	0	0	0	0	0	0	0	0	0	0	0	0	0	0	0	0	0
ENSG00000273204	0	3	1	4	3	18	5	3	7	7	2	10	1	3	2	1	2	4	5	8	4	8	2	8	4	4	3	5	5	5	2	1	1	4	2	4	5	3	3	7	6	9	1	4	2	1	7	15	2
ENSG00000235795	7	6	13	4	3	2	3	2	2	5	1	18	5	2	10	5	4	3	4	9	6	2	4	3	9	15	6	3	2	4	6	6	11	13	6	4	18	3	7	2	12	4	4	7	7	2	13	4	10
ENSG00000233184	82	103	66	89	72	6	69	98	80	108	23	198	42	96	101	51	78	64	58	76	70	281	64	48	77	145	71	56	64	38	67	106	71	114	92	29	77	131	58	95	100	126	120	173	57	69	68	95	125
ENSG00000225938	4	4	6	3	6	1	15	0	3	21	5	9	4	4	12	8	10	0	11	3	5	4	2	1	1	1	15	6	8	1	3	2	7	4	2	1	4	3	12	6	17	4	23	6	10	5	10	3	15
ENSG00000231671	0	0	0	0	0	0	0	0	0	0	0	0	0	0	0	1	1	0	0	0	0	1	0	0	0	0	0	0	0	0	0	0	0	1	0	0	0	0	0	0	0	1	0	0	0	0	0	0	0
ENSG00000226715	0	21	0	1	7	3	0	2	2	1	0	0	0	0	0	0	0	0	0	0	0	0	0	0	0	0	0	0	0	0	0	0	0	0	0	0	0	0	0	0	0	0	0	16	0	0	0	0	0
ENSG00000233359	0	0	0	0	0	0	0	0	0	0	0	0	0	0	0	0	0	0	0	0	0	1	0	0	2	0	0	0	0	0	0	0	0	0	0	1	0	0	0	0	0	0	0	0	0	0	0	0	0
ENSG00000230864	0	0	0	0	0	0	0	0	0	0	0	0	0	0	0	0	0	0	0	0	0	0	0	0	0	0	0	0	0	0	0	0	0	0	0	0	0	0	0	0	0	0	0	0	0	0	0	0	0
ENSG00000230759	0	0	0	0	0	0	0	0	0	0	0	0	0	0	0	0	0	0	0	0	0	0	0	0	0	0	0	0	0	0	0	0	0	0	0	0	0	0	0	0	0	0	0	0	0	0	0	0	0
ENSG00000224613	2	0	2	0	0	0	0	0	2	0	1	1	0	0	0	0	2	2	0	0	1	1	0	0	0	0	1	1	1	2	1	3	3	0	0	0	1	2	0	2	0	0	1	1	1	0	3	0	3
ENSG00000285981	0	0	0	0	0	0	0	0	0	0	0	0	0	0	0	0	0	0	0	0	0	0	0	0	0	0	0	0	0	0	0	0	0	0	0	0	0	1	0	0	0	0	0	0	0	0	0	0	0
ENSG00000230768	0	0	0	0	0	0	0	0	0	0	0	0	0	0	0	0	0	0	0	0	0	0	0	0	0	0	0	0	0	0	0	0	0	0	0	0	0	0	0	0	0	0	0	0	0	0	0	0	0
ENSG00000233047	0	0	0	0	0	0	0	0	0	0	0	0	0	0	0	0	0	0	0	0	0	0	0	0	0	0	0	0	0	0	0	0	0	0	0	0	0	0	0	0	0	0	0	0	0	0	0	0	0
ENSG00000237480	0	0	0	0	0	0	0	0	1	0	0	0	0	0	0	0	0	0	0	0	0	0	0	0	0	1	0	0	0	0	0	0	0	0	0	0	1	0	0	0	0	0	0	0	0	0	0	0	0
ENSG00000237460	0	0	0	0	0	0	0	0	0	0	0	0	0	0	0	0	0	0	0	0	0	0	0	0	0	0	0	0	0	0	0	0	0	1	0	0	0	0	0	0	0	0	0	0	0	0	0	0	0
ENSG00000230489	0	0	0	0	1	0	0	0	0	0	0	1	1	1	3	1	0	0	0	0	1	0	2	0	1	2	2	1	0	1	1	0	1	1	0	0	1	0	0	0	0	0	0	0	0	0	3	0	1
ENSG00000226822	2	32	2	12	0	2	7	9	0	15	2	4	9	13	17	0	5	7	8	1	4	28	1	5	6	28	8	5	4	10	6	8	9	18	7	9	6	1	4	2	3	36	8	20	9	9	14	11	6
ENSG00000260879	0	2	1	0	87	72	1	0	72	159	0	1	0	0	0	0	2	0	1	0	0	0	0	3	0	1	1	0	3	0	0	2	0	0	1	1	1	0	1	0	0	0	0	0	1	0	2	0	0
ENSG00000280186	0	0	0	1	0	1	0	0	2	0	0	7	0	1	1	0	0	3	0	0	0	1	0	0	1	2	0	0	1	1	0	0	2	1	0	0	0	2	1	2	2	1	1	0	1	1	0	0	0
ENSG00000238122	1	1	0	0	0	2	0	0	0	1	0	0	0	0	0	0	0	0	0	0	0	0	0	0	0	0	0	0	0	0	0	3	1	2	0	0	0	0	0	0	0	0	0	0	0	0	0	0	0
ENSG00000224698	0	0	0	0	0	0	0	0	0	1	0	0	0	0	0	1	0	0	0	0	0	0	0	1	0	0	0	0	0	4	1	0	0	0	1	0	0	0	2	0	0	0	0	0	0	0	0	0	0
ENSG00000285923	0	0	0	2	2	3	2	5	1	1	0	12	0	4	1	3	3	2	2	4	6	0	1	8	4	4	1	0	1	0	2	4	0	4	2	1	2	3	0	3	1	4	4	1	0	1	0	5	5
ENSG00000232971	0	0	0	0	1	0	0	0	0	0	0	0	0	0	0	0	0	0	0	0	0	0	0	0	0	0	0	0	0	0	0	0	0	0	0	0	0	0	0	0	0	0	0	0	0	0	0	0	0
ENSG00000203897	1	1	1	0	0	0	2	0	0	1	0	2	1	0	0	0	1	3	0	0	0	1	0	0	2	0	0	0	0	0	0	0	0	4	0	0	0	0	0	1	0	0	1	2	0	0	0	0	2
ENSG00000273382	10	12	13	20	154	175	9	18	151	213	8	22	6	18	5	13	16	4	12	15	14	39	20	12	27	11	9	6	11	10	13	7	9	17	30	7	5	11	5	4	18	10	4	17	17	13	17	32	14
ENSG00000270066	0	0	0	0	0	0	2	0	0	0	0	0	0	0	0	0	0	0	0	0	0	0	0	0	0	0	0	0	0	0	0	0	0	0	0	0	0	1	0	0	0	0	0	0	0	0	0	1	1
ENSG00000254942	0	0	1	3	0	0	1	3	1	0	0	3	1	2	2	2	0	0	1	0	1	1	0	2	0	2	1	0	3	0	1	2	2	1	0	0	5	1	0	2	0	1	2	0	0	0	1	2	1
ENSG00000225113	0	0	0	0	0	0	0	0	0	0	0	0	0	0	0	0	0	0	0	0	0	0	0	0	0	0	0	0	0	0	0	0	0	0	0	0	0	0	0	0	0	0	0	0	0	0	0	0	0
ENSG00000228703	0	0	0	2	130	464	1	2	127	249	0	0	1	0	0	0	0	1	0	0	0	0	0	0	0	0	0	0	0	0	0	7	0	0	0	0	0	0	0	0	0	0	0	0	0	0	1	0	0
ENSG00000260246	0	0	0	0	5	2	0	0	1	5	0	0	0	0	0	0	0	0	0	0	0	0	0	0	0	0	0	0	0	0	0	0	0	0	0	0	0	0	0	0	0	0	2	0	0	0	0	0	0
ENSG00000241720	0	1	1	1	35	64	1	1	139	314	0	0	1	0	1	0	4	0	0	0	0	2	2	1	3	0	0	0	0	0	1	2	0	1	0	0	2	1	0	0	1	0	7	0	1	2	0	1	2
ENSG00000228420	0	0	0	0	0	0	6	0	0	0	0	0	0	0	0	0	1	0	0	3	1	0	3	0	10	1	0	0	0	0	1	0	0	0	0	0	2	0	0	0	0	1	1	0	1	0	0	0	1
ENSG00000235005	0	1	0	0	0	0	0	1	0	0	0	3	0	2	0	0	0	0	0	1	2	0	0	1	0	0	0	0	0	0	0	0	0	0	1	1	0	0	0	0	0	0	0	4	0	0	0	1	0
ENSG00000261055	0	10	0	0	0	0	1	0	0	0	0	0	0	1	0	1	1	0	0	1	0	0	0	0	2	2	0	0	0	0	0	0	0	0	1	1	6	0	0	0	0	0	3	1	0	1	0	0	1
ENSG00000258634	140	144	183	273	251	257	152	225	187	203	45	592	89	161	270	110	227	153	171	251	194	191	235	248	279	175	145	145	269	132	179	207	124	246	354	118	244	273	189	158	206	186	224	202	291	195	214	257	229
ENSG00000258673	1	4	1	0	0	0	0	0	0	0	0	0	1	0	1	0	1	0	0	0	0	1	0	2	1	2	2	0	2	2	0	1	1	3	1	1	0	5	1	2	1	1	1	1	3	1	0	7	0
ENSG00000227091	1	0	0	1	1	1	0	1	2	3	0	0	0	0	0	0	0	0	0	0	0	0	0	0	0	0	0	0	0	0	0	0	0	0	0	0	0	0	0	0	0	0	0	0	0	0	0	0	0
ENSG00000235526	0	0	0	0	0	0	0	0	0	0	0	0	0	0	0	0	0	0	0	0	0	0	0	0	0	0	0	0	0	0	0	0	0	0	0	0	0	0	0	0	0	0	0	0	0	0	0	0	0
ENSG00000224965	1	1	0	0	2	2	1	2	1	1	1	14	1	0	0	6	1	2	3	0	3	5	8	0	4	12	3	2	3	6	1	7	3	10	4	4	2	2	0	1	9	5	0	1	5	1	6	6	7
ENSG00000227963	1	4	5	8	1	1	4	2	7	15	1	29	3	7	5	3	6	5	2	10	7	17	6	7	5	8	2	6	3	3	3	3	2	3	7	2	1	6	1	2	3	3	3	9	5	9	3	11	6
ENSG00000224699	108	96	125	331	425	430	139	148	383	429	40	683	75	136	258	136	135	111	94	306	120	206	157	122	182	265	151	115	133	126	143	231	109	193	176	95	147	241	85	142	143	176	171	136	149	119	137	275	196
ENSG00000273373	181	96	213	467	145	57	186	199	195	181	34	734	113	128	311	179	161	149	108	471	161	253	197	164	266	363	215	143	146	160	196	259	112	169	210	84	218	277	103	147	238	236	289	171	172	176	149	349	236
ENSG00000270380	0	0	0	0	3	0	0	1	0	0	2	0	0	0	1	0	0	0	1	0	0	0	1	0	0	0	0	0	1	0	0	0	0	0	1	0	0	0	0	0	2	0	0	0	0	0	0	0	0
ENSG00000282887	0	0	0	0	0	0	0	0	0	0	0	0	0	0	0	0	0	0	0	0	0	0	0	0	0	0	0	0	0	0	0	0	0	0	0	0	0	0	0	0	0	1	0	0	0	0	0	0	0
ENSG00000283999	0	0	0	0	0	0	0	0	0	0	0	0	0	0	0	0	0	0	0	0	0	0	0	0	0	0	0	0	0	0	0	0	0	0	0	1	0	1	0	0	0	0	0	0	0	0	0	0	0
ENSG00000235407	0	0	0	0	4	0	0	0	1	0	0	0	0	0	0	0	0	0	0	0	0	0	0	0	0	0	0	0	0	0	0	0	0	0	0	0	0	0	0	0	0	0	0	0	0	0	0	0	0
ENSG00000259834	20	76	39	53	34	2	85	11	24	13	6	43	40	20	173	208	86	17	91	67	53	50	63	66	80	346	19	68	20	84	40	72	69	204	20	48	68	22	14	21	135	105	96	16	50	36	108	36	137
ENSG00000261654	23	33	22	26	9	2	27	46	0	1	5	84	15	18	36	23	28	24	24	59	34	15	33	141	40	39	12	22	33	33	23	28	24	61	30	11	36	26	13	23	29	145	21	8	48	24	30	79	40
ENSG00000232811	0	1	5	0	52	138	1	0	33	26	0	0	1	0	4	0	0	1	3	0	5	0	0	1	1	2	0	1	1	1	2	1	1	10	0	1	0	1	0	1	0	5	1	0	1	2	1	0	0
ENSG00000273010	0	1	1	2	36	121	0	8	36	34	0	15	2	0	2	4	3	3	1	4	0	0	0	6	1	8	3	1	2	4	6	3	0	6	1	0	2	1	0	0	2	5	2	0	2	1	1	4	0
ENSG00000272982	2	1	4	2	17	11	2	1	14	12	0	5	4	2	6	1	1	0	5	2	3	1	2	0	10	2	3	2	5	1	3	1	4	3	0	0	7	0	4	0	5	3	3	1	2	3	7	0	3
ENSG00000273221	26	14	26	21	226	160	37	11	235	157	8	35	14	12	54	19	18	10	42	19	20	14	25	7	35	40	24	17	54	13	25	19	30	37	15	10	24	9	12	6	44	17	32	6	25	15	33	7	41
ENSG00000229283	0	0	0	0	0	0	0	0	0	0	0	0	0	0	0	1	0	0	0	0	0	0	0	0	0	0	0	0	0	0	0	0	0	0	0	0	0	0	0	0	0	0	0	0	0	0	0	0	0
ENSG00000260948	32	17	101	88	19	5	57	21	13	55	16	190	20	21	100	45	53	47	46	30	49	10	55	44	61	31	48	44	58	11	48	40	40	35	57	25	61	76	109	43	55	28	54	52	63	62	60	107	36
ENSG00000243960	20	7	32	51	3	7	20	17	3	10	5	50	8	10	32	14	19	21	17	32	23	21	32	15	23	25	20	15	23	7	16	29	11	22	24	9	13	36	23	13	26	10	25	17	19	20	16	37	16
ENSG00000231346	18	7	10	28	28	147	14	0	39	169	3	5	6	94	20	6	13	8	7	181	12	3	13	7	7	30	15	4	4	6	13	5	17	59	3	8	4	3	8	5	13	29	10	73	8	3	10	3	8
ENSG00000227811	8	6	7	11	6	3	7	3	9	18	2	5	2	6	6	4	6	20	3	7	7	4	8	8	10	7	8	4	4	3	1	18	12	8	5	1	4	2	10	12	8	5	13	4	9	5	5	9	7
ENSG00000284830	2	2	1	3	7	5	2	1	9	17	0	6	0	3	8	4	3	4	3	1	1	1	2	8	6	4	0	1	0	0	7	5	1	9	4	3	7	1	2	1	0	0	2	2	4	0	2	4	2
ENSG00000232558	3	1	1	7	1	0	6	0	0	0	1	13	0	0	3	2	4	1	17	6	2	1	5	3	2	10	5	1	6	0	2	2	4	18	6	2	11	0	3	1	7	3	3	1	5	0	3	4	3
ENSG00000237556	0	0	0	0	1	0	0	0	1	0	0	0	0	0	0	0	0	0	0	0	0	0	0	0	0	0	0	0	0	0	0	0	0	0	0	0	0	0	0	0	0	0	0	0	0	0	0	0	0
ENSG00000231437	2	2	2	2	13	2	6	0	14	74	2	10	2	0	5	3	12	4	23	7	5	4	8	5	12	14	5	1	5	3	3	10	10	32	7	10	15	2	9	10	26	4	20	3	10	3	5	1	14
ENSG00000231246	15	7	19	5	12	4	10	0	3	20	9	15	5	3	30	3	18	1	6	2	15	4	12	7	11	1	19	2	12	3	15	4	14	1	6	0	17	4	10	2	23	18	24	0	17	3	7	0	9
ENSG00000273483	5	0	3	6	5	6	2	0	3	4	0	11	0	0	3	1	8	2	4	1	0	0	3	3	2	2	2	4	2	3	1	4	3	5	2	0	2	8	2	1	5	5	4	0	5	4	2	7	2
ENSG00000225075	0	0	1	2	66	167	1	0	77	88	0	6	0	0	0	1	0	0	0	1	1	0	1	0	2	1	1	0	1	0	1	1	1	2	0	0	2	0	0	0	0	0	6	2	1	0	0	1	1
ENSG00000261595	2	0	0	0	0	1	0	1	0	0	0	5	0	2	0	0	0	0	1	4	0	2	1	1	0	0	1	0	0	0	1	0	1	0	1	1	1	0	0	3	0	2	1	2	0	0	1	0	0
ENSG00000215866	0	1	0	1	1	4	0	1	2	4	0	1	1	0	0	0	1	8	0	2	0	6	1	1	0	5	0	1	0	0	3	0	0	1	2	0	0	0	0	0	0	0	0	0	0	0	1	0	1
ENSG00000224167	0	6	2	1	1	2	0	5	1	1	0	8	0	3	0	2	1	16	0	6	3	2	2	20	0	5	0	2	3	4	0	0	1	15	1	5	0	3	1	7	2	5	2	3	0	2	0	2	3
ENSG00000226419	107	234	175	343	80	163	146	237	56	89	45	333	59	148	247	175	159	281	204	141	125	370	138	265	158	240	230	158	156	211	143	98	111	272	153	212	190	215	175	279	309	183	245	271	211	275	210	400	185
ENSG00000238198	1	0	0	2	6	4	0	2	1	13	0	2	0	1	4	1	6	1	5	3	0	0	5	1	2	0	1	3	1	0	4	0	2	3	1	3	1	3	1	3	0	2	3	4	3	2	1	2	5
ENSG00000231128	2	0	1	1	12	2	1	1	7	3	0	2	0	2	2	0	1	0	0	0	3	2	0	0	3	0	0	0	0	4	1	1	0	2	0	0	0	0	0	0	0	4	2	0	0	1	1	1	0
ENSG00000226167	0	0	1	1	270	190	0	4	427	203	1	0	4	0	0	0	1	0	0	0	2	0	0	0	2	0	0	0	0	1	0	0	0	0	1	0	0	0	1	0	1	0	0	0	0	0	1	1	0
ENSG00000235527	5	5	14	4	8	0	7	15	14	12	3	16	7	5	8	7	12	1	10	4	2	17	12	3	35	12	8	1	6	6	8	8	10	7	10	4	14	8	13	3	10	5	8	10	7	6	8	3	8
ENSG00000282048	0	0	0	0	0	0	0	0	0	0	0	0	0	0	0	0	0	0	0	0	0	0	0	0	0	0	0	0	0	0	0	0	0	0	0	0	1	0	0	0	0	0	0	0	0	0	0	0	0
ENSG00000232895	0	0	0	0	0	0	0	0	0	0	0	0	0	0	0	0	0	0	0	0	0	0	0	0	0	0	0	0	0	0	0	0	1	0	0	0	0	0	0	0	0	1	0	0	0	0	0	0	0
ENSG00000233730	0	0	0	0	0	0	2	0	1	1	2	0	0	1	1	0	0	1	1	0	2	0	0	0	2	2	0	0	0	0	0	0	1	2	0	0	0	0	0	1	2	0	2	0	3	0	1	0	2
ENSG00000285698	0	0	0	1	0	0	0	0	0	1	0	0	0	0	0	0	0	0	0	1	0	0	0	0	1	0	0	0	0	0	0	0	0	1	0	0	0	0	2	0	0	1	1	0	1	0	0	0	0
ENSG00000228035	0	0	0	0	0	0	1	0	0	6	0	1	1	0	3	0	0	0	0	0	0	0	0	0	2	1	0	0	0	0	1	0	1	0	0	0	0	0	3	0	0	0	2	0	1	0	1	0	1
ENSG00000228127	0	0	0	0	2	0	0	1	2	0	0	0	0	0	0	0	0	0	0	0	0	0	0	0	0	0	0	0	0	0	0	0	0	0	0	0	0	0	0	0	0	1	0	1	0	0	0	0	0
ENSG00000237993	0	0	0	0	0	0	0	1	2	0	0	1	0	0	0	0	0	0	0	0	0	0	0	0	0	2	0	0	0	0	0	1	0	0	0	0	0	1	0	0	0	0	0	0	0	0	0	0	0
ENSG00000235933	1	0	0	0	0	0	0	0	0	1	0	0	1	0	2	0	0	0	0	0	1	0	0	0	0	0	0	0	0	0	1	0	0	0	0	0	0	0	1	1	0	0	1	0	2	0	0	0	2
ENSG00000203865	19	24	25	46	5229	8676	33	18	3001	3371	10	100	14	32	42	9	26	11	15	20	24	29	25	27	55	45	27	16	15	21	19	41	38	25	17	11	32	28	11	19	27	30	55	16	20	18	41	42	35
ENSG00000233154	2	9	8	13	3	1	6	8	1	1	4	32	2	5	10	7	9	5	10	19	3	4	8	4	4	53	7	2	6	11	3	20	1	13	8	4	7	25	0	15	5	24	12	9	6	7	14	17	15
ENSG00000230381	0	2	0	0	0	0	0	0	0	0	0	4	0	0	1	1	0	0	2	3	0	0	0	2	3	2	0	1	0	0	2	1	1	1	0	0	0	3	0	3	1	2	1	0	1	1	0	4	2
ENSG00000224950	23	49	16	55	19	12	28	96	11	42	11	108	20	60	58	40	47	35	40	98	28	38	24	55	46	159	48	32	23	34	22	128	12	64	28	23	49	152	15	38	46	69	47	29	36	38	21	54	46
ENSG00000203864	1	0	0	0	0	1	0	3	7	1	0	1	0	0	0	1	0	1	0	0	0	1	0	0	0	1	1	0	0	0	0	2	0	0	0	0	1	0	0	0	0	0	0	0	0	0	0	1	0
ENSG00000272715	0	0	0	2	0	2	0	0	0	4	0	2	0	0	0	0	0	1	1	1	1	2	1	2	1	0	0	0	0	1	0	0	0	6	4	0	1	0	0	2	0	0	0	0	0	0	1	1	0
ENSG00000236137	7	9	7	14	20	34	14	11	18	18	2	73	4	16	8	3	7	2	0	16	9	6	6	6	12	15	5	8	11	6	10	9	13	15	17	6	14	50	8	6	5	3	1	11	3	3	14	11	8
ENSG00000235202	0	0	0	0	0	0	0	0	0	0	0	0	0	0	0	0	0	0	0	0	0	0	0	0	0	0	0	0	0	0	0	0	0	0	0	0	0	0	0	0	0	0	0	0	0	0	0	0	0
ENSG00000271427	1	2	1	1	7	0	5	2	3	3	1	6	1	2	5	1	5	2	4	0	3	4	2	2	5	0	1	2	3	0	3	7	1	3	3	3	4	3	0	0	3	1	3	0	5	2	3	3	0
ENSG00000279513	17	21	37	34	2	5	21	16	2	4	8	43	30	7	31	29	28	14	16	29	10	23	37	13	27	56	22	23	16	12	36	26	11	20	21	16	31	42	17	21	35	21	23	17	23	20	24	15	38
ENSG00000236866	0	0	0	0	0	0	0	0	0	0	0	1	0	0	0	2	0	0	0	1	0	0	0	1	0	1	0	0	1	0	0	1	1	0	0	0	0	0	0	0	0	1	1	0	1	0	1	0	0
ENSG00000226172	0	0	0	0	0	0	0	0	0	0	0	0	0	0	0	1	0	0	0	0	0	1	0	1	0	0	0	0	1	0	1	1	0	0	0	0	0	3	0	4	0	0	0	0	0	0	0	1	0
ENSG00000239216	0	0	0	0	0	0	0	0	0	0	0	0	0	0	0	0	0	0	0	1	0	0	0	0	0	0	0	0	0	0	0	0	0	0	0	0	0	0	0	0	0	0	0	0	0	0	0	0	0
ENSG00000224238	7	2	1	1	6	2	3	5	5	10	1	7	4	3	6	0	2	0	4	2	3	2	4	3	6	2	3	3	4	1	5	1	1	0	5	2	7	11	1	2	4	3	2	3	3	4	4	1	5
ENSG00000231365	151	186	220	368	116	91	207	157	141	227	41	652	93	139	302	134	212	162	132	210	134	454	201	420	272	299	211	139	181	174	185	226	93	225	171	116	226	216	73	156	235	258	348	361	188	183	180	210	193
ENSG00000227712	0	0	0	0	1	0	0	0	1	7	1	0	0	0	0	0	0	0	1	3	1	0	0	1	3	0	0	0	0	0	0	0	0	1	0	1	1	1	0	0	2	0	2	0	0	1	1	0	1
ENSG00000232650	0	0	0	0	1	0	0	0	0	12	0	1	0	2	0	1	1	0	0	0	0	0	0	1	2	2	1	0	0	2	0	0	1	2	0	0	0	0	0	2	0	0	3	1	0	0	0	0	1
ENSG00000230921	0	0	0	0	0	0	0	0	0	0	0	0	0	0	0	0	0	0	0	0	0	0	0	0	0	0	0	0	0	0	0	0	0	0	0	0	0	0	0	0	0	0	0	0	0	0	0	0	0
ENSG00000260941	8	3	6	18	7	8	8	6	5	18	0	8	3	12	11	4	15	36	3	12	4	18	8	43	3	23	7	0	1	4	10	16	6	11	11	8	15	0	2	25	6	14	14	85	1	4	3	105	8
ENSG00000261662	46	29	35	25	30	4	27	13	22	37	6	34	17	13	39	8	31	16	52	17	33	12	41	8	61	23	20	12	58	9	40	19	37	21	34	1	54	8	32	15	37	7	41	67	46	3	43	11	32
ENSG00000273406	0	0	0	0	0	0	2	0	0	0	0	0	0	0	0	0	1	0	0	0	0	0	0	0	0	0	0	0	0	0	0	0	0	0	0	0	0	0	0	0	0	0	0	0	0	0	0	0	0
ENSG00000281741	0	0	1	0	29	3	0	0	21	58	0	0	0	0	1	0	0	0	5	2	1	0	0	0	1	11	1	0	0	0	0	0	0	0	0	0	0	0	0	1	2	0	1	2	0	3	0	0	0
ENSG00000226067	8	23	16	7	62	9	30	8	54	156	5	6	6	14	36	25	7	36	20	9	16	36	24	49	21	42	34	20	22	38	10	9	15	14	16	15	24	41	14	31	28	20	27	113	18	18	29	13	31
ENSG00000234998	1	2	4	0	4	1	5	0	6	12	1	1	2	1	7	14	6	4	6	0	1	3	9	2	3	3	3	0	3	7	7	0	8	3	5	1	4	25	3	5	8	5	5	1	9	0	6	1	6
ENSG00000233029	5	5	9	2	13	0	4	4	19	27	4	2	3	0	7	13	1	0	4	7	3	8	7	2	13	11	5	1	2	4	12	1	4	0	12	1	9	10	3	0	2	3	7	22	6	2	11	4	13
ENSG00000227193	1	0	1	0	3	0	1	0	7	15	0	1	0	0	1	1	0	0	0	1	0	0	2	1	0	4	1	0	0	0	1	0	2	0	0	0	1	3	1	0	1	0	0	1	0	0	0	0	0
ENSG00000230806	0	0	0	0	0	0	0	1	0	0	0	0	0	0	0	0	0	0	0	0	0	0	0	0	0	0	0	0	0	0	0	0	1	0	0	0	1	0	0	0	0	0	1	0	0	0	0	0	0
ENSG00000227082	0	5	3	0	3	3	3	7	4	21	0	3	0	4	7	2	7	9	6	6	2	12	1	5	10	14	3	4	4	0	6	3	5	4	5	0	5	2	0	5	4	7	13	5	2	4	8	4	13
ENSG00000228826	0	0	0	4	0	0	0	0	0	0	0	0	0	0	3	0	0	0	0	0	0	0	1	0	0	0	1	0	0	0	1	0	0	2	0	0	0	0	0	0	1	2	1	1	1	1	0	0	0
ENSG00000272583	0	3	0	1	1	0	0	0	0	2	0	0	1	2	1	1	0	0	2	2	1	0	0	1	0	8	0	1	0	2	0	1	2	4	0	1	0	0	0	0	0	1	1	1	0	1	3	5	3
ENSG00000224857	0	0	0	0	0	0	0	0	0	0	0	0	0	0	0	0	0	0	0	0	0	0	0	0	0	0	0	0	0	0	0	0	0	0	0	0	0	0	0	0	0	0	0	0	0	0	0	0	0
ENSG00000235887	0	0	0	0	0	0	2	0	0	0	0	0	0	0	0	0	0	0	0	0	0	0	0	0	0	0	0	0	0	0	0	0	0	0	1	0	0	0	0	0	0	0	0	0	0	0	0	0	0
ENSG00000232721	2	1	5	0	0	0	0	0	2	0	1	0	1	0	0	0	1	0	1	1	2	5	0	0	0	1	3	0	1	0	1	0	1	3	0	1	2	0	0	2	0	0	1	4	0	3	2	1	2
ENSG00000263590	0	0	0	1	0	1	3	0	0	1	0	0	0	0	1	0	0	0	11	5	0	0	0	0	0	0	3	0	0	1	2	0	0	3	6	4	0	1	0	0	0	0	1	5	1	0	0	1	1
ENSG00000234571	8	2	8	0	17	2	1	1	30	13	13	1	4	0	15	4	9	2	8	19	2	3	12	4	17	6	9	1	7	1	19	0	6	2	7	0	35	2	6	0	7	2	7	3	11	2	0	1	13
ENSG00000273213	7	1	7	0	3	0	7	0	4	0	2	0	5	0	8	5	1	0	8	6	1	4	4	4	5	0	3	0	6	3	21	1	0	2	3	0	9	0	5	1	7	1	7	1	5	1	4	4	11
ENSG00000230186	0	0	0	0	6	16	0	0	10	16	0	0	0	0	1	0	0	0	0	0	0	0	0	0	0	0	0	0	0	0	0	0	0	0	0	0	0	1	0	0	0	0	0	0	0	0	0	0	0
ENSG00000232527	4	7	6	1	6	5	6	8	10	35	12	2	2	2	9	1	3	4	4	1	2	5	4	5	6	8	3	4	3	3	7	15	13	12	2	2	4	16	1	9	4	4	12	2	6	23	5	10	2
ENSG00000237343	0	0	0	1	1	1	1	0	0	1	0	2	1	0	2	0	0	0	0	1	1	0	0	0	1	0	0	0	1	1	0	1	0	0	0	1	1	0	2	0	1	1	1	0	0	0	0	1	2
ENSG00000277199	0	0	0	0	0	0	0	0	0	0	0	0	0	0	0	0	0	0	0	0	0	0	0	0	0	1	0	0	0	0	0	0	0	0	0	0	0	0	0	0	0	0	0	0	0	0	0	0	1
ENSG00000224363	0	0	0	0	0	0	0	0	2	0	0	0	0	0	0	0	0	0	0	0	0	0	0	0	0	0	0	0	0	0	0	0	0	0	0	0	0	0	0	0	1	0	0	0	0	0	0	0	0
ENSG00000281571	2	11	4	3	33	29	15	6	39	44	3	7	1	4	15	9	3	4	3	7	4	26	3	18	3	8	3	9	3	7	5	0	2	4	6	4	3	6	2	7	6	6	12	29	7	30	15	26	2
ENSG00000276216	29	12	81	21	0	0	32	5	1	1	112	25	27	6	69	69	31	42	67	27	45	74	111	18	40	10	46	35	44	268	8	26	165	60	34	31	22	11	193	24	41	14	50	30	99	18	86	25	156
ENSG00000236140	0	0	0	0	2	0	0	0	0	0	0	3	0	0	1	0	0	0	0	0	0	0	0	0	0	0	2	1	0	0	0	2	0	1	0	0	1	0	0	0	0	0	0	0	0	2	0	0	0
ENSG00000244619	0	1	0	0	24	3	0	1	9	9	1	0	1	2	1	1	0	3	2	1	1	1	0	0	0	0	1	0	1	0	0	1	1	0	0	0	3	0	0	1	0	0	0	0	1	0	0	0	1
ENSG00000234222	1	2	2	2	680	1242	3	6	642	658	0	8	2	0	4	0	0	1	0	1	1	2	2	6	3	5	1	1	0	4	3	4	0	4	2	1	1	1	0	0	2	4	2	2	1	3	2	3	3
ENSG00000278431	0	0	2	2	4	5	3	0	6	13	0	0	0	0	2	4	3	0	1	2	0	4	1	1	2	2	0	2	1	0	0	1	1	1	1	1	3	1	1	1	0	1	3	0	3	0	4	0	2
ENSG00000233396	2	27	3	13	12	2	10	4	0	22	4	55	2	10	7	5	4	14	6	17	8	46	5	13	9	5	3	2	5	18	7	14	8	5	12	5	5	28	3	18	4	5	12	35	7	22	17	61	7
ENSG00000276509	1	0	4	1	0	0	3	0	2	1	0	1	0	1	1	0	1	9	0	0	1	2	1	3	2	1	1	1	1	1	2	0	1	2	3	0	2	1	2	5	0	2	0	3	1	0	0	2	1
ENSG00000234225	0	0	1	0	0	0	0	0	0	0	0	0	0	0	1	0	0	0	0	0	0	0	0	0	0	0	0	0	0	2	0	0	0	1	0	0	0	0	0	0	0	0	0	1	0	0	0	0	0
ENSG00000237188	5	5	2	5	1	0	6	2	1	5	1	11	0	2	9	1	2	4	1	2	4	2	3	19	6	2	0	1	2	4	6	10	1	7	5	2	0	13	2	5	2	2	4	5	2	24	2	8	10
ENSG00000278811	2	1	1	3	55	73	2	0	48	77	0	13	0	6	0	0	1	0	0	2	1	1	0	1	6	6	2	0	1	5	0	9	1	5	2	1	0	1	0	1	0	7	0	0	1	0	1	2	0
ENSG00000227139	0	0	0	0	0	0	0	0	0	1	0	0	0	0	0	0	0	0	0	0	0	0	0	0	0	0	0	0	0	0	0	0	0	0	0	0	0	0	0	0	0	0	0	0	0	0	0	0	0
ENSG00000274415	0	0	0	0	27	22	0	0	10	138	0	0	0	0	0	0	0	0	0	0	0	0	0	0	0	0	1	0	0	0	1	0	0	0	0	0	0	0	0	0	0	0	1	0	0	0	0	0	0
ENSG00000234190	0	0	0	0	0	0	0	0	0	0	0	0	0	0	0	0	0	0	0	0	0	0	0	0	0	0	0	0	0	0	0	0	0	0	0	0	0	0	0	0	0	0	0	0	0	0	0	0	0
ENSG00000273059	0	0	3	1	1	1	0	0	2	2	0	7	1	2	3	3	1	2	1	5	0	2	5	5	3	0	0	2	0	2	0	2	0	2	2	1	6	5	2	2	1	2	2	5	2	7	3	1	0
ENSG00000274372	4	3	0	2	3	0	1	2	1	1	0	1	0	1	1	2	2	4	1	1	3	1	4	5	1	2	1	3	1	1	0	6	1	5	2	6	6	6	3	6	0	6	0	14	1	10	1	9	3
ENSG00000227733	7	2	5	2	2	0	11	7	4	19	4	1	4	3	6	3	17	6	8	9	7	7	13	10	8	9	16	5	7	4	21	160	8	3	12	2	4	5	4	3	8	7	23	2	11	115	19	83	15
ENSG00000232265	0	0	0	0	0	0	0	0	1	2	0	0	0	0	0	0	0	0	0	0	0	1	0	0	0	0	0	0	0	0	0	1	0	0	0	0	0	0	0	0	0	0	0	0	0	0	0	0	0
ENSG00000234283	0	0	0	0	0	0	1	0	0	0	1	0	1	0	0	0	1	0	0	1	0	0	0	1	0	2	2	0	0	0	0	2	0	0	0	0	0	2	0	0	0	2	0	0	0	20	0	0	1
ENSG00000274020	82	183	132	38	97	65	137	33	83	84	33	147	85	41	236	83	100	81	155	72	113	96	182	177	177	317	179	144	155	229	162	55	100	85	176	91	211	318	76	95	197	104	165	150	191	340	191	79	181
ENSG00000238107	0	0	0	0	0	1	0	0	0	2	0	0	0	1	0	0	0	0	0	1	0	0	0	0	0	2	0	0	0	0	0	4	0	0	0	0	1	0	1	0	0	0	0	0	2	10	0	0	0
ENSG00000224481	0	0	0	0	3	0	0	0	7	2	0	0	0	1	0	0	0	0	0	1	0	0	0	0	0	0	1	1	0	0	0	1	2	0	1	0	0	1	3	0	0	0	0	1	0	0	0	0	0
ENSG00000272824	6	5	8	2	5	2	2	3	4	4	0	2	2	0	3	1	1	1	4	4	2	3	9	2	17	4	3	3	12	5	6	1	7	2	7	0	9	5	3	6	4	3	6	11	11	4	11	1	6
ENSG00000280649	3	18	10	1	40	62	14	10	23	60	8	20	5	5	17	20	8	9	9	12	5	16	12	28	7	41	11	11	18	18	10	3	12	13	14	13	12	22	20	16	18	7	24	40	12	58	28	34	23
ENSG00000254913	0	0	0	0	4	0	0	0	5	58	0	0	0	0	0	0	0	0	0	0	0	0	0	0	0	0	1	0	0	0	0	0	0	0	0	0	0	0	0	0	0	0	0	0	0	0	0	0	0
ENSG00000255148	0	0	0	0	0	0	0	0	0	1	0	0	0	0	0	0	0	0	0	0	0	0	0	0	0	0	0	0	0	0	0	0	0	0	0	0	0	0	0	0	0	0	0	0	0	0	0	0	0
ENSG00000254539	1	0	0	0	0	0	1	0	0	0	0	0	0	0	2	0	0	0	1	1	0	1	5	0	0	0	0	0	0	1	1	0	0	0	0	1	1	0	0	1	1	1	1	2	0	0	0	0	0
ENSG00000274265	51	81	46	25	44	13	41	34	25	105	16	9	43	11	136	48	38	45	52	33	59	64	63	85	68	129	94	67	65	115	33	23	32	51	17	24	64	75	20	40	81	24	93	100	75	208	55	49	65
ENSG00000272755	0	1	0	0	0	0	0	0	0	0	0	0	0	0	2	0	3	1	0	0	1	2	1	0	3	0	0	0	3	0	0	0	2	1	0	0	0	1	0	0	1	0	1	1	0	0	0	0	0
ENSG00000275557	2	12	9	8	31	12	17	4	19	48	2	3	4	7	27	11	4	10	9	3	5	8	12	16	13	20	4	5	9	16	11	7	9	11	11	8	10	13	2	9	19	3	11	24	6	18	10	10	12
ENSG00000233030	37	12	17	3	42	5	11	45	75	35	8	57	24	3	22	13	14	2	9	46	11	17	28	7	25	69	20	4	19	7	23	13	4	8	26	7	42	57	19	7	22	12	16	90	24	5	28	19	19
ENSG00000264207	0	0	0	0	0	0	0	0	0	0	0	1	0	0	1	0	0	1	0	0	0	0	0	1	1	1	1	0	0	1	0	1	1	2	0	2	0	0	1	0	0	1	0	3	0	3	1	1	0
ENSG00000285184	41	31	37	66	32	10	43	38	37	71	16	127	24	15	58	12	36	31	26	49	23	82	35	62	56	31	42	16	22	29	39	92	28	31	22	37	38	135	24	23	44	30	68	48	34	225	49	82	43
ENSG00000285554	0	1	1	0	0	0	1	0	0	1	0	3	1	0	3	2	0	1	1	4	0	0	2	2	0	1	2	1	3	0	3	0	1	0	0	3	1	0	2	0	1	0	3	0	2	2	2	1	1
ENSG00000276110	1	0	0	0	1	0	0	0	0	0	0	0	0	0	0	0	1	0	0	0	1	0	0	0	0	0	0	0	0	0	0	0	0	0	0	0	0	1	1	0	0	0	0	0	0	2	0	0	0
ENSG00000228126	32	12	33	6	155	16	29	1	113	8	61	1	24	2	67	28	76	2	27	1	54	3	39	2	126	3	37	4	38	2	76	7	8	4	82	3	143	3	52	4	63	12	63	5	36	2	52	2	65
ENSG00000237781	25	93	34	34	398	106	29	15	383	311	47	117	66	10	47	40	48	35	79	21	69	38	47	51	97	105	31	43	127	68	47	24	63	68	86	39	57	40	143	59	37	49	50	92	83	45	77	41	61
ENSG00000203804	201	264	213	152	639	241	133	69	580	421	118	337	158	62	230	269	327	87	320	93	249	160	176	186	553	282	101	128	595	253	229	82	290	214	412	124	226	123	514	184	205	102	320	205	381	161	236	125	417
ENSG00000259357	4	2	2	2	624	1486	2	1	394	1008	0	11	1	2	4	1	4	1	3	3	0	4	9	6	6	4	2	1	4	2	4	11	0	2	7	1	7	6	0	4	5	0	3	3	5	2	3	2	1
ENSG00000231073	0	0	0	0	0	8	0	0	1	1	0	0	0	0	0	0	0	0	0	0	0	0	0	0	0	0	0	0	0	0	0	0	0	0	0	1	0	0	1	1	0	0	0	0	0	0	0	1	0
ENSG00000261168	4	3	3	3	2	1	2	2	0	8	0	6	0	1	10	1	8	1	2	5	1	0	3	7	7	1	2	0	4	0	3	10	3	0	1	4	3	2	3	0	3	0	2	1	3	9	1	1	7
ENSG00000232671	2	13	0	8	7	10	3	12	5	8	7	19	1	6	3	5	1	4	5	8	5	25	2	21	5	10	4	8	2	10	3	7	2	2	1	7	1	4	2	4	3	8	8	21	3	9	3	16	11
ENSG00000273481	0	0	0	1	0	0	0	1	1	0	0	3	1	0	0	1	0	1	1	4	0	3	0	1	0	1	0	0	0	2	0	0	0	2	0	0	0	3	0	1	0	0	0	0	1	4	0	0	0
ENSG00000224645	0	0	0	0	73	131	0	0	90	189	0	0	0	0	0	0	0	0	0	0	0	0	0	0	0	0	0	0	0	0	0	0	0	0	0	0	0	0	0	0	0	0	0	0	0	0	0	0	0
ENSG00000237976	1	2	2	1	4	11	0	3	4	9	1	1	2	1	3	1	2	2	2	1	2	4	0	2	1	6	0	2	2	3	1	3	3	1	1	2	0	1	0	2	1	3	3	0	2	1	2	9	4
ENSG00000232536	25	21	56	29	10	9	51	38	16	3	85	43	49	22	72	73	74	22	37	139	62	19	43	10	101	51	69	60	57	83	86	226	15	21	78	29	58	40	201	31	24	15	59	52	52	156	50	59	41
ENSG00000250734	12	0	6	0	9	18	6	2	32	165	4	1	2	0	14	1	5	0	4	0	7	2	5	0	3	2	20	0	0	0	15	2	1	0	1	0	7	0	2	1	5	0	12	0	9	2	4	3	4
ENSG00000227045	0	2	0	1	1	0	0	0	0	2	0	0	0	1	4	0	0	1	2	4	0	2	5	3	0	1	1	0	0	0	4	5	0	1	3	3	7	0	2	0	1	1	1	2	0	7	3	2	1
ENSG00000269621	0	0	1	0	175	187	0	0	127	195	0	0	0	0	1	0	1	0	0	0	0	0	0	0	0	0	1	0	0	0	1	0	0	0	0	0	0	0	0	0	0	0	0	0	0	0	0	0	0
ENSG00000249602	0	18	1	5	3	11	0	2	7	12	0	6	2	0	3	0	1	0	1	1	1	2	3	10	0	16	1	1	0	6	3	0	0	17	1	4	3	9	2	2	0	6	5	5	2	3	4	3	3
ENSG00000232937	0	0	0	0	0	0	0	0	0	0	0	0	0	0	0	0	0	0	0	0	0	0	0	0	0	0	0	0	0	0	0	0	0	0	0	0	0	0	0	0	0	0	0	0	0	0	0	0	0
ENSG00000268288	1	0	1	2	2	2	0	1	0	3	0	3	1	1	2	0	1	0	0	3	2	0	0	2	0	11	0	1	0	0	2	0	4	13	0	1	0	1	0	0	1	0	2	1	0	2	5	0	0
ENSG00000203288	1	20	7	13	2	3	6	6	5	12	2	7	2	1	6	7	3	0	2	9	4	3	3	5	6	9	1	6	6	6	5	8	4	9	4	8	14	13	3	4	8	10	1	7	2	3	6	2	2
ENSG00000269489	1	1	1	5	1	0	0	0	0	1	0	0	0	0	0	0	0	0	0	2	1	1	2	0	0	0	0	0	0	1	0	1	0	0	1	0	1	3	0	0	0	0	0	0	0	0	0	0	0
ENSG00000234614	44	20	48	28	48	0	39	74	62	28	38	53	26	20	143	51	56	10	81	27	49	27	34	23	67	164	32	27	36	20	86	119	40	75	71	10	40	97	54	12	83	43	66	22	97	28	88	21	28
ENSG00000285651	0	0	0	0	2	21	1	0	3	1	1	0	0	1	0	0	0	0	1	0	0	1	1	0	0	0	0	0	2	0	0	0	0	1	2	2	1	0	1	0	0	1	0	3	2	1	0	1	1
ENSG00000229021	18	8	43	18	19	22	29	78	11	2	16	33	27	3	32	8	23	34	19	27	30	63	7	73	30	43	32	32	41	37	31	8	15	99	37	57	37	10	58	140	30	69	20	37	53	103	29	52	25
ENSG00000226716	0	0	0	2	1	4	0	0	0	0	0	0	0	0	0	0	0	0	0	2	1	2	0	1	0	1	0	0	0	1	0	3	0	0	0	0	0	0	0	0	4	2	0	4	0	3	0	0	0
ENSG00000237975	206	18	138	34	409	14	105	52	365	79	247	5	156	27	163	51	209	46	153	174	105	100	228	6	483	79	153	29	220	55	212	198	130	60	282	22	200	19	259	18	141	62	227	33	214	663	187	232	228
ENSG00000236427	37	3	36	7	18	3	18	10	18	0	30	0	50	3	44	4	16	6	6	22	20	9	17	2	42	6	29	4	43	4	30	21	41	13	41	3	54	6	33	4	27	6	18	9	32	37	55	19	58
ENSG00000224308	0	1	1	4	36	32	0	20	10	0	0	3	2	2	0	15	5	0	3	6	1	6	1	2	0	1	6	3	1	0	0	2	0	3	0	6	0	1	3	5	6	8	0	20	3	2	0	6	0
ENSG00000229699	3	0	4	0	46	3	2	0	27	0	2	1	3	0	4	4	3	1	9	0	1	0	1	0	9	0	3	5	12	1	8	0	2	0	1	3	0	7	3	2	6	8	6	0	4	0	2	1	7
ENSG00000238279	1	3	3	3	18	249	3	8	28	30	4	26	0	26	4	0	3	1	4	19	3	3	3	2	8	8	8	0	5	3	1	22	4	5	2	5	3	4	6	3	2	0	4	2	4	45	4	10	5
ENSG00000285867	84	26	104	29	206	183	67	40	150	42	31	42	76	6	121	32	117	12	91	38	109	21	160	15	148	16	104	77	134	26	146	33	66	9	142	36	133	126	114	56	80	56	103	89	186	81	103	31	90
ENSG00000271853	0	0	0	0	0	0	0	0	0	0	0	0	0	0	0	0	0	0	0	0	0	0	0	0	0	0	0	0	0	0	0	0	0	0	0	0	0	0	0	0	0	0	0	0	0	0	0	0	0
ENSG00000272030	7	19	24	14	36	20	13	26	29	19	9	7	9	7	21	17	17	5	8	9	10	20	23	15	19	16	16	14	17	18	14	21	11	14	34	11	14	50	22	9	8	12	23	16	28	34	23	12	15
ENSG00000243613	0	0	0	0	49	84	0	0	62	161	0	0	0	0	0	2	0	0	0	0	0	0	0	0	0	1	0	0	0	0	0	0	0	0	0	1	0	0	0	0	0	2	0	0	0	0	0	0	0
ENSG00000233222	0	0	0	0	12	10	0	0	8	25	0	0	0	0	0	0	0	0	0	0	0	0	0	0	0	2	0	0	0	0	0	0	0	0	0	0	0	0	0	0	0	0	0	0	0	0	0	0	0
ENSG00000284738	0	5	0	3	67	107	0	5	57	105	0	5	0	5	1	4	0	3	0	4	2	3	0	6	2	10	0	2	4	5	0	15	2	6	0	1	0	2	1	1	3	0	4	6	0	2	2	5	0
ENSG00000282386	4	27	6	2	15	14	1	9	17	16	1	16	6	3	5	5	2	2	4	6	1	12	4	6	12	4	9	1	1	7	3	2	6	5	7	1	4	5	8	4	7	6	4	12	6	5	11	8	8
ENSG00000273026	4	9	1	1	5	3	7	4	8	6	1	14	2	0	1	3	2	4	1	1	2	5	3	1	3	3	3	3	0	1	3	0	0	5	2	4	5	2	5	0	1	2	4	3	4	2	2	2	4
ENSG00000272654	8	10	12	12	39	26	7	8	36	39	1	39	7	10	12	7	6	8	2	8	8	19	11	18	8	8	10	0	8	7	13	26	10	15	13	10	8	16	10	7	8	27	13	23	10	9	9	8	12
ENSG00000228013	0	9	0	2	1	2	3	0	2	6	0	2	0	3	4	2	2	2	0	1	0	0	3	0	0	8	2	6	3	5	1	3	0	0	1	2	1	2	1	1	1	5	1	2	1	5	1	2	0
ENSG00000273110	0	2	2	0	39	3	0	0	30	114	1	0	2	0	0	1	0	0	1	0	1	0	1	0	1	2	0	0	0	0	0	0	0	0	0	0	0	0	0	0	1	1	0	0	2	1	0	0	1
ENSG00000229780	1	0	0	0	223	326	0	0	237	291	0	0	0	0	1	0	0	0	0	0	0	0	0	0	1	0	0	1	0	0	1	1	0	0	0	1	0	0	0	0	0	0	0	0	0	0	0	0	1
ENSG00000233875	7	15	13	19	5	9	7	3	3	1	3	28	2	4	10	3	9	5	15	11	2	3	5	14	8	19	5	3	4	7	8	10	11	10	7	2	5	34	4	5	4	7	11	7	5	15	5	6	8
ENSG00000270361	3	1	2	1	1	1	2	13	0	0	4	4	0	1	6	14	3	1	3	17	3	14	2	2	3	0	1	9	2	5	2	4	2	3	1	4	1	2	11	4	1	2	1	5	5	0	1	1	1
ENSG00000271380	7	10	14	15	316	618	8	5	227	444	6	50	14	6	12	10	9	11	5	15	9	26	6	7	10	14	12	8	6	11	10	34	23	21	8	11	18	15	3	12	19	10	18	14	9	28	16	49	9
ENSG00000232093	17	11	12	21	45	21	14	14	21	12	7	45	6	17	12	7	8	7	16	10	18	18	9	6	23	20	13	7	15	17	11	24	20	14	12	24	18	5	15	14	10	35	4	37	21	23	10	15	16
ENSG00000231064	2	14	6	5	456	515	3	6	449	1257	3	58	2	15	10	3	13	17	15	9	6	21	5	28	6	5	6	5	16	23	6	17	9	12	15	23	12	8	7	8	21	22	12	48	20	32	12	20	5
ENSG00000236263	0	4	0	2	18	14	0	0	6	37	1	0	0	1	2	0	2	0	1	1	2	2	0	2	3	0	0	1	1	4	1	3	0	1	3	0	1	2	0	0	2	1	0	7	0	4	0	6	0
ENSG00000225855	20	46	26	41	1852	967	32	31	1045	1108	16	75	18	32	50	12	34	28	26	27	30	61	36	60	43	60	20	29	32	62	49	89	19	33	41	28	48	81	16	22	39	41	71	46	33	46	40	60	46
ENSG00000227773	8	13	23	19	1	1	5	10	1	0	0	12	6	2	11	14	19	16	12	20	11	12	8	11	14	11	14	10	16	10	17	13	10	18	16	16	16	14	16	8	17	9	23	16	21	32	13	23	22
ENSG00000235919	21	56	25	42	50	89	38	51	47	97	12	94	18	24	48	46	24	28	28	63	42	57	35	42	38	38	31	43	23	116	24	65	25	43	24	62	39	77	29	38	34	47	32	118	38	65	26	82	42
ENSG00000232519	2	2	2	5	2	12	0	2	3	4	1	13	1	1	0	2	1	0	0	1	0	1	2	2	1	1	1	1	0	2	0	1	0	2	1	3	3	0	1	1	1	0	0	5	0	1	0	1	1
ENSG00000227673	0	0	0	0	0	0	0	0	0	0	0	0	0	0	0	0	0	0	0	0	0	0	0	0	0	0	0	0	0	0	0	0	0	0	0	0	1	0	0	0	0	0	0	0	0	0	0	0	0
ENSG00000273002	5	16	3	3	20	1	8	6	12	10	1	10	4	3	14	15	4	2	7	9	6	12	6	23	5	14	6	13	19	14	11	19	7	11	8	10	6	26	6	13	15	17	9	12	7	13	18	25	10
ENSG00000224276	0	0	0	0	0	0	0	0	1	2	0	0	0	0	0	1	0	0	0	0	1	0	0	0	0	1	0	0	0	0	0	0	0	0	0	0	0	0	0	0	0	0	0	2	0	0	0	0	0
ENSG00000285677	0	2	0	0	594	1848	0	1	523	826	1	0	0	0	0	1	0	2	0	0	0	1	1	0	0	0	0	0	0	0	0	1	0	0	0	1	2	0	0	0	0	0	0	0	0	6	0	1	0
ENSG00000237390	0	1	0	0	0	0	1	0	0	0	0	0	0	0	0	0	0	0	0	0	0	0	0	0	0	0	0	0	0	0	0	0	0	0	0	0	0	2	0	0	0	0	0	1	1	0	0	0	2
ENSG00000236947	6	8	1	5	2	0	3	1	1	11	3	10	1	0	5	0	4	2	4	2	3	1	4	2	4	10	2	0	1	2	4	22	3	4	0	3	3	0	3	0	1	2	6	3	1	0	1	11	3
ENSG00000260460	3	0	0	0	0	0	2	0	0	2	0	0	0	0	0	0	0	1	0	2	0	1	0	0	0	0	1	0	3	1	1	0	5	1	0	0	0	0	2	0	2	0	0	0	0	1	0	0	1
ENSG00000272971	2	0	0	0	0	0	0	0	0	1	0	0	0	0	0	0	0	0	0	0	2	0	1	0	0	0	0	0	0	0	0	0	0	0	0	1	0	0	0	0	0	0	0	0	2	0	0	0	0
ENSG00000272068	1	1	5	13	7	1	0	46	5	0	2	2	1	0	6	0	4	0	2	4	3	78	0	1	14	8	1	4	5	4	2	401	2	8	6	2	3	1	6	0	2	3	6	12	3	136	7	83	1
ENSG00000272405	1	1	7	21	18	43	4	159	11	4	6	20	2	2	9	10	4	1	6	9	3	364	9	10	43	50	7	26	17	12	7	422	3	15	27	41	8	27	9	4	7	29	20	81	16	266	17	270	5
ENSG00000229953	2	1	4	11	6	21	2	43	2	2	1	3	1	1	1	4	2	0	1	2	1	100	0	1	8	24	1	14	2	5	2	89	2	4	12	11	3	5	1	2	5	2	3	14	12	47	2	87	4
ENSG00000237588	1	0	1	0	2	0	0	6	1	1	0	0	1	0	0	0	0	0	3	1	0	2	7	2	7	2	0	1	3	2	2	0	1	0	0	6	2	0	0	3	1	4	0	3	5	0	2	0	1
ENSG00000285570	1	0	1	1	14	4	0	0	14	0	0	0	0	0	1	0	1	0	0	3	0	0	0	1	0	0	1	0	3	2	0	2	0	2	2	0	0	0	1	1	2	6	0	1	0	0	5	0	1
ENSG00000223356	1	2	4	3	16	1	1	2	1	1	0	6	4	0	4	6	10	5	1	5	2	1	3	6	7	6	4	0	4	3	4	3	5	10	8	1	6	8	1	3	5	7	3	3	3	11	1	7	8
ENSG00000228239	0	0	0	0	0	0	0	0	0	0	0	0	0	0	0	0	0	0	0	0	0	0	0	0	0	0	0	0	0	0	0	0	0	0	0	0	0	0	0	0	0	0	0	0	0	0	0	0	0
ENSG00000271736	0	0	0	1	0	0	0	0	0	2	0	0	0	0	0	0	0	0	0	0	0	0	0	0	0	0	0	0	1	0	0	0	1	0	0	0	0	0	0	0	0	0	1	0	0	0	0	0	1
ENSG00000237189	0	0	0	0	0	0	0	0	0	0	0	0	0	0	0	0	0	0	0	0	0	0	0	0	0	0	0	0	0	0	0	0	0	0	0	0	0	0	0	0	0	0	0	0	0	0	0	0	1
ENSG00000227217	0	0	0	0	4	0	0	0	0	0	0	0	0	0	0	0	0	0	0	1	0	0	0	0	0	0	0	0	0	0	0	0	0	0	0	0	0	1	0	0	1	0	0	0	0	0	0	0	0
ENSG00000226520	5	12	13	38	0	1	22	19	0	0	2	5	5	8	16	16	21	59	16	22	8	29	13	25	18	31	20	8	8	9	5	7	17	23	8	22	12	4	10	27	7	12	30	24	16	44	17	25	13
ENSG00000231666	1	1	2	0	0	0	0	1	1	0	2	0	0	0	0	0	0	0	0	1	0	1	0	4	1	2	0	1	2	1	1	2	1	2	0	2	0	1	1	1	2	3	1	1	0	0	0	1	0
ENSG00000176320	12	0	6	3	1	0	17	1	0	0	6	1	6	1	3	5	5	0	1	2	3	0	8	2	4	7	6	10	3	15	7	0	5	4	6	0	4	3	2	4	14	7	13	5	2	0	7	0	11
ENSG00000236656	1	0	0	0	0	0	0	0	0	0	0	0	0	0	0	0	0	0	0	0	0	0	0	0	0	1	0	0	0	0	0	0	0	0	0	0	0	0	0	0	0	0	0	0	0	0	0	0	1
ENSG00000225670	123	17	147	69	470	4	100	0	263	693	22	38	53	9	155	29	167	5	81	5	140	1	162	8	148	26	120	34	112	9	129	64	92	37	56	0	98	2	110	4	302	16	301	0	109	8	83	10	132
ENSG00000228560	0	0	0	0	0	0	0	0	0	1	0	0	0	0	1	0	0	0	1	0	0	0	0	0	0	0	0	0	0	0	0	0	0	0	0	0	0	0	0	0	0	0	0	0	1	0	0	0	0
ENSG00000224943	0	0	0	0	0	0	0	0	0	0	0	0	0	0	0	0	0	0	0	0	0	0	0	0	0	0	0	0	0	0	0	0	0	0	0	0	0	0	0	0	0	0	0	0	0	0	0	0	0
ENSG00000188004	0	0	0	0	0	0	0	0	0	0	0	0	0	0	0	0	0	0	0	0	0	0	0	0	0	0	0	0	0	0	0	0	0	0	0	0	0	0	0	0	0	0	0	0	0	0	0	0	0
ENSG00000272668	64	15	101	86	163	8	78	101	292	203	20	96	44	20	236	72	86	17	54	69	134	156	63	62	141	47	128	73	56	56	74	500	79	52	101	46	78	66	38	20	67	81	155	51	145	262	98	106	128
ENSG00000279430	1	3	6	2	1	0	2	1	0	0	1	22	4	1	1	4	22	2	10	7	11	0	12	1	6	6	1	2	20	5	6	4	18	5	11	0	7	0	13	3	7	1	3	5	9	12	6	8	2
ENSG00000224259	109	10	142	424	180	295	145	758	225	98	103	803	78	605	130	88	63	6	97	530	102	34	195	97	191	149	236	116	191	134	108	803	176	74	162	430	139	234	169	81	139	97	212	86	143	830	282	154	138
ENSG00000225279	0	0	0	1	1	0	1	1	2	1	0	2	0	4	0	0	0	0	0	2	1	0	1	0	1	2	2	2	0	0	0	2	0	0	0	1	0	3	2	0	0	4	1	0	0	5	2	2	2
ENSG00000227741	7	1	7	9	454	524	3	8	391	853	7	15	5	4	10	5	18	2	14	10	8	4	17	3	20	5	10	8	11	3	14	15	6	13	13	2	16	16	7	2	10	10	4	19	21	6	12	11	7
ENSG00000228606	0	4	2	1	192	198	1	6	189	450	0	2	1	0	3	5	1	3	10	4	1	1	3	6	5	5	3	3	2	2	1	13	2	5	2	4	2	7	0	0	10	3	8	2	3	8	6	8	2
ENSG00000234425	0	0	0	0	2	0	0	0	0	0	0	0	0	0	0	0	0	0	0	0	0	0	0	0	0	0	0	0	0	0	0	0	0	0	1	0	0	0	0	0	0	0	0	0	0	0	0	0	0
ENSG00000228863	2	34	7	64	107	29	16	4	73	87	2	9	5	19	22	15	9	7	33	8	10	13	5	19	9	109	10	21	6	15	12	20	23	28	8	10	16	0	7	5	34	25	30	3	16	4	10	2	35
ENSG00000232188	0	0	1	0	0	0	0	0	0	0	0	1	0	1	0	0	0	0	0	0	0	0	0	0	0	0	0	0	0	0	0	0	0	0	0	0	0	0	0	0	0	0	0	0	0	0	0	0	0
ENSG00000198358	0	0	0	5	1	4	0	1	3	0	0	0	0	7	0	1	0	0	1	28	0	0	0	0	0	0	0	2	0	0	0	0	0	5	0	1	0	0	0	0	0	2	0	2	0	2	1	1	0
ENSG00000228917	1	2	2	9	11	11	5	3	26	1	9	3	4	6	2	8	3	4	4	31	3	0	0	6	8	3	2	4	5	18	2	5	1	7	3	14	2	6	4	7	1	5	5	5	4	3	4	2	3
ENSG00000224985	1	1	4	3	332	203	4	4	372	348	0	6	0	0	0	2	2	1	1	2	3	4	1	3	3	1	4	3	1	0	2	1	0	2	1	0	5	1	1	1	1	2	3	8	1	3	1	4	5
ENSG00000283696	2	3	2	6	11	11	11	17	5	21	2	33	4	4	5	2	6	5	4	8	4	9	11	9	7	24	7	7	10	24	9	6	10	17	8	5	6	24	5	5	11	4	9	6	8	3	11	7	5
ENSG00000283360	0	0	0	0	2	0	2	0	0	3	1	1	0	0	0	0	1	0	0	0	0	0	1	0	2	0	0	1	0	0	0	1	1	0	0	0	3	2	0	0	1	2	0	1	0	6	0	0	1
ENSG00000283317	0	0	1	2	6	0	5	1	6	9	0	5	0	1	2	0	1	0	2	2	0	0	1	0	5	3	0	4	0	6	0	2	0	4	0	10	2	13	0	3	4	1	2	2	1	15	0	2	3
ENSG00000273112	1	5	1	1	1	2	1	6	0	1	0	2	2	1	1	6	0	7	0	2	0	13	0	4	1	15	3	2	0	6	0	2	1	4	0	4	4	1	6	10	5	6	6	10	2	11	2	12	17
ENSG00000224515	0	0	0	0	0	0	0	0	0	0	0	0	0	0	0	1	0	0	0	0	0	0	0	0	0	0	0	0	0	0	0	0	0	0	0	0	0	0	0	0	0	0	0	0	0	0	0	0	0
ENSG00000234211	0	0	0	0	26	9	0	0	18	117	0	0	0	0	0	1	0	0	0	0	0	1	0	1	0	0	0	0	0	0	0	0	0	0	0	0	0	0	0	0	0	0	0	0	0	0	0	0	0
ENSG00000226889	1	1	4	2	1	0	1	0	1	1	0	2	1	1	1	2	0	0	1	0	0	0	1	2	1	0	1	1	0	0	0	0	1	0	3	1	1	1	3	2	1	1	3	0	1	0	0	0	2
ENSG00000227818	0	0	0	0	0	0	0	0	0	0	0	0	0	0	0	0	0	0	0	0	0	0	0	0	0	0	0	0	0	0	0	0	0	0	0	0	0	0	0	0	0	0	0	0	0	0	0	0	0
ENSG00000285636	0	0	0	0	0	0	0	0	0	0	0	0	0	0	0	0	0	0	0	0	0	0	0	0	0	0	0	0	0	0	0	0	0	0	0	0	0	0	0	0	0	0	0	0	0	0	0	0	1
ENSG00000227094	0	0	0	0	0	0	0	2	0	0	0	2	0	0	0	0	0	0	1	0	0	2	0	0	0	0	0	0	0	0	0	2	0	2	0	0	0	0	0	2	0	0	0	0	0	7	0	9	0
ENSG00000259788	0	2	0	1	0	0	0	2	0	0	1	2	2	0	2	7	0	1	1	4	1	4	0	0	0	0	0	4	2	5	0	0	0	3	1	5	3	0	1	1	0	1	3	1	4	6	0	0	1
ENSG00000272574	35	29	48	19	18	32	184	20	25	31	15	40	39	8	32	47	84	38	101	47	68	43	60	34	69	31	97	62	59	48	39	23	63	35	84	112	115	18	124	62	89	28	150	93	66	65	75	27	68
ENSG00000232892	0	0	0	0	0	0	1	0	0	0	0	2	0	0	0	1	0	0	0	0	0	0	0	1	0	0	0	0	1	0	0	0	0	0	0	0	0	0	0	0	1	0	0	0	0	0	0	0	0
ENSG00000232995	57	59	47	74	13	5	28	36	10	23	16	175	24	41	67	30	41	40	38	59	40	84	61	72	60	88	34	10	33	45	50	114	32	68	64	23	59	129	14	23	50	59	52	56	40	57	39	54	66
ENSG00000237756	0	0	0	0	2	0	0	0	0	0	0	1	0	0	0	0	0	1	0	0	0	0	0	0	0	1	0	0	0	0	0	2	0	0	0	1	0	0	0	0	0	0	0	0	0	0	0	2	1
ENSG00000269887	83	26	69	63	15	2	67	15	24	12	7	95	44	17	80	5	76	17	21	123	45	20	51	45	120	33	57	17	55	18	52	130	50	31	59	12	85	62	54	11	62	25	104	11	51	55	84	63	93
ENSG00000233693	0	0	0	3	0	0	0	0	0	4	0	0	0	0	0	0	0	0	0	7	0	0	0	0	0	0	0	0	0	0	0	0	0	0	0	2	0	0	0	0	0	0	0	0	0	1	0	2	0
ENSG00000271917	30	7	22	24	0	0	39	2	0	2	3	48	32	7	35	8	32	3	4	20	10	11	21	13	36	15	15	10	23	8	25	35	23	18	10	1	30	26	24	12	11	6	64	1	16	25	34	36	52
ENSG00000224702	0	0	0	0	1	0	0	0	0	4	0	0	0	0	0	0	0	0	0	0	0	0	0	0	0	0	0	0	0	0	0	0	0	0	0	0	0	0	0	0	0	0	0	0	0	0	0	0	0
ENSG00000238022	0	0	0	0	0	0	0	0	0	0	0	1	0	0	0	0	0	0	0	0	0	0	0	0	0	0	0	0	0	0	0	0	0	0	0	0	0	0	0	0	0	0	0	0	0	0	0	0	0
ENSG00000237463	0	1	0	0	0	0	0	5	0	1	0	5	1	0	0	0	0	0	0	0	2	0	0	11	0	0	0	0	0	0	1	0	0	1	0	0	0	15	0	0	0	0	1	0	0	56	0	0	0
ENSG00000236206	0	0	0	0	0	0	0	0	1	0	0	2	0	0	0	5	0	0	0	2	0	0	0	0	0	1	0	1	0	0	0	1	0	0	0	1	0	0	0	0	0	3	0	0	0	0	0	0	0
ENSG00000273365	0	0	0	0	0	0	0	0	1	1	0	1	0	0	0	1	0	1	0	0	2	0	0	2	0	2	0	1	0	0	0	0	1	1	0	0	0	0	1	0	1	1	0	3	0	3	0	0	0
ENSG00000224358	9	18	6	24	7	14	11	13	5	10	1	26	2	8	10	7	11	15	3	12	5	43	16	34	14	30	6	4	4	15	6	32	5	19	7	9	12	18	0	6	16	11	14	10	12	19	7	34	11
ENSG00000236364	0	0	2	2	184	672	0	2	89	213	0	11	0	1	0	0	0	1	1	7	0	0	0	0	6	0	0	0	0	0	0	0	3	0	0	1	0	5	0	0	0	0	2	0	0	3	0	2	0
ENSG00000203307	1	0	1	1	2	3	1	1	0	0	0	2	1	0	0	1	0	4	0	0	0	1	0	0	1	0	0	0	0	0	1	1	1	0	0	0	0	1	1	0	0	0	2	1	0	2	2	1	1
ENSG00000230898	7	8	5	3	0	0	1	3	0	0	0	21	0	1	7	5	6	1	9	1	8	6	7	1	10	3	7	23	7	2	6	12	6	6	8	6	4	9	11	13	12	3	8	20	3	1	6	3	4
ENSG00000229588	0	0	0	0	0	0	0	0	0	1	0	0	0	0	0	1	1	0	2	0	1	0	0	0	1	1	0	1	0	0	0	0	1	1	0	0	1	0	0	0	0	0	0	2	1	0	0	0	0
ENSG00000225325	0	0	0	0	0	0	0	0	0	0	0	0	0	0	0	0	0	0	0	0	0	0	0	0	0	0	0	0	0	0	0	0	0	0	0	0	0	0	0	0	0	0	0	0	0	0	0	0	0
ENSG00000234142	0	0	0	0	1	0	1	1	0	1	0	7	0	0	0	0	2	0	0	3	0	1	3	1	0	3	0	0	0	8	1	1	0	0	0	2	0	2	0	0	1	1	0	0	0	1	0	0	0
ENSG00000227907	0	0	0	0	0	0	0	0	0	0	0	0	0	0	0	0	0	0	0	0	0	0	0	0	0	0	0	0	0	0	0	0	0	0	0	0	0	0	0	0	0	0	0	0	0	0	0	0	0
ENSG00000231605	1	1	1	0	0	0	0	0	2	0	0	0	0	0	0	0	0	0	0	0	0	0	0	0	0	0	0	0	0	0	0	0	0	0	0	0	0	0	0	0	0	0	0	0	0	0	0	0	0
ENSG00000272205	1	2	3	3	6	4	2	2	14	7	0	12	0	0	4	1	0	1	2	3	3	3	4	4	5	0	1	0	1	1	0	5	0	3	0	6	6	6	0	0	4	3	4	1	2	5	4	3	2
ENSG00000272033	68	72	65	64	0	4	66	35	1	1	14	69	39	27	100	57	58	36	65	84	70	54	73	67	62	89	69	61	61	40	46	46	38	76	65	69	64	67	78	60	57	52	94	71	60	94	70	76	81
ENSG00000233411	0	13	8	4	5	0	15	2	2	7	2	2	3	2	14	21	3	7	12	1	7	4	8	3	10	17	8	22	6	15	5	13	4	10	4	1	5	3	2	6	9	7	2	3	9	11	13	2	8
ENSG00000273160	3	9	10	1	2	0	11	3	0	6	1	1	0	2	18	17	13	9	13	3	3	6	5	2	8	19	2	16	11	8	5	9	5	10	6	4	5	4	2	1	10	13	17	2	7	13	3	1	5
ENSG00000241666	1	1	0	1	9	6	1	0	19	66	0	1	2	3	11	1	1	0	4	3	4	1	1	2	0	1	0	2	1	6	1	0	0	5	1	2	5	2	0	0	1	1	2	0	0	3	5	2	4
ENSG00000232194	0	1	1	1	4	4	0	3	0	3	1	0	0	1	0	2	2	0	2	3	0	0	0	3	1	4	2	0	0	2	0	7	3	5	2	2	2	1	3	2	3	2	1	7	4	8	1	4	2
ENSG00000228697	0	0	0	0	0	0	0	0	0	1	0	0	0	0	1	0	0	0	0	0	0	0	0	0	0	0	0	0	0	0	0	0	0	0	0	0	1	0	0	0	0	0	0	0	0	0	0	0	0
ENSG00000283255	0	0	0	0	0	0	0	0	0	0	0	0	0	0	0	0	0	0	0	0	0	0	0	0	0	0	0	0	0	0	0	0	0	0	0	0	0	0	0	0	0	0	0	0	0	0	0	0	0
ENSG00000285622	2	1	0	2	0	0	0	0	0	0	0	1	0	1	0	0	0	0	0	0	0	1	0	1	1	0	0	0	1	0	2	4	0	1	0	0	1	1	1	0	0	1	0	0	0	4	1	1	0
ENSG00000235736	1	0	0	1	0	0	0	0	0	0	0	0	0	2	0	0	0	0	0	0	0	0	0	0	0	0	0	0	0	0	0	0	0	0	0	0	0	0	1	0	0	0	0	0	0	0	0	0	0
ENSG00000225826	0	0	0	68	0	6	0	0	0	0	0	0	0	27	0	0	0	0	0	3	0	1	0	0	0	1	0	0	0	1	0	2	0	0	0	0	0	0	0	0	0	1	0	1	0	0	0	1	0
ENSG00000203601	1	1	2	3	0	0	0	0	0	0	2	0	1	0	1	0	3	0	0	2	0	0	0	0	0	0	0	0	1	0	0	1	0	2	0	0	2	0	1	0	1	3	1	0	2	4	0	4	1
ENSG00000237707	0	0	0	0	0	0	0	0	0	0	1	0	1	1	0	0	0	0	0	0	0	0	0	0	0	0	0	0	0	0	1	0	1	0	0	0	1	0	0	0	0	0	0	0	0	0	1	3	1
ENSG00000235575	0	0	0	1	0	0	0	0	0	0	0	0	0	0	0	0	0	1	0	0	0	0	0	0	0	0	0	0	0	0	0	0	0	0	0	0	0	0	0	0	0	0	0	0	0	0	0	1	0
ENSG00000213062	5	19	16	16	15	17	7	22	7	6	9	29	10	19	13	28	15	6	10	107	12	43	8	28	15	14	11	21	18	15	10	9	12	6	10	26	13	3	15	28	9	35	22	29	21	8	24	37	15
ENSG00000230704	0	0	0	0	0	0	0	0	0	0	0	0	0	0	0	0	0	0	0	0	0	0	0	0	0	0	0	0	0	0	0	0	0	0	0	0	0	0	0	0	0	0	0	0	0	0	0	0	0
ENSG00000232959	0	0	0	0	44	80	0	0	59	97	0	0	1	0	0	0	0	0	0	0	0	0	0	0	0	0	0	0	0	0	0	0	0	0	0	0	0	0	0	0	0	0	0	0	0	0	0	0	0
ENSG00000233985	0	0	0	1	0	1	0	0	0	0	0	4	0	2	0	0	0	3	0	0	0	2	0	0	0	1	0	0	0	0	0	2	0	1	0	1	0	0	0	0	0	2	0	1	0	4	0	0	0
ENSG00000224286	1	1	1	0	0	1	1	1	0	0	0	0	0	0	0	0	0	4	0	0	0	6	0	8	0	3	0	0	0	0	0	0	0	0	0	1	0	0	0	3	0	2	0	0	0	1	0	2	0
ENSG00000231407	0	7	2	8	3	13	3	20	3	8	1	0	1	1	0	3	1	88	3	8	0	43	3	44	1	41	1	1	1	4	3	17	1	7	1	14	4	1	2	17	6	11	3	46	3	8	4	22	3
ENSG00000225545	0	0	0	0	0	0	0	0	0	0	0	0	0	0	0	0	0	0	0	0	0	0	0	0	0	0	0	0	0	0	0	0	0	0	0	0	0	0	0	0	0	0	0	0	0	0	0	0	0
ENSG00000235303	1	1	0	1	0	0	3	0	0	1	1	0	0	1	0	0	0	0	0	1	0	1	1	1	1	3	0	2	0	1	0	1	0	2	0	0	0	2	0	0	1	2	0	0	1	1	1	0	3
ENSG00000271811	24	25	10	36	2	3	34	53	0	4	1	82	2	35	29	29	49	205	102	48	13	75	35	157	20	113	21	17	16	17	12	12	41	53	27	46	38	7	40	74	81	93	64	77	40	56	21	74	35
ENSG00000225243	4	2	2	5	325	1	1	0	340	107	3	60	4	1	4	0	3	3	0	5	4	2	5	4	9	24	3	2	1	4	3	6	2	1	3	2	2	3	2	2	7	4	3	1	7	5	9	1	6
ENSG00000231424	4	2	2	2	0	0	1	5	1	3	8	147	0	4	1	3	0	6	5	2	3	11	3	7	7	45	5	12	12	3	3	5	3	7	4	3	5	4	6	6	1	4	3	2	9	3	4	5	6
ENSG00000233540	5	0	1	2	0	0	1	1	0	0	2	7	1	0	1	1	4	2	4	1	1	1	7	4	0	0	1	4	4	4	2	2	0	2	0	2	5	0	7	4	4	2	1	6	5	3	0	1	10
ENSG00000230630	159	126	63	202	142	34	48	92	55	619	21	79	62	97	91	42	130	498	95	113	89	299	71	328	104	863	94	27	43	53	59	121	73	70	33	101	116	30	163	123	217	342	168	206	134	169	87	185	123
ENSG00000279061	0	0	0	0	0	1	0	0	0	0	0	0	0	0	0	0	0	0	1	0	0	0	0	0	0	0	0	0	0	0	0	0	0	0	0	0	0	0	0	0	0	0	0	0	0	0	0	0	0
ENSG00000224228	1	2	2	2	0	5	3	0	0	1	2	2	2	0	5	0	3	0	6	2	4	1	1	0	1	0	6	1	1	0	5	6	1	1	1	2	5	2	2	2	3	1	4	6	4	1	3	0	4
ENSG00000224000	1	0	3	2	0	0	2	0	0	0	0	0	2	1	3	0	0	0	2	0	5	1	0	0	2	0	2	0	1	2	6	0	2	0	1	0	3	0	1	0	1	4	1	0	5	1	0	0	12
ENSG00000226375	0	6	1	1	0	1	7	0	0	2	0	2	1	1	1	1	2	0	3	0	2	2	4	2	2	2	0	1	2	1	0	2	0	2	2	1	1	1	0	2	0	1	2	0	2	4	3	0	0
ENSG00000203739	29	44	33	67	28	8	56	22	25	24	8	57	26	41	90	36	56	38	35	51	52	71	53	75	54	102	36	26	35	50	45	113	56	65	42	33	62	85	33	33	79	64	76	72	57	70	68	68	73
ENSG00000238272	0	0	0	0	0	0	0	0	0	0	0	0	0	0	0	0	0	0	0	0	0	0	0	0	1	0	0	0	0	0	0	0	0	0	0	0	0	0	0	0	0	0	0	0	0	0	0	1	1
ENSG00000270084	8	3	7	7	137	481	5	7	139	90	1	14	3	2	13	3	11	6	5	13	6	4	17	6	12	19	8	7	5	1	7	9	7	10	5	2	5	8	9	5	11	6	13	11	15	24	7	20	8
ENSG00000234741	1608	2503	2046	2272	2972	14517	1491	2695	3004	1946	1319	3897	1892	2176	2524	3356	2626	2503	1874	4305	1895	3837	2532	2104	1922	2759	2349	2215	1724	1906	1873	2524	2593	1437	2056	3619	1672	2286	3264	2153	2315	1983	2223	3608	2478	2599	1714	1881	2367
ENSG00000236535	38	43	38	43	0	0	22	40	0	0	27	42	30	7	44	44	74	40	15	56	32	34	54	18	101	44	42	32	58	24	60	54	18	31	43	37	51	43	33	18	49	22	37	43	31	55	36	33	35
ENSG00000224977	0	1	1	1	2	2	1	3	0	0	0	2	1	2	3	2	1	0	5	3	2	3	0	1	1	0	2	2	2	1	1	0	5	2	0	3	2	0	1	0	0	1	4	6	4	0	1	0	2
ENSG00000227373	1	0	1	2	1	0	2	4	0	3	0	3	0	4	3	2	0	5	3	9	0	7	1	15	3	1	0	0	2	0	1	7	2	3	1	3	1	6	3	1	4	1	0	24	4	2	1	6	0
ENSG00000223525	27	28	26	34	0	0	35	16	1	0	3	79	13	6	51	44	28	39	25	47	31	28	27	40	45	37	21	26	18	31	21	53	17	23	25	26	40	132	30	24	35	35	36	44	33	40	51	28	39
ENSG00000229531	0	0	3	0	0	3	1	0	0	0	0	4	0	1	1	2	2	0	0	1	0	2	0	3	0	1	3	1	1	0	0	0	1	1	0	0	0	0	0	1	2	0	1	3	1	3	0	0	1
ENSG00000230687	0	0	0	0	0	0	0	0	0	0	0	0	0	0	0	0	0	0	0	0	0	0	0	0	0	0	0	0	0	0	0	0	0	0	0	0	0	0	0	0	0	0	0	0	0	0	0	0	0
ENSG00000260990	0	0	0	0	0	0	0	0	0	0	0	0	0	0	0	0	0	0	0	0	0	0	0	0	0	1	0	0	0	0	0	0	0	0	0	0	0	0	0	0	0	0	0	0	0	1	0	0	1
ENSG00000235628	0	0	0	1	0	0	1	0	0	0	0	0	0	0	1	0	0	0	1	0	0	0	0	0	0	0	0	0	1	0	1	0	1	3	0	0	0	0	0	0	0	1	0	0	0	0	1	0	0
ENSG00000224718	0	0	0	0	0	0	0	0	0	0	0	0	0	0	0	0	0	0	0	0	0	0	0	0	0	0	0	0	0	0	0	0	0	0	0	0	0	0	0	0	0	0	0	0	0	0	0	0	0
ENSG00000227740	4	10	4	12	4	0	3	6	0	7	0	9	2	8	7	5	3	9	1	3	6	7	2	6	7	8	5	3	3	3	7	20	3	7	4	2	11	5	1	3	7	16	8	12	7	24	6	40	4
ENSG00000228686	0	0	0	0	2	20	0	0	4	1	0	0	0	0	0	0	0	0	0	0	0	0	0	0	0	0	0	0	0	0	0	0	0	0	0	0	0	0	0	0	0	0	0	1	0	0	0	0	0
ENSG00000236021	5	8	3	2	3	0	3	0	0	3	2	10	2	0	3	1	3	2	3	4	2	4	1	3	11	5	4	2	1	5	1	3	3	7	1	0	7	5	2	0	4	4	4	7	1	6	2	8	2
ENSG00000224968	0	0	0	0	0	0	0	0	0	0	0	0	0	0	2	0	0	0	0	0	0	0	0	0	1	3	0	0	0	0	1	2	0	0	0	0	0	0	0	0	1	0	0	1	0	0	1	0	0
ENSG00000227579	0	0	0	2	0	1	0	0	0	1	0	1	0	0	0	0	0	0	0	3	0	0	0	0	2	0	0	0	0	0	0	0	0	0	0	1	0	0	0	0	1	0	0	2	0	2	0	1	0
ENSG00000236720	0	0	0	0	0	0	1	0	0	0	1	0	0	0	0	0	0	0	0	0	0	1	0	0	0	0	0	0	0	0	0	0	0	0	0	0	0	0	0	0	0	0	0	0	1	0	0	0	0
ENSG00000254154	11	11	18	13	0	4	17	5	12	8	10	41	6	10	29	4	21	19	11	14	17	20	28	19	40	49	7	21	5	31	6	14	11	36	18	17	9	105	10	22	11	12	41	33	18	67	30	6	16
ENSG00000224687	31	30	19	12	27	17	19	31	73	29	54	27	31	5	20	11	42	24	17	23	28	23	18	16	92	28	22	7	20	12	50	20	15	13	27	17	62	12	8	19	16	18	32	32	26	14	39	20	20
ENSG00000285910	0	0	0	0	0	0	0	0	0	0	0	0	0	0	0	0	0	0	0	0	0	0	0	0	0	0	0	0	0	0	0	0	0	0	0	0	0	0	0	0	0	0	0	0	0	0	0	0	0
ENSG00000213057	21	14	13	56	19	0	42	14	23	30	3	86	13	18	64	26	21	8	9	42	19	22	23	24	47	58	18	9	18	8	35	64	10	42	33	19	44	85	14	20	29	30	37	12	25	46	22	91	34
ENSG00000273384	2	0	0	3	1	0	1	0	0	2	0	2	0	3	2	0	2	0	0	1	1	1	3	0	1	2	1	2	1	0	0	1	2	5	0	0	1	6	2	2	1	2	0	1	0	0	0	1	0
ENSG00000273062	0	0	4	2	94	3	2	0	82	38	9	5	0	0	9	2	2	0	1	0	4	2	8	7	10	4	4	3	1	4	2	3	1	6	2	2	4	1	1	1	4	1	8	3	5	0	6	8	11
ENSG00000261250	0	0	0	0	0	0	0	0	0	0	0	0	0	0	0	0	1	0	1	0	0	0	0	0	0	0	0	0	0	0	0	0	0	0	0	0	0	0	0	0	0	0	0	0	0	0	0	0	0
ENSG00000261060	0	1	0	2	3	0	0	0	0	0	0	0	0	0	2	0	0	0	0	0	1	1	1	0	0	0	0	0	1	0	1	0	0	0	0	0	1	0	0	0	0	0	0	0	0	0	1	2	0
ENSG00000243062	0	0	0	0	0	0	0	0	1	0	0	0	0	0	0	0	0	0	0	1	0	0	0	1	0	0	0	0	0	0	0	0	0	0	0	0	0	0	0	0	0	0	0	1	0	0	0	1	1
ENSG00000229407	0	0	0	0	0	0	0	0	0	2	0	0	0	0	0	0	0	0	0	0	0	0	0	0	0	1	0	0	0	0	0	0	0	0	0	0	0	0	0	0	0	0	0	0	0	0	1	0	1
ENSG00000231966	5	2	0	3	3	2	3	2	2	1	2	7	1	7	2	3	1	6	1	11	2	7	0	4	2	3	7	1	3	4	2	5	2	4	4	6	1	3	2	5	1	6	4	14	1	6	6	2	1
ENSG00000272906	7	21	7	7	96	52	10	13	103	353	5	12	5	10	15	13	13	8	10	17	4	16	12	19	8	15	8	14	11	7	14	13	7	10	19	9	21	16	10	9	15	11	15	58	5	16	13	12	9
ENSG00000261831	0	0	0	0	0	0	1	0	0	0	0	0	0	0	0	0	0	0	0	0	0	0	0	0	0	0	0	0	0	0	0	0	0	0	0	0	0	0	0	0	0	0	0	0	0	0	0	0	1
ENSG00000260360	2	1	7	1	2	1	3	2	2	3	0	1	1	4	6	1	0	2	1	0	0	4	1	0	4	5	3	1	3	2	2	2	1	2	0	1	2	2	0	0	5	1	1	13	2	4	2	3	5
ENSG00000261817	2	0	2	0	2	9	0	0	0	0	6	1	1	0	0	1	4	1	0	0	0	0	1	0	5	0	0	2	1	0	1	0	0	0	3	0	3	0	0	0	0	3	3	1	1	0	0	0	0
ENSG00000236719	0	0	0	0	0	0	0	0	0	0	0	0	0	0	0	0	0	0	0	0	0	0	0	0	0	9	0	0	0	0	0	1	1	0	0	0	0	0	0	0	1	0	0	1	0	0	0	0	0
ENSG00000225857	2	0	0	4	0	1	2	2	0	0	4	10	1	3	1	3	2	20	1	6	0	1	1	11	2	0	6	7	3	7	3	8	0	7	1	2	3	1	3	5	5	12	4	1	1	13	0	6	0
ENSG00000243155	7	13	12	30	24	14	15	11	13	55	8	77	6	23	18	3	10	13	15	17	10	30	10	67	23	42	5	9	31	14	18	32	10	41	19	12	24	40	13	13	21	25	10	45	20	32	20	25	13
ENSG00000232586	17	46	25	57	23	27	23	29	20	97	6	101	9	36	32	17	25	19	20	43	18	48	32	80	30	57	14	11	58	26	34	62	28	64	34	34	40	64	29	40	27	33	27	82	32	46	15	60	28
ENSG00000237292	0	0	1	1	0	0	0	0	1	1	0	0	1	2	0	0	0	0	1	0	1	1	0	3	7	2	0	0	0	0	0	0	1	0	1	0	2	0	2	4	0	2	1	33	0	0	0	0	0
ENSG00000225359	0	0	0	0	0	0	1	0	0	0	0	0	0	0	0	0	0	0	0	0	0	0	0	0	0	0	0	0	0	0	0	0	0	0	0	0	0	0	0	0	0	0	0	0	0	0	0	0	0
ENSG00000179452	0	0	0	1	0	0	0	1	0	0	0	1	0	0	0	0	0	0	1	2	0	0	0	2	0	1	0	0	0	2	0	1	1	3	0	0	1	0	0	1	0	2	1	36	0	0	1	3	1
ENSG00000272880	0	0	0	0	0	0	0	0	0	1	0	0	0	0	0	0	0	0	0	0	0	0	0	0	0	0	0	0	0	0	0	0	0	0	0	0	0	0	0	0	0	0	0	1	0	0	0	0	0
ENSG00000224810	2	3	1	2	0	0	0	0	0	1	6	10	0	2	0	0	0	0	1	0	2	0	1	0	0	3	0	3	1	0	1	1	1	1	1	1	1	4	0	2	6	1	0	3	0	0	0	4	0
ENSG00000225982	1	0	0	1	5	0	1	1	2	0	4	3	0	0	0	0	7	0	3	1	5	0	3	6	2	0	0	0	3	0	1	1	4	1	2	1	1	2	2	4	4	2	2	1	3	0	3	1	6
ENSG00000232309	0	0	1	2	0	0	1	0	0	0	2	9	1	0	0	0	0	0	0	0	0	0	0	0	0	0	1	0	0	0	0	1	0	0	0	0	0	1	0	0	0	0	0	0	0	0	2	0	0
ENSG00000228918	2	3	2	3	2	0	6	1	0	0	8	33	0	8	3	0	2	0	6	3	2	2	4	3	4	7	0	3	0	5	0	4	1	1	1	0	0	17	0	6	4	6	4	3	1	2	2	15	2
ENSG00000203729	1	0	1	3	0	0	1	0	0	0	4	0	2	2	2	4	8	2	0	1	1	1	0	0	15	10	0	2	3	0	7	4	2	3	1	2	3	2	0	1	0	2	4	0	2	1	1	1	3
ENSG00000261504	1	8	1	1	2	6	1	2	2	5	3	4	1	3	0	2	3	6	5	5	4	6	1	5	3	9	1	1	5	3	1	6	5	1	1	7	0	1	6	2	1	0	11	15	1	3	0	7	6
ENSG00000227181	0	0	0	0	0	0	0	0	0	0	0	0	0	0	0	0	0	0	0	0	0	0	0	0	0	0	0	0	0	0	0	0	0	0	0	0	0	0	0	0	0	0	0	1	0	0	0	0	0
ENSG00000224468	0	0	0	0	29	37	0	0	11	28	0	0	0	0	0	0	0	0	0	0	1	0	0	0	0	0	0	0	1	0	0	0	0	0	0	0	0	0	0	0	0	0	0	0	0	0	0	0	0
ENSG00000232860	2	6	1	2	17	8	3	13	24	22	3	8	2	1	2	1	5	2	3	11	6	8	0	4	22	6	2	2	4	6	1	9	8	6	4	8	3	4	2	4	4	7	5	5	1	7	4	5	0
ENSG00000227554	0	0	0	0	0	0	0	0	0	0	0	0	0	0	0	0	0	0	0	0	0	0	0	0	0	0	0	0	0	0	0	0	0	0	0	0	0	0	0	0	0	0	0	0	0	0	0	0	0
ENSG00000231791	0	0	0	0	0	0	0	0	0	0	0	0	0	0	0	0	0	0	0	0	0	0	0	0	0	0	0	0	0	0	0	0	0	0	1	0	0	0	0	0	0	0	0	0	0	0	0	0	0
ENSG00000271387	2	13	2	1	6	3	2	2	7	9	0	10	1	2	3	5	2	1	5	5	4	5	4	5	3	1	2	7	0	6	1	1	3	6	2	9	3	3	4	1	0	0	7	5	5	9	4	22	1
ENSG00000230470	47	32	37	36	0	1	46	21	0	0	10	77	34	6	54	29	46	30	42	48	43	26	46	9	54	40	83	30	46	15	56	36	25	39	45	32	48	21	50	33	59	12	53	36	52	38	31	41	60
ENSG00000285847	2	0	5	1	5	2	3	2	1	10	0	5	2	5	1	0	0	1	5	1	1	0	5	0	3	1	2	0	1	0	9	2	4	0	0	0	1	0	0	0	1	0	5	0	4	0	7	0	3
ENSG00000260976	1	1	0	7	0	0	0	0	0	0	0	6	0	0	0	0	0	2	0	11	0	3	0	9	0	2	0	0	0	3	0	10	0	4	0	2	0	6	0	5	0	5	0	9	0	9	0	13	0
ENSG00000279838	56	48	61	129	17	2	36	9	1	22	10	147	21	8	38	22	85	20	65	21	37	22	72	63	130	31	18	8	70	4	53	137	50	65	75	20	86	19	22	19	53	23	73	13	53	52	51	39	60
ENSG00000273004	6	31	0	15	0	7	2	4	3	6	1	27	1	7	8	9	3	27	5	12	5	23	4	26	4	16	2	3	1	12	1	14	8	6	1	8	4	9	4	7	5	18	7	31	3	15	5	9	3
ENSG00000279401	0	0	0	6	0	0	7	0	0	0	0	9	2	1	0	0	0	1	3	2	1	1	2	27	4	3	4	0	1	1	1	1	1	2	4	1	2	1	3	1	11	4	2	3	1	1	3	0	1
ENSG00000228309	0	0	0	0	0	0	0	0	0	0	0	0	0	0	0	0	0	0	0	0	0	0	0	0	0	0	0	0	0	0	0	0	0	0	0	0	0	0	0	0	0	0	0	0	0	0	0	0	0
ENSG00000261729	0	0	0	1	2	0	0	0	0	0	0	3	1	0	0	0	1	4	0	0	1	0	0	12	0	0	0	0	0	0	0	0	0	2	0	1	1	0	0	0	3	2	2	0	0	0	2	1	0
ENSG00000224691	0	1	1	0	0	0	0	0	1	5	0	0	0	0	0	0	0	0	0	0	0	2	0	0	0	0	0	0	0	0	0	0	0	0	0	3	0	0	0	0	0	0	0	0	1	7	0	3	0
ENSG00000229739	23	28	8	20	4	1	7	10	3	13	7	19	10	10	25	10	20	10	15	16	19	13	11	14	23	20	20	8	18	6	13	48	18	26	22	5	23	50	9	19	23	20	28	31	14	70	21	48	17
ENSG00000273198	1	2	1	1	1	0	1	0	0	0	0	0	2	2	0	1	1	3	0	1	1	1	2	0	3	2	0	0	0	0	2	4	0	2	1	0	3	5	1	0	1	2	3	1	0	10	3	5	2
ENSG00000273129	2	3	1	3	1	19	6	10	7	22	2	24	6	2	4	0	5	2	1	5	2	1	5	9	11	7	0	1	3	8	3	22	10	2	1	24	6	11	8	3	2	2	20	6	2	4	4	16	10
ENSG00000230426	1	2	6	4	2	47	8	0	0	0	2	1	3	3	25	18	1	0	1	0	4	82	7	39	2	4	2	0	0	4	10	77	8	44	1	1	0	0	7	1	5	3	19	3	2	7	1	6	11
ENSG00000285894	0	2	1	0	0	0	0	0	0	0	0	0	0	0	0	0	0	0	0	0	0	0	0	36	1	0	0	0	0	0	0	0	1	22	0	0	0	0	0	0	0	0	0	0	0	0	0	0	0
ENSG00000261182	0	3	0	0	0	0	0	0	0	0	0	0	0	0	0	0	0	0	0	0	0	0	0	23	0	0	0	0	0	0	0	0	0	6	0	0	0	0	0	0	0	0	0	0	0	0	0	0	0
ENSG00000225006	0	0	0	0	0	0	0	0	0	0	0	0	0	0	0	0	0	0	0	0	0	0	0	0	0	0	0	0	0	0	0	0	0	1	0	0	0	0	0	0	0	0	0	0	0	0	0	0	0
ENSG00000237283	0	0	0	0	0	0	0	0	0	0	0	0	0	0	0	0	0	0	0	0	0	0	0	0	0	0	0	0	0	0	0	0	0	0	0	0	0	0	0	0	0	0	0	0	0	0	0	0	0
ENSG00000238054	0	0	0	0	0	0	0	0	0	0	0	0	0	0	0	0	0	0	0	0	0	0	0	0	0	0	0	0	0	0	0	0	0	0	0	0	0	0	0	0	0	0	0	0	0	0	0	0	0
ENSG00000226486	0	0	0	0	0	0	0	0	0	0	0	0	0	0	0	0	0	0	0	0	0	0	0	0	0	0	0	0	0	0	0	0	0	0	0	0	0	0	0	0	0	0	0	0	0	0	0	0	0
ENSG00000232212	1	0	0	0	0	1	3	0	0	0	0	2	0	1	0	0	0	0	1	1	1	0	3	0	2	0	2	0	0	0	0	1	0	1	0	0	1	0	1	0	1	0	1	5	0	0	3	3	0
ENSG00000238270	0	0	0	0	0	0	0	0	0	0	0	0	0	0	0	0	0	0	0	0	0	0	0	0	0	0	0	0	0	0	0	0	0	0	0	0	0	0	0	0	0	0	0	0	0	0	0	0	0
ENSG00000225811	0	0	0	0	5	0	0	0	2	24	0	0	0	0	0	0	0	0	0	0	0	0	0	0	0	0	0	0	0	0	0	0	0	0	0	0	0	0	0	0	0	0	0	0	0	0	0	0	0
ENSG00000237457	0	0	0	0	0	1	0	0	0	1	0	0	0	0	0	0	0	0	0	0	0	0	0	0	0	0	0	0	0	0	0	0	0	1	0	0	0	0	0	0	0	0	0	0	0	0	0	0	0
ENSG00000241505	0	0	0	0	0	0	0	0	0	0	0	0	0	0	0	0	0	0	0	0	0	0	0	0	0	0	0	0	0	0	0	0	0	0	0	0	0	0	0	0	0	0	0	0	0	0	0	0	0
ENSG00000231175	0	0	0	0	0	0	0	0	0	0	0	0	0	0	0	0	0	0	0	0	0	0	0	0	0	0	0	0	0	0	0	0	0	0	0	0	0	0	0	0	0	0	0	0	0	0	0	0	0
ENSG00000285638	0	0	0	0	0	1	0	0	0	0	0	0	0	0	0	0	0	0	0	0	0	1	0	0	0	0	0	0	0	0	0	0	0	4	0	0	0	0	0	0	0	0	0	0	0	1	0	1	0
ENSG00000261642	0	0	0	0	0	1	0	0	0	0	0	1	0	0	0	0	0	0	0	0	0	0	0	0	0	0	0	0	0	0	0	0	0	2	0	0	0	0	0	0	0	0	0	0	0	0	0	0	0
ENSG00000233882	0	0	0	0	0	0	0	0	0	0	0	0	0	0	0	0	0	0	0	0	0	0	0	0	0	0	0	0	0	0	0	0	0	2	0	0	0	0	0	0	0	0	0	0	0	0	0	1	0
ENSG00000223344	0	0	0	0	0	0	0	0	0	0	0	0	0	0	0	0	0	0	0	0	0	0	0	0	0	0	0	0	0	0	0	0	0	0	0	0	0	0	0	0	0	0	0	0	0	0	0	0	0
ENSG00000228215	0	0	0	0	0	0	0	0	0	0	0	0	0	0	0	1	0	0	0	0	0	0	2	1	0	0	0	0	0	0	0	0	0	2	0	0	0	0	0	0	0	0	0	0	0	0	0	0	0
ENSG00000285280	41	27	19	39	13	65	36	38	14	40	12	238	15	29	83	9	53	21	19	30	72	160	40	109	117	71	42	49	16	69	17	52	34	69	13	76	64	84	23	90	46	27	57	179	42	118	41	328	55
ENSG00000236069	1	2	1	0	2	10	0	2	0	5	4	1	2	1	1	2	2	4	2	0	0	3	0	1	1	0	1	2	1	5	0	1	1	2	1	0	1	0	2	2	3	1	2	6	1	1	0	0	6
ENSG00000232077	0	3	0	7	0	0	2	4	0	2	1	10	1	3	2	0	0	4	1	2	0	6	2	2	3	2	2	1	0	2	1	4	0	6	3	1	1	3	0	3	6	2	4	6	4	1	1	8	2
ENSG00000226640	1	9	3	11	0	0	5	4	0	0	1	3	7	4	11	3	8	2	5	0	3	10	1	3	5	17	3	6	9	14	2	11	9	8	2	0	3	4	0	9	12	8	10	5	5	15	7	2	4
ENSG00000237011	0	0	0	0	0	0	0	0	0	0	0	0	0	0	0	0	0	0	0	0	0	0	0	0	0	0	0	0	0	0	0	0	0	0	0	0	0	0	0	0	0	0	0	0	0	0	0	0	0
ENSG00000227240	1	1	2	2	0	0	1	0	0	0	1	0	2	1	2	1	4	0	0	1	1	0	2	1	1	4	0	4	0	3	1	1	3	2	1	3	1	2	2	2	6	1	3	1	0	1	1	3	4
ENSG00000231714	0	0	0	0	0	0	0	0	0	0	0	0	0	0	0	0	0	0	0	0	0	0	0	0	0	0	0	0	0	0	0	0	0	0	0	1	0	0	0	0	0	0	0	0	0	0	0	0	0
ENSG00000285718	0	0	0	0	0	0	0	0	0	0	0	0	0	0	0	0	0	0	0	0	0	0	0	0	0	0	0	0	0	0	0	0	0	2	0	0	0	0	0	0	0	0	0	0	0	0	0	0	0
ENSG00000227421	0	0	0	0	1	0	0	0	1	0	1	0	1	0	0	3	0	0	0	0	1	1	0	0	0	0	0	1	0	0	0	0	2	1	0	1	1	0	0	0	0	0	0	1	0	0	0	0	0
ENSG00000230260	0	0	0	1	0	0	0	0	0	0	0	0	0	0	0	0	0	0	0	0	0	0	0	0	0	0	0	0	0	0	0	0	0	0	0	0	0	0	0	0	0	0	0	0	0	0	0	0	0
ENSG00000224901	0	0	0	0	0	0	0	0	0	0	0	0	0	0	0	0	0	0	0	0	0	0	0	0	0	0	0	0	0	0	0	0	0	0	0	0	0	0	0	0	0	0	0	0	0	0	0	0	0
ENSG00000223881	0	0	0	0	0	0	2	0	0	0	0	0	1	2	2	2	1	0	0	0	1	1	0	0	0	4	0	0	0	1	0	0	0	1	0	0	1	0	0	0	1	0	1	0	0	0	1	0	0
ENSG00000261573	0	1	0	0	0	0	0	0	0	0	0	0	0	0	0	0	0	0	0	0	0	0	0	0	0	1	0	0	0	0	0	0	0	0	0	0	0	0	0	0	0	0	1	0	0	0	0	0	0
ENSG00000229989	43	173	22	70	0	1	60	45	0	2	14	61	28	45	72	134	75	127	50	40	37	160	44	178	31	214	52	95	23	85	26	71	83	114	32	87	52	40	55	110	79	158	102	78	41	96	66	99	187
ENSG00000225172	0	0	0	0	0	0	0	0	0	0	0	0	1	0	0	0	0	0	0	0	0	0	0	0	0	0	0	0	0	0	0	0	0	0	0	0	0	0	0	0	0	0	0	0	0	0	0	0	0
ENSG00000233410	0	0	0	0	0	0	1	0	0	0	0	0	0	0	0	0	0	0	0	0	0	0	0	0	0	0	0	0	0	0	0	0	0	0	0	0	0	0	0	1	0	0	0	0	0	0	1	1	0
ENSG00000235492	0	0	0	0	0	0	0	0	0	0	0	0	0	0	0	0	0	0	0	0	0	0	0	0	0	0	0	0	0	0	0	0	0	0	0	0	0	0	0	0	0	0	0	0	0	0	0	0	0
ENSG00000231718	0	0	0	0	0	0	0	0	0	0	0	0	0	0	0	0	0	0	0	0	0	0	0	0	0	0	0	0	0	0	0	0	0	0	0	0	0	0	0	0	0	0	0	0	0	0	0	0	0
ENSG00000203721	9	62	7	19	2	9	9	36	2	3	1	41	2	9	20	27	11	79	16	48	6	21	10	62	25	27	13	17	10	44	7	24	12	18	11	59	23	18	18	63	19	44	22	105	18	41	26	62	11
ENSG00000273093	0	0	0	0	0	0	0	0	0	0	0	0	0	0	0	0	0	0	0	0	0	0	0	0	0	0	0	0	0	0	0	0	0	1	0	0	0	0	0	0	1	0	0	1	0	3	1	3	0
ENSG00000230623	0	0	1	0	0	2	1	0	0	2	0	0	2	1	1	0	1	0	0	0	0	2	0	0	0	0	0	3	3	1	0	0	0	1	0	2	1	1	2	0	0	0	0	2	2	0	0	0	3
ENSG00000282849	0	1	0	1	0	2	0	4	0	1	0	5	0	2	1	1	0	22	1	1	0	6	0	7	0	5	0	1	0	0	0	5	0	2	1	8	0	2	0	4	0	1	0	2	1	5	3	6	1
ENSG00000260088	0	3	0	0	3	2	0	0	3	3	1	1	0	0	0	1	3	2	0	0	0	0	0	0	0	0	0	0	0	0	0	3	1	2	2	4	1	0	0	1	1	1	2	4	3	16	0	2	0
ENSG00000229191	0	2	0	1	0	1	1	0	0	0	0	0	0	1	0	5	0	0	2	1	0	1	2	11	0	3	0	1	0	0	0	0	0	1	1	3	0	1	6	3	1	2	1	0	0	5	0	9	1
ENSG00000234132	0	0	0	1	0	0	0	0	0	1	0	0	0	0	0	0	0	0	0	0	0	0	0	0	0	0	0	0	0	0	0	0	0	1	0	0	0	0	0	0	0	0	0	1	0	0	0	0	0
ENSG00000229821	0	0	0	1	1	0	0	0	0	2	0	0	0	0	0	0	0	0	0	0	0	0	0	0	0	0	0	0	0	0	0	0	0	0	0	0	0	0	0	0	0	0	0	1	0	0	0	0	0
ENSG00000282221	24	16	34	45	57	47	25	48	43	23	35	104	30	49	44	30	29	15	20	51	28	69	46	44	19	13	24	37	32	23	33	130	40	71	58	49	28	30	36	57	31	48	32	104	52	121	28	182	29
ENSG00000224818	0	0	0	0	0	0	0	0	0	0	0	0	0	0	0	0	0	0	0	0	0	0	0	0	0	0	0	0	0	0	0	0	0	0	0	0	0	0	0	0	0	0	0	0	0	0	0	0	0
ENSG00000224536	28	47	9	41	15	3	24	10	25	51	3	51	14	30	36	10	27	13	22	30	16	45	15	18	34	39	7	14	36	13	22	86	8	18	21	47	28	27	29	26	10	17	24	69	28	149	34	51	34
ENSG00000236390	0	0	0	0	0	0	0	0	0	0	0	0	1	0	0	0	0	0	0	0	0	0	0	1	0	0	0	0	0	0	0	0	0	0	0	0	0	0	0	0	0	0	0	0	0	0	0	1	0
ENSG00000231871	3	2	3	7	169	199	0	4	166	385	2	27	1	3	5	5	6	1	2	5	2	12	2	5	5	3	4	1	3	2	6	11	6	7	9	1	9	6	1	1	2	4	7	4	3	6	5	10	6
ENSG00000235121	1	2	0	2	0	1	1	2	1	3	2	4	0	3	2	0	4	4	1	9	0	2	3	2	2	2	3	1	2	1	0	23	0	4	0	6	2	4	1	0	1	3	0	1	4	58	0	22	2
ENSG00000223774	0	3	2	1	674	23	2	1	1059	9291	1	2	2	2	4	0	2	0	2	0	3	1	1	9	1	1	2	1	0	0	4	5	0	0	2	9	1	4	2	1	1	4	5	6	3	16	3	14	4
ENSG00000234678	99	90	189	50	736	547	97	128	915	475	277	406	165	52	158	97	213	15	304	235	129	57	82	92	352	60	188	122	236	68	204	164	64	34	265	132	222	112	150	64	151	182	186	73	151	37	298	231	260
ENSG00000249007	14	7	63	8	72	28	63	5	149	19	42	52	29	1	57	68	51	2	52	42	50	8	49	3	76	16	49	14	64	45	48	4	18	3	40	40	25	73	118	18	44	24	29	13	24	13	56	17	60
ENSG00000226862	1	1	1	5	1	0	3	0	5	11	0	13	3	0	2	2	3	1	4	2	2	0	3	3	11	5	3	0	2	1	0	4	4	3	9	1	4	5	1	0	0	5	5	4	1	4	10	3	2
ENSG00000225620	0	1	0	0	0	0	1	0	0	0	0	0	1	0	0	0	1	0	0	0	0	0	0	0	1	0	0	0	0	0	0	0	0	4	0	0	0	1	0	0	0	0	0	0	1	4	0	0	0
ENSG00000260021	1	0	0	1	0	1	0	4	0	1	1	2	1	0	0	4	0	0	2	6	0	3	1	0	1	1	0	2	0	4	0	0	0	1	0	2	0	4	1	5	1	2	3	1	3	3	0	3	1
ENSG00000228288	8	20	21	8	55	77	8	38	66	65	13	21	9	2	13	16	5	12	10	35	14	35	2	49	12	10	30	15	8	20	11	30	7	26	11	30	14	40	33	32	12	24	19	57	26	36	26	88	9
ENSG00000234775	0	1	0	0	0	3	0	0	0	2	0	0	0	0	0	0	0	0	0	0	0	0	0	0	0	1	0	0	0	0	0	0	0	0	0	0	0	0	0	0	0	0	0	1	0	1	0	0	0
ENSG00000224671	0	0	0	0	0	0	0	0	0	0	0	0	0	0	0	0	0	0	0	0	0	0	0	0	0	0	0	0	0	0	0	0	0	0	0	0	0	0	0	0	0	0	0	0	0	0	0	0	0
ENSG00000231507	0	16	1	0	1	2	1	2	0	1	2	3	1	1	2	4	1	0	6	7	0	12	0	7	0	11	0	0	0	7	1	2	3	4	1	11	1	2	6	2	3	3	2	3	1	3	0	7	2
ENSG00000233791	1	17	2	5	1	2	4	3	9	0	2	4	1	5	4	21	0	8	1	18	2	8	3	14	2	20	3	7	1	16	1	6	7	8	3	7	1	8	9	3	6	12	6	7	3	9	1	6	3
ENSG00000176754	1	0	0	5	0	0	0	1	0	0	0	0	0	0	1	0	0	0	0	1	0	2	0	1	0	0	0	0	0	2	0	1	0	0	0	3	0	1	0	0	0	0	1	0	0	0	0	1	0
ENSG00000261065	1	1	4	16	133	76	0	0	239	179	0	6	0	1	1	0	5	0	6	3	4	1	4	3	5	1	2	2	5	0	5	12	1	3	0	2	5	3	0	0	0	0	0	0	1	22	1	5	3
ENSG00000230550	0	0	0	2	64	28	0	1	122	104	1	0	0	1	0	0	1	0	0	1	0	0	0	1	2	0	0	0	0	0	0	8	1	0	1	1	0	1	0	0	1	0	0	0	0	3	0	0	0
ENSG00000231691	0	0	0	0	2	0	0	0	2	10	0	0	0	0	0	0	0	0	1	0	0	0	2	0	0	0	0	0	0	0	1	0	2	0	0	0	0	0	0	0	0	0	0	0	0	0	1	1	0
ENSG00000280924	8	2	9	0	9	0	11	2	10	0	12	7	2	0	16	4	7	1	15	0	13	0	11	3	30	0	2	1	8	0	14	5	4	1	22	1	21	3	8	0	4	4	5	4	12	6	13	3	12
ENSG00000226330	0	0	0	0	51	0	0	0	63	7	0	3	0	0	0	0	0	0	0	0	0	0	0	0	1	0	0	0	0	0	0	0	0	0	0	0	0	0	0	0	0	0	0	0	0	3	0	0	0
ENSG00000240710	4	14	3	3	2	0	3	3	2	6	1	5	2	5	22	15	6	5	9	1	8	5	9	7	12	11	1	3	3	11	9	16	1	8	2	4	8	6	6	0	9	13	10	21	9	33	20	5	4
ENSG00000240219	4	7	10	10	22	3	10	1	23	15	21	4	11	1	28	16	6	1	6	6	9	12	17	9	26	11	12	11	11	17	27	6	5	14	11	3	17	8	15	4	9	19	14	19	9	47	23	5	12
ENSG00000228153	0	0	0	0	0	0	0	0	0	0	0	0	0	0	0	0	0	0	0	0	0	0	0	0	0	0	0	0	0	0	0	0	0	0	0	0	0	0	0	0	0	0	0	0	0	0	0	0	0
ENSG00000225063	0	0	0	0	0	0	0	0	0	0	0	0	0	0	0	0	0	0	0	0	0	0	0	0	0	0	0	0	0	0	0	0	0	0	0	0	0	0	0	0	0	0	0	0	0	0	0	0	0
ENSG00000226235	0	1	1	1	3	0	0	0	0	1	0	1	0	0	2	0	0	0	0	1	0	3	1	1	4	0	2	0	1	0	0	0	0	0	0	0	1	0	0	0	0	2	2	0	0	3	2	2	1
ENSG00000281406	9	94	23	184	47	2	24	22	6	29	11	299	14	25	45	19	35	16	64	54	39	57	32	118	29	57	41	59	65	32	34	23	20	77	64	77	64	19	21	127	26	100	22	126	112	18	58	154	37
ENSG00000224717	0	1	0	10	0	0	0	0	0	2	0	11	0	0	0	0	0	0	1	0	0	0	1	0	1	1	0	1	0	0	0	0	1	0	1	0	0	0	0	0	0	0	0	2	0	1	1	5	1
ENSG00000285521	0	0	0	0	0	0	0	1	0	0	0	0	0	0	0	0	0	0	0	0	0	0	0	0	1	0	0	1	1	0	0	0	0	0	0	0	0	0	0	0	1	0	0	0	0	0	0	0	0
ENSG00000227687	0	0	0	0	2	1	0	0	0	2	1	2	0	0	0	2	0	0	1	0	2	0	0	0	0	0	0	2	0	1	1	0	0	0	0	1	0	0	0	0	1	0	0	0	0	0	0	0	0
ENSG00000226780	0	2	0	0	0	0	1	0	0	0	0	0	2	0	0	0	0	0	0	0	0	0	0	1	0	5	0	0	0	0	0	0	1	0	0	0	0	0	0	0	1	0	0	0	0	0	0	2	2
ENSG00000236889	0	0	0	0	0	0	1	3	0	0	0	2	1	0	1	0	0	0	0	0	0	1	0	2	1	1	0	1	0	0	0	0	0	1	0	0	0	1	0	1	1	1	0	1	0	1	1	0	0
ENSG00000162888	0	0	1	0	38	11	1	0	105	36	0	1	0	0	0	1	0	0	0	0	0	0	0	0	1	0	0	0	0	0	0	1	0	2	0	0	0	0	0	0	1	0	1	0	0	0	1	0	0
ENSG00000261000	5	4	6	4	3	1	6	1	1	2	0	39	2	3	8	1	6	3	13	11	4	2	5	2	12	12	3	1	10	3	2	16	7	8	13	4	20	6	0	0	9	5	9	5	5	3	5	6	7
ENSG00000279946	61	9	63	19	1	3	62	38	2	0	26	94	72	2	62	37	100	8	112	23	72	13	101	40	199	50	39	43	183	49	107	27	62	23	214	70	175	78	237	16	74	28	66	10	88	16	39	26	44
ENSG00000237605	0	1	0	0	5	38	1	1	15	28	0	10	1	0	1	0	0	0	1	1	0	0	0	0	0	2	0	1	0	1	0	1	1	1	0	1	1	0	1	1	0	2	0	1	0	3	0	0	0
ENSG00000275392	0	0	0	0	0	0	0	1	0	3	0	0	0	0	1	0	1	3	0	0	1	1	2	0	1	0	2	0	0	0	5	0	2	0	1	0	0	2	0	0	0	0	1	0	0	0	0	0	0
ENSG00000243636	0	0	0	0	0	0	0	0	0	0	0	0	0	0	0	0	0	1	0	0	0	0	0	0	0	0	0	0	0	0	0	0	0	0	0	0	0	0	0	0	0	0	0	0	0	0	0	0	0
ENSG00000237074	0	0	0	0	0	0	0	0	1	0	0	0	0	0	0	0	0	2	1	0	0	0	0	1	0	0	0	1	1	1	0	0	0	0	0	0	0	0	0	0	0	0	0	0	0	0	0	0	0
ENSG00000283044	0	0	0	0	0	0	2	0	0	0	0	0	0	0	1	0	0	0	0	0	0	0	0	0	0	0	0	0	0	0	0	0	0	0	0	0	0	0	1	0	0	0	2	0	0	0	0	0	0
ENSG00000236911	0	0	0	0	0	0	0	0	0	2	0	0	0	0	1	0	0	0	0	0	0	0	0	0	0	0	0	0	0	0	0	0	0	0	0	0	0	0	0	0	0	0	0	0	0	0	0	0	0
ENSG00000285239	0	0	0	0	0	0	0	0	0	0	0	0	0	0	0	0	0	0	0	0	0	0	0	0	0	0	0	0	0	0	0	0	0	0	0	0	0	0	0	0	0	0	0	0	0	0	0	0	0
ENSG00000203709	1271	694	1300	671	248	21	1068	358	211	330	517	1325	747	294	2410	1460	1361	281	1570	898	1992	553	1394	686	2135	1317	1400	933	1643	1336	1704	990	1332	1417	1422	377	1926	710	1595	300	1816	570	1984	271	1712	970	2058	620	1345
ENSG00000285719	2	0	0	0	3	0	0	0	2	4	0	0	0	0	3	1	0	1	2	3	1	0	1	2	2	0	1	0	3	0	2	0	1	0	1	0	0	0	3	0	2	2	3	1	0	0	1	1	3
ENSG00000284237	19	8	16	16	46	0	33	10	13	44	4	149	14	2	36	3	22	4	16	9	40	3	50	14	84	13	18	1	14	9	29	32	29	34	10	2	24	15	3	2	47	10	61	3	6	11	83	9	29
ENSG00000261453	1	0	0	0	0	0	1	1	0	0	0	0	0	1	0	0	2	0	1	0	0	1	0	0	0	0	1	1	0	0	0	0	1	2	0	0	0	0	1	0	0	0	0	0	0	0	1	2	0
ENSG00000259815	1	0	0	0	0	0	0	0	0	0	1	1	1	0	0	0	0	0	0	1	2	3	0	1	2	5	0	0	0	0	1	1	1	5	0	0	0	0	0	0	3	0	0	0	0	0	1	2	0
ENSG00000232812	0	1	0	0	0	0	0	0	0	0	0	0	1	0	0	0	0	0	0	0	0	1	0	0	0	0	0	0	0	0	0	0	0	0	0	0	0	0	0	0	0	0	1	0	0	2	0	1	0
ENSG00000236950	0	0	0	0	0	0	0	0	0	0	0	0	0	0	0	0	0	0	0	0	0	0	0	0	0	0	0	0	0	0	0	0	0	0	0	0	0	0	0	0	0	0	0	0	0	0	0	0	0
ENSG00000232537	0	0	0	0	0	0	1	0	0	0	0	1	0	0	0	0	0	0	0	0	0	0	0	1	0	0	2	0	0	0	0	0	0	0	0	0	0	1	2	0	0	1	0	1	0	0	0	0	0
ENSG00000227940	0	0	0	0	0	0	0	0	0	0	0	0	0	0	0	0	0	0	0	0	0	0	0	0	0	0	0	0	0	0	0	0	0	0	0	1	0	0	0	0	0	0	0	0	0	0	0	0	0
ENSG00000231648	1	8	4	7	0	0	0	0	0	1	2	12	1	4	0	5	3	4	4	6	2	3	0	15	2	8	0	2	2	5	1	1	0	11	1	10	1	4	5	5	4	9	1	1	5	0	3	4	5
ENSG00000230937	4109	3098	6299	8957	2693	959	4903	9909	1660	1628	2726	25844	1877	4341	5034	6813	3998	8983	5282	13415	3979	5882	5849	18847	7008	8122	7860	7200	6105	8465	4501	10487	3731	7388	8386	9974	6827	16040	7381	9795	5611	10459	6502	18836	6000	5786	4261	10031	7196
ENSG00000224260	130	22	157	56	12	15	149	41	61	1	96	385	82	5	167	71	28	89	98	11	147	4	119	225	129	97	141	96	220	14	122	32	180	76	195	40	175	35	102	42	95	23	156	25	108	17	122	20	186
ENSG00000227591	2	12	1	3	1	3	3	2	1	5	5	33	1	8	4	18	2	1	4	2	2	10	2	8	1	13	1	3	0	9	2	10	4	14	0	3	1	11	3	8	4	8	3	131	0	7	0	4	3
ENSG00000203706	9	19	7	24	58	18	15	6	38	208	11	71	13	10	20	11	8	16	15	22	14	17	13	23	20	25	22	10	16	4	9	41	18	8	12	9	27	4	15	4	17	4	35	3	29	36	24	29	22
ENSG00000279333	14	7	16	45	0	1	22	3	6	8	6	96	9	14	28	4	18	13	14	17	21	7	20	43	40	29	12	6	9	2	6	105	13	12	11	0	13	23	7	3	23	11	20	3	15	75	18	9	18
ENSG00000284376	0	0	0	2	0	0	0	0	0	0	0	6	0	0	0	0	1	2	0	0	0	0	0	0	0	0	0	0	0	0	0	2	0	0	0	0	0	0	0	1	0	0	0	0	0	0	0	0	0
ENSG00000234233	0	0	0	7	0	0	0	1	0	0	0	31	0	0	0	1	3	3	1	5	0	0	0	0	0	0	0	0	0	0	0	26	1	1	0	1	0	0	2	0	1	0	0	0	0	2	2	3	1
ENSG00000153363	59	188	58	121	49	11	65	93	54	102	26	288	40	48	56	30	45	56	37	57	46	240	85	113	83	126	55	77	36	68	25	29	50	67	92	95	57	45	51	97	66	101	62	228	67	169	86	135	81
ENSG00000223649	0	0	0	0	0	2	0	0	0	0	0	0	0	0	0	0	0	0	0	0	0	0	0	0	0	0	0	0	0	0	0	0	0	0	0	0	0	0	0	0	0	0	0	0	0	0	0	0	0
ENSG00000261314	0	0	0	0	0	0	0	0	0	0	0	0	0	0	0	0	0	0	0	0	0	0	0	0	0	0	0	0	0	0	0	0	0	1	0	0	0	0	0	0	0	0	0	0	0	0	1	0	0
ENSG00000228792	0	0	0	0	1	0	0	0	0	0	0	0	0	0	0	0	0	0	0	0	0	0	0	0	0	0	0	0	0	0	0	0	0	0	0	0	0	0	0	0	0	0	0	0	0	0	0	0	0
ENSG00000227764	0	1	0	0	0	0	0	0	0	0	0	0	0	0	0	1	0	0	0	0	0	0	1	1	0	0	0	0	0	0	0	0	1	1	0	0	0	0	0	0	0	0	0	0	0	0	1	0	0
ENSG00000231057	0	6	0	0	0	0	1	0	0	0	0	0	0	0	0	0	1	0	0	1	1	0	0	1	0	4	0	0	0	1	0	0	0	1	0	1	0	1	0	0	0	0	0	0	0	3	1	0	0
ENSG00000226868	0	0	0	0	0	0	0	0	0	0	0	0	0	0	0	0	0	0	0	0	0	0	0	0	0	0	0	0	0	0	0	0	0	0	0	0	0	0	0	0	0	0	0	0	0	0	0	0	0
ENSG00000229258	0	0	0	1	0	0	0	0	0	0	0	2	0	0	1	0	0	0	0	1	1	0	0	0	1	0	0	0	0	0	1	0	1	1	0	0	0	1	1	0	0	0	0	0	0	0	0	2	0
ENSG00000229983	1	2	0	2	0	0	0	3	2	0	0	11	0	3	0	0	0	1	0	2	0	1	0	8	1	0	0	0	3	2	0	2	0	3	0	1	0	2	0	1	0	1	0	4	0	1	0	7	0
ENSG00000226251	9	1	4	0	24	1	1	2	6	0	11	3	20	1	8	7	2	0	8	2	4	1	10	2	9	0	28	1	7	0	17	3	27	1	24	0	7	1	29	1	16	15	6	4	5	1	7	12	28
ENSG00000230063	25	18	48	50	0	0	30	32	1	0	12	33	24	4	66	79	55	21	42	47	51	42	51	28	71	31	30	37	59	29	69	51	21	27	39	21	64	54	58	29	56	51	35	34	45	36	39	26	49
ENSG00000234915	0	0	0	1	0	0	1	1	0	0	0	1	0	1	0	0	0	0	0	1	0	0	3	0	0	0	0	0	0	0	1	3	0	0	0	0	2	0	0	0	1	0	1	1	0	1	1	4	0
ENSG00000229832	15	10	69	21	16	11	52	21	20	2	5	41	15	5	39	41	33	12	34	24	36	17	34	15	35	8	60	36	65	9	32	21	21	21	43	24	34	25	76	13	39	34	34	61	32	22	35	23	60
ENSG00000224535	0	1	0	0	0	0	0	0	0	0	0	0	0	0	0	0	0	0	0	1	0	1	0	0	0	1	0	0	0	0	0	0	0	0	0	0	0	0	0	0	0	0	0	0	0	3	0	0	0
ENSG00000228067	0	0	0	0	0	0	0	0	0	0	0	0	0	0	0	0	0	0	0	0	0	0	0	0	0	0	1	0	0	0	0	0	0	0	0	1	0	1	0	0	0	0	0	0	0	0	1	0	0
ENSG00000260805	5	25	5	15	14	17	9	11	18	53	3	28	5	11	12	11	3	10	6	21	1	29	4	20	10	11	8	15	4	29	6	19	5	10	4	10	7	19	7	10	6	8	16	21	3	23	8	42	13
ENSG00000235862	0	0	1	0	1	1	0	0	1	2	0	0	0	0	0	3	0	1	0	0	0	0	0	2	1	0	0	0	0	0	0	0	1	0	2	0	0	0	0	0	0	0	0	0	2	0	2	0	0
ENSG00000237980	2	1	0	0	4	1	3	1	0	2	1	0	0	0	3	0	1	1	1	3	2	3	2	0	0	7	3	1	4	0	1	4	2	1	3	0	2	1	1	5	6	1	2	3	0	0	2	0	4
ENSG00000198468	1	9	6	7	15	5	7	27	23	58	1	23	4	44	17	7	10	5	7	16	18	50	17	116	8	30	23	22	6	9	9	34	3	9	18	16	4	14	11	10	13	22	18	20	6	47	8	11	18
ENSG00000282718	0	0	0	0	0	0	0	0	0	1	0	0	0	0	0	0	0	0	0	0	0	0	0	0	0	0	0	0	0	0	0	0	0	0	0	0	0	0	0	0	0	0	0	0	0	0	0	0	0
ENSG00000225233	0	0	0	0	0	0	0	0	0	0	0	0	0	0	0	0	0	2	0	0	0	0	0	0	0	0	0	0	0	0	0	0	0	0	0	0	0	0	0	0	0	0	0	0	0	0	0	1	0
ENSG00000228255	0	2	0	0	0	0	0	0	0	0	0	1	0	0	0	0	0	0	0	0	0	0	0	0	0	0	0	0	0	0	0	0	0	0	0	0	0	0	0	0	0	0	0	0	0	0	0	0	0
ENSG00000230461	5	2	1	27	2	1	5	1	3	18	2	24	5	8	0	4	7	16	4	0	7	2	6	2	8	3	5	2	0	5	3	122	7	2	4	0	4	2	3	17	2	0	18	6	5	1	8	7	13
ENSG00000281664	0	0	0	5	1	0	1	0	0	0	0	3	2	2	1	0	0	0	2	0	0	0	0	1	0	1	4	0	0	0	0	19	2	0	0	0	0	1	0	0	1	0	3	0	0	1	0	1	1
ENSG00000274895	1	2	0	10	0	0	0	3	0	2	0	9	3	6	0	1	0	9	0	3	0	2	2	2	1	5	3	3	1	1	4	35	1	1	2	0	0	2	1	2	2	1	5	3	2	2	1	6	4
ENSG00000272167	0	0	0	0	0	1	0	0	0	1	0	0	0	0	0	0	0	0	0	0	0	0	0	0	0	0	0	0	0	0	0	0	0	0	0	0	0	0	0	0	0	0	0	0	0	0	0	0	0
ENSG00000283518	0	0	0	0	0	3	0	0	0	0	0	0	0	0	0	0	0	0	0	0	0	0	0	0	0	1	0	0	0	0	0	0	0	0	0	0	0	0	0	0	0	0	0	1	0	0	0	0	1
ENSG00000228470	4	3	9	10	0	6	3	0	0	2	1	9	2	0	1	1	29	4	6	4	6	3	9	8	15	5	5	2	11	3	6	8	5	8	5	1	10	2	0	0	2	6	6	3	2	3	3	2	11
ENSG00000282265	0	1	0	2	0	0	0	0	0	0	0	0	0	0	0	0	0	0	0	1	0	0	0	1	0	0	0	0	0	0	0	0	0	0	0	0	0	0	0	0	0	1	0	0	0	0	0	0	0
ENSG00000229242	0	0	0	0	0	0	0	0	0	0	0	0	0	0	0	0	0	0	0	0	0	0	0	0	0	0	0	0	0	0	0	0	0	0	0	0	0	0	0	0	0	0	0	0	0	0	0	0	0
ENSG00000233620	1	0	0	2	0	0	0	0	0	0	0	0	0	0	0	0	0	0	0	0	0	0	0	0	1	0	0	0	0	0	0	0	0	0	0	0	0	0	0	0	0	0	0	0	0	0	0	0	0
ENSG00000236292	0	0	0	0	0	0	0	0	0	0	0	0	0	0	0	0	0	0	0	0	0	0	0	0	0	0	0	0	0	0	0	0	0	0	0	0	0	0	0	0	0	0	0	0	0	0	0	0	0
ENSG00000234070	0	0	0	0	1	0	0	0	0	9	0	0	0	0	0	0	0	0	0	0	0	0	0	0	0	0	0	0	0	0	0	0	0	0	0	0	0	0	0	0	0	0	0	0	0	0	0	0	0
ENSG00000231814	0	0	0	0	0	0	0	0	0	0	0	0	0	0	0	0	0	0	0	0	0	0	0	0	0	0	0	0	0	0	0	0	0	0	0	0	0	0	0	0	0	0	0	1	0	0	0	0	0
ENSG00000230714	0	0	0	0	0	0	0	0	0	0	0	0	0	0	0	0	0	0	0	0	0	0	0	0	0	0	0	0	0	0	0	0	0	0	0	0	0	0	0	0	0	0	0	0	0	0	0	0	0
ENSG00000232100	0	0	0	0	0	0	0	0	0	0	0	0	0	0	0	0	0	0	0	0	0	0	0	0	0	0	0	0	0	0	0	0	0	0	0	0	0	0	0	0	0	0	0	0	0	0	0	0	0
ENSG00000232480	1	0	1	3	5	1	3	0	0	53	0	5	0	1	1	1	0	3	0	0	0	6	0	0	0	0	1	2	0	2	0	7	2	1	0	3	0	0	1	0	0	3	5	2	2	0	4	2	0
ENSG00000281453	0	0	0	0	0	0	0	0	0	0	0	0	0	0	0	0	0	0	0	0	0	0	0	0	0	0	0	0	0	0	0	0	0	0	0	0	0	0	0	0	0	0	0	0	0	0	0	0	0
ENSG00000228208	0	0	0	0	0	0	0	0	0	1	0	1	0	0	0	0	0	0	0	0	0	0	0	0	0	0	1	0	0	0	0	0	0	0	0	0	0	0	0	0	0	2	0	3	0	0	0	0	0
ENSG00000225561	0	0	0	0	0	0	1	0	0	0	0	0	0	0	0	0	0	0	0	0	0	0	0	0	0	0	1	0	0	0	0	0	0	0	0	0	0	0	0	0	0	0	0	0	0	0	0	0	0
ENSG00000228063	9	3	4	3	102	71	9	0	82	98	3	7	4	3	9	1	4	0	1	0	3	5	4	3	4	4	7	1	1	0	4	6	5	4	0	1	3	1	0	4	3	0	7	3	5	5	5	0	8
ENSG00000223842	0	0	0	0	1	0	0	0	4	4	0	0	0	0	0	0	0	0	0	0	0	0	0	0	0	0	0	0	0	0	0	0	0	0	0	0	0	0	0	0	0	0	0	0	0	0	0	0	0
ENSG00000277007	42	25	41	55	37	8	25	14	32	16	6	76	26	18	55	15	34	20	25	33	15	44	30	41	43	35	46	10	26	27	22	113	14	21	27	9	53	47	13	10	57	36	48	41	26	116	25	27	36
ENSG00000228536	2	195	0	8	1	2	2	0	1	12	2	1	4	3	1	1	5	3	0	0	5	2	0	0	1	10	2	0	0	0	0	7	0	2	1	0	0	0	0	0	1	1	3	1	0	5	1	1	2
ENSG00000238232	0	10	0	0	0	0	0	0	0	0	0	0	0	0	0	0	0	0	0	0	0	0	0	0	0	0	0	0	0	0	0	2	0	0	0	0	0	0	0	1	0	0	0	0	0	0	0	0	0
ENSG00000226927	0	0	0	0	0	0	0	0	0	0	0	0	0	0	0	0	0	0	0	0	0	0	0	0	0	0	0	0	0	0	0	0	0	0	0	0	0	0	0	0	0	0	0	0	0	0	0	0	0
ENSG00000260505	0	0	0	0	0	0	0	0	0	0	0	0	0	0	0	0	0	0	0	0	0	0	0	2	0	0	0	0	0	0	0	0	0	0	1	0	0	0	0	0	0	0	1	0	0	1	0	0	0
ENSG00000231529	0	0	0	0	0	0	0	0	0	0	0	0	0	0	0	0	0	0	0	1	0	0	0	0	1	1	0	0	0	0	0	1	0	0	0	2	0	0	0	1	0	0	0	0	0	0	0	0	0
ENSG00000221571	0	0	1	0	0	1	1	0	1	0	0	7	1	0	0	0	0	0	0	0	0	0	0	0	0	0	1	0	0	0	0	3	0	0	2	0	1	0	0	0	0	2	0	0	0	1	0	0	0
ENSG00000272823	0	6	2	1	2	0	5	0	5	11	0	2	0	0	0	0	8	1	2	0	1	1	3	3	3	2	2	1	0	0	0	0	6	0	0	0	0	0	3	1	3	0	2	1	0	1	2	0	3
ENSG00000238078	0	0	0	1	2	0	1	1	10	39	1	18	2	1	0	0	2	1	1	4	4	0	1	2	3	1	1	0	1	0	0	4	3	2	1	0	3	2	0	0	0	3	3	1	0	5	0	5	3
ENSG00000257551	0	1	3	1	15	7	7	2	19	93	2	2	0	2	8	2	7	0	2	1	3	2	1	2	4	2	0	2	0	1	3	2	4	1	2	0	2	1	2	1	1	2	5	2	3	4	4	1	3
ENSG00000234754	5	2	5	0	1	0	11	0	1	13	1	2	2	0	9	0	5	1	0	2	8	0	2	3	1	0	5	0	0	1	8	0	13	3	1	0	0	0	5	0	1	0	10	0	7	3	3	4	0
ENSG00000232436	0	0	0	0	0	0	0	0	0	0	0	0	0	0	0	0	0	0	0	0	0	0	0	31	0	0	0	0	0	0	0	1	0	0	0	0	0	0	0	0	0	0	0	0	0	0	0	0	0
ENSG00000227925	0	3	1	2	0	0	1	3	0	0	3	0	2	2	1	3	0	9	0	0	0	10	0	38	1	10	0	1	0	0	0	5	0	1	1	1	0	0	1	1	0	14	1	47	2	10	0	10	1
ENSG00000238042	0	21	1	10	0	2	3	6	1	3	7	2	3	10	0	18	1	41	0	1	2	19	1	111	5	39	3	2	2	1	0	8	0	10	2	9	2	4	2	33	4	50	3	117	3	20	4	29	0
ENSG00000228437	0	0	0	4	0	0	2	0	0	1	0	0	0	0	0	0	0	0	0	3	0	0	0	0	2	0	0	0	0	2	0	0	0	1	0	2	0	0	0	1	0	0	1	1	0	2	0	1	0
ENSG00000232679	7	24	13	8	6	7	10	28	0	4	34	4	9	15	10	125	8	75	73	10	0	54	2	161	2	58	30	59	13	43	1	9	1	31	3	57	1	10	43	79	12	110	4	235	9	30	29	53	2
ENSG00000236230	0	0	0	1	0	0	1	1	0	0	0	0	0	1	0	1	2	1	0	1	0	0	0	1	2	0	1	0	1	0	0	0	0	0	0	0	0	2	0	1	1	0	3	2	0	3	0	0	0
ENSG00000226643	0	0	0	1	0	0	1	0	0	1	1	0	0	0	0	0	3	2	0	1	0	2	0	1	1	0	1	1	0	0	0	1	0	0	0	2	0	0	0	0	0	0	0	1	0	2	0	0	1
ENSG00000276997	8	7	5	13	6	9	5	1	14	6	4	14	7	7	2	3	5	2	18	1	10	12	1	10	11	17	6	10	1	5	5	6	5	7	4	4	4	3	5	5	9	4	7	4	2	7	12	14	1
ENSG00000225265	4	13	5	13	19	58	3	13	16	33	4	44	4	21	12	7	2	1	4	11	4	27	6	34	21	13	12	4	0	3	5	14	15	4	15	16	1	13	4	1	5	8	8	29	5	16	10	53	11
ENSG00000272750	31	13	40	28	213	399	46	15	192	525	8	59	16	19	55	11	33	24	34	28	25	22	27	17	37	21	21	8	36	22	22	49	22	31	18	10	36	8	25	23	46	25	55	61	46	62	57	81	45
ENSG00000228106	41	54	56	110	37	77	43	33	21	27	26	272	31	29	104	56	54	25	29	94	53	77	51	62	61	79	53	51	36	45	51	159	76	53	52	50	45	58	53	30	73	72	72	58	46	136	59	131	81
ENSG00000278610	1	4	4	2	0	0	4	4	0	0	0	6	0	0	6	0	2	2	0	0	1	1	2	3	4	4	2	4	0	1	4	3	1	0	2	1	3	4	3	0	6	1	6	1	5	5	3	2	5
ENSG00000236846	0	0	1	0	0	3	0	1	3	0	0	4	0	0	1	1	0	0	0	1	0	0	0	1	0	0	0	0	0	0	0	3	0	0	1	1	0	0	0	0	1	0	0	0	0	1	1	0	0
ENSG00000226601	60	1	56	8	58	11	25	10	26	0	2	2	44	2	51	16	18	0	69	10	46	0	55	0	18	0	57	11	50	1	59	23	35	1	61	14	51	19	22	1	48	17	15	0	62	35	40	1	20
ENSG00000278467	66	61	62	104	4	13	47	38	7	7	19	199	53	21	68	20	59	48	37	98	63	92	60	62	99	91	66	35	64	42	83	184	41	60	75	63	55	66	44	44	82	68	70	63	67	106	62	131	81
ENSG00000232628	3	0	2	0	2	0	1	0	6	8	3	1	5	3	5	2	1	0	0	1	2	2	1	0	3	2	1	0	3	2	0	15	3	2	1	2	2	0	1	0	1	0	3	0	4	0	1	0	8
ENSG00000237101	2	2	5	1	51	42	2	1	52	71	1	4	2	0	7	2	5	1	4	2	1	0	4	2	5	1	3	1	0	0	7	25	2	3	3	0	2	2	5	0	2	3	5	1	3	43	7	1	3
ENSG00000233384	0	1	0	3	0	3	0	1	0	0	0	1	0	1	0	0	0	1	0	3	0	3	0	4	0	3	1	0	0	0	0	0	0	1	0	0	0	0	0	2	0	4	0	6	0	0	0	2	0
ENSG00000229400	0	1	0	0	1	0	0	0	0	4	0	0	0	5	0	0	0	1	0	1	0	0	0	1	2	1	0	0	0	0	0	2	0	1	0	0	0	1	0	0	0	2	0	1	0	1	0	5	0
ENSG00000225334	0	0	0	3	0	0	0	2	0	0	0	0	0	0	0	0	0	3	0	0	0	0	0	0	0	0	0	0	0	0	0	2	0	1	0	0	0	0	2	0	0	0	0	0	0	0	0	2	0
ENSG00000234476	0	0	0	11	0	13	1	0	6	6	1	13	1	3	2	0	2	0	2	1	0	1	3	0	1	0	2	1	0	1	0	0	8	0	4	5	2	3	3	1	0	0	1	1	0	3	3	5	2
ENSG00000282418	0	0	0	3	0	5	0	0	0	2	0	1	0	0	0	5	0	0	1	5	1	5	0	0	0	0	1	10	0	3	0	0	0	0	0	5	1	1	2	4	0	0	0	0	1	9	0	1	0
ENSG00000227496	0	10	1	2	6	10	0	19	1	4	1	22	0	9	1	3	1	85	0	11	1	40	0	34	0	44	4	7	0	5	0	1	0	21	0	22	0	0	0	12	0	8	4	12	0	22	2	25	1
ENSG00000226349	0	0	0	0	0	0	0	0	0	1	0	0	0	2	0	0	1	0	0	0	0	1	0	2	0	1	0	1	0	1	0	0	0	0	0	0	0	2	0	1	0	0	1	1	1	4	0	2	0
ENSG00000242861	15	27	15	12	69	14	15	9	51	107	3	54	4	4	20	13	17	8	14	22	23	10	20	13	20	16	9	12	15	9	13	8	14	11	10	13	16	20	16	8	18	8	20	16	8	33	19	15	15
ENSG00000248322	0	0	0	0	0	0	0	0	0	0	0	0	0	0	0	0	0	0	0	0	0	0	0	0	0	0	0	0	0	0	0	0	0	0	0	0	0	0	0	0	0	0	0	0	0	0	0	0	0
ENSG00000272562	7	14	11	14	5	2	8	5	8	11	0	35	2	4	13	5	4	7	8	8	5	14	8	19	14	18	12	3	3	14	5	44	6	12	8	5	12	14	2	7	13	5	12	8	7	29	13	32	11
ENSG00000225518	2	14	4	15	5	4	3	12	11	10	3	67	9	11	11	2	7	6	1	6	7	28	13	16	12	20	3	5	4	8	3	38	5	6	11	19	2	23	9	9	4	7	14	30	7	73	7	49	6
ENSG00000234478	15	1	21	3	363	629	12	5	326	297	28	18	12	1	21	6	26	0	29	0	10	2	19	2	48	1	8	10	33	0	23	2	22	0	21	0	26	3	17	10	11	13	16	6	26	6	36	1	34
ENSG00000228382	11	11	13	21	2	3	20	7	0	0	6	49	7	9	51	26	27	8	14	52	13	8	21	8	25	34	19	15	11	17	23	54	16	26	17	9	16	14	24	11	29	24	16	17	13	71	36	50	21
ENSG00000228548	0	0	0	0	0	0	0	0	0	0	0	0	0	0	0	0	0	0	0	0	0	0	0	0	0	0	0	0	0	0	0	0	0	0	0	0	0	0	0	0	1	0	0	0	0	0	0	0	0
ENSG00000233706	2	0	0	0	115	72	0	0	109	467	0	0	0	0	0	0	0	0	1	0	1	1	0	0	1	0	0	0	0	0	0	1	1	0	0	0	0	0	0	0	0	0	0	1	1	0	0	1	0
ENSG00000228625	0	0	0	0	0	2	0	0	0	0	0	0	0	0	0	0	0	0	0	0	0	0	0	0	0	0	0	0	0	0	1	0	0	0	0	0	0	0	0	0	0	0	0	0	0	0	0	0	0
ENSG00000234277	0	0	0	0	0	1	0	0	0	1	0	0	0	0	0	0	0	0	0	0	0	0	0	0	0	0	0	0	0	0	0	0	0	0	0	0	0	0	0	0	0	0	0	0	0	1	0	0	0
ENSG00000230005	0	0	0	0	2	0	0	0	1	0	0	0	0	0	0	0	0	0	0	0	0	0	0	0	0	0	0	0	0	0	0	0	0	0	0	0	0	0	0	0	0	0	0	0	0	0	0	0	0
ENSG00000276255	8	16	11	18	1	0	15	10	0	0	3	53	7	9	25	6	14	14	15	21	6	31	23	50	22	22	11	11	20	13	13	68	19	24	26	12	22	56	8	3	19	16	26	28	15	79	39	38	14
ENSG00000280157	13	5	11	18	12	0	16	7	9	18	2	15	3	7	25	6	17	8	8	12	10	7	9	9	21	7	8	4	2	4	13	36	8	9	12	4	33	15	5	4	16	5	24	10	6	39	20	38	7
ENSG00000203684	4	4	3	5	2	17	5	5	1	8	0	15	2	2	2	3	0	3	3	2	5	5	9	3	4	7	2	0	7	5	7	9	3	2	1	0	4	3	0	0	6	2	6	1	4	3	5	13	7
ENSG00000162913	9	47	22	34	30	42	18	23	13	15	10	34	10	11	20	13	11	8	14	37	11	21	16	27	23	18	11	8	20	5	8	17	23	21	17	8	39	21	12	3	16	6	21	28	30	103	14	77	25
ENSG00000269890	5	11	9	12	36	32	5	7	29	52	1	45	1	6	12	9	6	9	8	32	6	13	10	9	13	5	4	3	5	21	6	16	5	4	20	0	8	29	6	5	8	7	14	10	10	20	15	23	7
ENSG00000269934	5	3	0	7	16	23	3	1	16	40	3	41	1	5	16	4	1	2	4	8	8	9	6	6	3	3	0	0	2	3	4	4	6	5	7	1	2	11	1	0	4	4	8	4	5	16	6	6	6
ENSG00000270110	0	0	0	0	24	11	0	0	13	12	0	0	0	0	0	0	0	0	0	0	0	0	0	0	0	0	0	0	0	0	0	0	0	0	0	0	0	0	0	0	0	0	0	0	0	0	0	0	0
ENSG00000270104	0	5	0	4	0	2	0	0	0	0	0	2	2	1	5	2	1	3	1	4	1	0	3	0	2	0	0	0	2	1	1	3	1	0	4	1	0	2	2	0	2	3	2	1	0	5	2	1	2
ENSG00000270094	0	0	0	0	230	427	0	0	151	202	0	0	0	0	0	0	0	0	0	0	0	0	1	0	0	0	0	0	0	0	0	0	0	0	0	1	0	0	0	0	0	0	0	0	0	0	0	0	0
ENSG00000231563	6	15	4	15	6	35	13	8	7	3	2	16	8	13	21	4	8	10	6	38	8	27	8	29	17	21	9	8	7	20	12	42	5	20	14	12	9	27	2	14	20	9	15	16	7	42	21	39	17
ENSG00000279306	1	1	0	2	1	5	0	4	0	2	0	7	2	1	0	1	0	1	0	0	0	2	0	3	2	2	3	0	0	3	0	1	1	0	0	0	1	0	0	0	1	1	1	4	2	7	1	5	3
ENSG00000282111	0	0	0	0	0	0	0	0	0	0	0	0	0	0	0	0	0	0	0	0	0	0	0	0	0	2	0	0	0	0	0	0	0	0	0	0	0	0	0	0	0	0	0	0	0	1	0	0	0
ENSG00000236975	0	0	0	0	0	0	0	0	0	1	0	0	0	0	0	0	0	0	2	5	1	0	0	0	0	0	2	0	0	0	0	0	1	0	0	1	2	0	0	0	1	0	0	0	0	1	0	2	0
ENSG00000233920	0	0	0	0	0	0	0	0	0	0	0	0	0	0	0	0	0	0	0	0	0	0	0	0	0	0	1	0	0	0	0	0	0	0	0	0	0	0	0	0	0	0	0	0	0	0	0	0	0
ENSG00000177800	0	0	0	0	0	0	0	0	0	0	0	1	0	0	0	0	0	0	0	0	0	0	0	0	0	0	0	0	0	1	0	0	0	0	0	0	0	0	0	1	0	0	0	0	0	1	0	0	0
ENSG00000177788	3	5	5	12	8	7	3	3	7	20	2	94	2	5	7	1	13	6	8	29	2	27	9	32	9	15	4	5	12	28	3	9	4	8	10	20	6	13	4	8	11	3	13	16	4	17	7	18	5
ENSG00000237481	14	10	30	26	16	63	19	3	15	14	1	65	19	8	42	6	27	14	20	17	16	5	17	17	28	14	18	4	23	10	31	25	11	31	21	6	20	26	9	12	24	14	21	14	29	29	22	37	13
ENSG00000226920	0	0	0	0	0	0	0	0	0	0	0	0	0	0	0	0	0	0	0	0	0	0	0	0	0	0	0	0	0	0	0	0	0	0	0	0	0	0	0	0	0	0	0	0	0	0	0	0	0
ENSG00000223635	0	0	0	0	0	0	0	1	0	0	1	4	0	1	0	1	0	0	2	1	0	3	0	1	0	0	0	0	0	0	1	1	0	0	1	0	0	1	3	3	0	0	0	0	0	2	0	1	0
ENSG00000227043	0	0	0	0	0	0	0	0	0	0	0	0	0	0	0	0	0	0	0	0	0	0	0	0	0	0	0	0	0	0	0	0	0	0	0	0	0	0	0	0	0	0	0	0	0	0	0	0	0
ENSG00000228058	0	0	0	0	1	0	0	0	0	2	1	0	2	0	0	0	0	0	0	0	0	0	0	0	0	0	0	0	2	0	1	0	0	0	0	0	0	0	0	1	1	0	0	1	0	0	1	0	0
ENSG00000227006	0	0	0	0	10	2	0	0	3	8	0	0	0	0	1	0	0	0	0	0	0	0	1	1	0	0	0	0	0	0	0	0	0	1	0	0	0	0	0	0	0	0	1	0	0	0	0	2	0
ENSG00000224407	0	0	0	0	548	560	0	1	449	1706	0	0	0	0	0	1	0	0	1	1	0	0	0	0	0	0	0	0	0	0	0	0	0	0	0	0	0	0	0	0	0	0	0	0	0	0	0	2	0
ENSG00000282564	0	0	0	1	0	0	0	0	0	2	0	0	0	0	0	0	1	0	0	0	0	1	0	0	0	0	0	0	0	0	0	2	0	0	0	0	0	0	0	0	0	0	0	0	0	0	0	0	0
ENSG00000232964	0	0	0	11	0	0	0	0	0	0	0	0	0	0	0	0	0	0	0	14	0	0	0	0	0	0	0	1	0	0	0	14	0	0	0	0	0	0	0	0	0	0	0	0	0	0	0	11	0
ENSG00000244137	0	0	0	0	9	0	0	1	1	6	0	2	0	0	3	1	0	0	1	1	1	0	1	2	0	2	0	2	0	0	0	0	0	2	0	2	1	1	0	1	1	2	0	1	1	0	1	0	0
ENSG00000225656	0	2	0	0	0	0	0	1	0	0	0	2	0	0	0	0	0	0	1	4	0	0	0	3	0	1	0	0	1	0	1	0	0	0	0	0	0	1	0	0	3	0	0	2	1	1	0	3	2
ENSG00000223393	0	6	0	3	0	0	1	1	0	2	0	9	0	1	1	0	0	1	0	0	2	1	3	13	0	0	0	0	1	1	2	3	0	3	0	2	0	2	0	0	1	1	2	2	1	8	1	9	0
ENSG00000235710	0	0	0	0	0	0	0	0	0	0	0	0	0	0	0	0	0	0	0	0	0	0	0	0	0	0	0	0	0	0	0	0	0	0	0	0	0	0	0	0	0	0	0	0	0	0	0	0	0
ENSG00000233461	46	38	43	25	59	84	27	69	72	54	98	122	51	35	38	64	16	32	63	28	29	130	55	29	57	100	55	69	30	44	24	24	55	283	49	42	31	58	52	36	38	68	28	198	51	136	30	50	69
ENSG00000229228	0	2	0	2	1	1	1	1	0	1	0	2	0	1	1	1	0	0	2	0	1	3	0	8	1	9	0	3	0	4	1	5	3	7	0	0	1	1	1	1	4	2	2	1	0	1	1	0	2
ENSG00000226758	15	11	16	32	1	0	12	3	0	0	3	49	7	20	17	17	7	10	10	26	29	15	21	12	12	18	6	5	8	8	13	68	12	27	7	9	11	9	14	6	8	9	28	8	12	22	12	14	30
ENSG00000235152	0	0	0	0	0	0	0	0	0	0	0	0	0	0	0	0	0	0	0	0	0	0	0	0	0	0	0	0	0	0	0	0	0	0	1	0	0	0	0	0	0	0	0	0	0	0	0	0	0
ENSG00000236372	0	0	1	0	0	0	0	0	0	0	0	0	0	0	0	0	0	0	0	0	0	0	0	0	0	0	0	0	0	0	0	0	0	0	0	0	0	0	0	0	0	0	0	0	0	0	0	0	0
ENSG00000225919	0	0	1	0	0	0	0	0	0	0	0	0	0	0	1	0	0	0	0	0	0	0	0	2	0	0	0	0	0	1	0	0	0	0	0	0	0	0	0	0	0	0	0	1	0	0	0	0	0
ENSG00000236497	0	0	0	0	0	0	0	0	0	0	0	0	0	0	0	0	0	0	0	0	0	0	0	1	0	0	0	0	0	0	0	0	1	0	0	0	0	0	0	0	0	0	0	0	0	0	0	0	0
ENSG00000233332	0	0	0	2	2	0	0	1	2	0	1	0	0	0	0	1	0	1	2	0	2	1	0	3	1	0	0	2	0	0	0	4	1	0	0	1	0	0	0	0	3	0	3	1	3	0	1	6	1
ENSG00000231272	2	2	3	22	0	0	1	5	0	0	0	1	1	4	1	0	9	22	4	3	8	1	1	5	4	3	4	9	0	0	0	15	1	12	12	19	5	1	3	6	2	1	4	12	5	4	5	48	7
ENSG00000236244	0	0	0	0	0	0	0	0	0	0	0	0	0	0	0	0	0	0	0	0	0	0	0	0	0	0	0	0	0	0	0	0	1	0	0	0	0	0	0	0	0	0	0	0	0	0	0	0	0
ENSG00000236358	4	2	5	36	26	43	12	22	10	18	1	25	2	4	3	4	4	22	6	29	7	32	2	0	11	7	10	1	6	8	8	134	3	8	6	8	14	14	2	7	6	8	10	9	4	84	9	70	11
ENSG00000273367	2	3	3	11	11	0	4	2	2	0	0	16	1	1	1	3	1	8	1	17	9	7	3	1	6	2	9	3	3	1	4	69	1	4	5	1	1	12	1	1	4	4	12	10	4	50	7	27	5
ENSG00000231663	13	10	11	10	169	414	9	43	144	180	10	49	6	19	11	13	9	7	9	42	12	20	14	14	11	10	9	14	6	16	6	62	14	21	10	21	19	15	17	6	12	11	11	26	19	94	12	127	15
ENSG00000231768	22	30	17	3	18	24	7	66	17	29	4	10	6	0	12	3	7	2	12	4	19	2	24	2	31	43	15	4	12	2	18	7	28	7	13	5	8	3	17	0	15	1	43	3	13	5	23	3	16
ENSG00000230404	0	0	0	0	0	0	0	0	0	0	1	0	0	0	0	0	0	0	0	0	0	0	0	0	0	0	0	0	0	0	0	0	2	0	0	0	0	0	1	0	1	0	0	0	0	0	0	1	0
ENSG00000228830	0	4	0	0	1302	4029	3	2	1503	1650	0	3	1	0	4	2	0	0	1	0	3	0	0	1	5	1	1	2	0	3	3	2	4	1	0	3	0	1	1	0	0	1	0	1	1	8	2	0	1
ENSG00000224939	0	3	0	4	2	0	0	1	1	0	1	11	1	0	0	0	4	2	2	0	1	2	0	2	8	2	0	1	2	3	0	11	2	2	1	4	1	3	1	2	0	2	2	3	1	13	0	3	2
ENSG00000272362	0	0	0	0	1	0	0	1	1	0	0	1	1	0	0	0	0	0	0	0	0	1	0	0	0	0	0	1	0	0	0	2	0	1	0	0	1	0	0	0	0	0	0	0	0	1	0	0	0
ENSG00000228044	7	159	19	2	9	11	4	8	6	0	1	23	9	0	4	10	29	1	2	1	11	5	4	0	0	0	14	20	3	11	7	3	4	14	5	18	0	0	78	5	3	3	14	3	20	21	4	5	2
ENSG00000241475	0	0	1	1	2	0	0	3	1	0	0	25	0	0	0	2	2	3	0	1	0	3	0	0	0	4	1	4	3	4	0	0	0	17	0	15	0	0	1	3	1	12	0	2	1	12	0	4	0
ENSG00000230628	16	400	29	5	39	15	8	2	23	1	3	1	26	1	32	15	17	2	18	2	24	1	13	0	8	1	30	11	22	8	21	4	13	10	25	7	19	1	13	7	18	8	24	18	22	0	20	1	27
ENSG00000282097	0	8	1	1	1	1	0	1	5	0	2	2	2	0	1	1	4	0	3	0	2	1	0	1	1	0	0	0	1	0	0	0	0	1	2	7	2	1	1	0	0	1	2	0	2	3	2	4	4
ENSG00000227630	8	52	5	9	4	4	10	10	7	25	4	65	7	3	12	13	13	7	15	14	7	13	7	8	21	6	14	13	11	7	4	10	17	18	20	38	16	8	16	7	19	12	21	5	21	10	14	11	24
ENSG00000279261	0	0	0	0	0	0	2	0	0	0	0	1	0	1	0	0	0	0	0	0	0	1	0	0	0	1	0	0	0	0	0	0	0	0	0	0	0	0	0	0	1	0	0	0	0	0	0	0	0
ENSG00000237520	2	0	0	0	1	0	0	0	1	4	0	0	0	0	0	1	0	0	0	0	0	0	0	0	0	0	0	0	0	0	0	0	0	0	0	0	0	0	0	0	0	0	0	0	0	0	0	0	0
ENSG00000238005	2	92	1	5	5	1	2	3	2	6	3	64	1	5	2	4	4	3	3	2	4	6	1	7	2	53	7	3	2	14	2	5	6	7	1	11	1	10	9	8	7	7	10	15	8	4	8	4	8
ENSG00000258082	4	49	1	2	1	0	2	4	1	6	3	18	2	3	4	9	3	4	4	1	3	7	0	3	2	28	1	6	1	6	3	3	6	7	4	21	5	2	3	5	3	6	6	1	0	1	2	2	9
ENSG00000280587	8	187	17	64	16	90	13	222	8	15	36	214	13	8	18	31	19	50	35	88	24	43	10	37	23	23	15	31	21	64	12	17	29	149	41	70	10	126	71	95	18	52	20	29	28	29	25	222	40
ENSG00000273416	1	7	6	11	1	11	3	8	1	2	0	15	4	1	4	5	0	5	6	8	5	5	1	13	4	7	7	8	0	6	4	11	3	4	4	8	2	9	8	9	3	10	1	17	4	14	3	18	1
ENSG00000285177	0	0	1	1	1	0	0	0	0	0	1	3	1	0	1	0	0	0	0	0	0	3	0	0	0	0	1	1	0	0	0	0	2	0	1	1	0	0	0	1	0	0	0	1	0	0	0	0	0
ENSG00000229463	0	0	0	0	0	4	0	0	0	2	0	0	0	0	0	0	0	0	0	0	0	0	0	0	0	0	0	0	0	0	0	0	0	0	0	0	0	0	0	0	0	0	0	0	0	0	0	0	0
ENSG00000237845	0	0	0	1	1	4	0	0	0	0	0	0	0	0	0	0	1	1	1	0	0	0	0	1	0	1	0	2	0	0	1	0	0	0	0	0	0	3	0	1	0	1	1	0	0	1	2	3	0
ENSG00000229291	0	3	0	0	0	3	0	2	2	3	1	2	0	1	0	0	2	0	1	1	0	0	0	4	1	1	0	0	0	0	0	2	0	0	0	2	0	1	0	1	1	0	0	0	2	2	0	1	1
ENSG00000223776	1	10	0	3	77	153	4	3	83	142	0	9	0	2	4	0	1	1	6	2	1	2	4	8	8	4	2	4	3	3	2	10	2	4	1	5	4	5	1	4	3	8	7	7	1	14	3	2	2
ENSG00000273058	12	6	3	11	16	14	11	3	9	17	1	48	5	5	7	6	12	6	15	5	6	20	14	15	9	15	8	7	15	9	6	30	7	13	2	8	6	3	3	4	26	11	10	7	2	35	5	26	12
ENSG00000230325	5	3	4	4	23	87	1	1	29	31	0	4	4	2	5	0	6	3	4	5	8	7	8	7	5	3	2	1	3	1	6	7	8	5	6	6	5	1	1	1	1	2	6	1	8	12	3	6	4
ENSG00000237250	1	1	1	0	0	0	0	1	0	0	3	0	0	0	0	0	2	0	0	0	0	0	0	1	0	1	0	0	0	0	0	0	0	1	0	1	0	0	0	0	0	0	1	0	0	0	1	0	0
ENSG00000234464	0	0	0	1	0	0	0	1	0	0	0	1	0	0	0	0	0	0	0	3	1	7	0	7	0	0	0	0	0	0	0	0	0	0	0	0	0	1	0	0	0	0	0	0	1	0	0	0	0
ENSG00000215808	0	2	0	505	3	64	11	1	17	64	7	1641	9	1	5	2	1	8	11	171	7	0	12	153	4	39	4	16	1	24	21	6	58	13	2	0	23	2	7	2	1	2	4	0	0	1	5	333	7
ENSG00000231877	1	1	3	1	1	0	1	26	2	10	1	0	1	1	0	0	2	0	0	3	0	14	1	3	2	0	1	0	0	1	1	0	0	1	0	0	0	0	2	5	0	0	2	0	1	15	0	0	2
ENSG00000259776	0	0	0	0	0	0	0	0	0	0	0	0	0	0	0	0	0	0	0	0	0	0	0	0	1	0	0	0	0	0	0	0	1	0	0	0	0	0	0	0	0	0	0	0	0	0	0	2	0
ENSG00000233355	10	4	14	14	12	13	20	0	9	12	4	12	22	20	69	41	11	3	42	6	18	16	11	11	19	77	13	38	14	50	13	16	19	52	15	7	15	14	4	13	56	31	20	3	12	21	50	6	15
ENSG00000234601	0	0	0	0	0	2	0	1	0	0	0	0	0	0	0	0	0	0	0	0	0	0	0	0	0	0	0	0	0	0	0	0	0	0	0	0	0	0	0	0	0	0	0	0	0	1	0	1	0
ENSG00000231979	0	0	0	3	1	0	0	0	0	1	0	0	0	0	0	0	0	0	0	0	0	0	0	0	0	0	0	0	0	0	0	3	0	0	0	0	0	0	0	0	0	0	0	0	0	3	0	2	0
ENSG00000233735	0	0	0	1	0	0	0	0	0	1	0	0	0	0	0	0	0	0	0	0	0	0	0	0	0	0	0	0	0	0	0	0	0	0	0	0	0	0	0	0	0	0	0	0	0	0	0	0	0
ENSG00000233519	0	0	0	0	0	0	0	0	0	0	0	0	0	0	0	0	0	0	0	0	0	0	0	0	0	0	0	0	0	0	0	0	0	0	0	0	0	0	0	0	0	0	1	0	0	0	0	0	0
ENSG00000224359	0	0	0	0	0	0	0	0	0	0	0	0	0	0	0	0	0	0	0	0	0	0	0	0	0	0	0	0	0	0	0	0	0	0	0	0	0	0	0	0	0	0	0	0	0	0	0	0	0
ENSG00000231440	3	0	7	1	0	0	5	0	0	0	1	0	2	0	3	3	18	0	2	1	3	0	4	0	5	2	8	0	1	0	6	0	10	0	2	0	5	0	2	1	15	0	9	0	5	0	6	0	23
ENSG00000230015	0	0	0	0	0	0	0	0	0	0	0	0	0	0	0	0	0	0	0	0	0	0	0	0	0	0	0	0	0	0	0	0	0	0	0	0	0	0	0	0	0	0	0	0	0	0	0	0	0
ENSG00000226919	0	0	0	0	0	0	0	0	0	0	0	0	0	0	0	0	0	0	0	0	0	0	0	0	0	0	0	0	0	0	0	0	0	0	0	0	0	0	0	0	0	0	0	0	0	0	0	1	0
ENSG00000225554	0	0	0	0	0	0	0	1	0	0	0	0	0	0	3	0	0	0	0	0	0	0	0	0	0	1	0	0	0	0	0	0	0	0	0	0	0	0	0	0	0	1	0	0	0	0	0	6	0
ENSG00000272865	0	1	0	0	1	0	0	0	0	0	0	1	0	0	0	0	0	0	0	0	0	0	0	0	0	0	0	0	0	0	0	0	0	0	0	0	0	0	0	0	0	0	0	0	0	0	1	0	0
ENSG00000224525	0	0	0	0	0	1	0	0	0	1	0	0	0	0	0	0	0	0	0	0	0	0	0	0	0	0	0	0	0	0	0	0	0	0	0	0	0	0	0	0	0	0	1	0	0	0	0	0	0
ENSG00000234116	0	0	0	0	0	0	0	0	0	0	0	0	0	0	0	0	0	0	0	0	0	0	0	0	0	0	0	0	0	0	0	0	0	0	0	0	0	0	0	0	0	0	0	0	1	0	0	0	0
ENSG00000227230	0	1	0	0	25	47	0	0	27	101	0	0	0	0	0	0	0	0	0	0	0	0	0	0	0	0	0	0	0	0	0	0	0	0	0	0	0	0	0	0	0	0	0	0	0	0	0	0	0
ENSG00000232085	0	0	0	0	19	36	0	0	14	65	0	0	1	0	0	1	0	0	0	0	0	0	0	0	0	0	0	0	0	0	0	0	0	0	0	0	0	0	0	0	0	0	0	0	0	0	0	0	0
ENSG00000236031	3	1	0	1	22	19	1	2	15	134	0	6	1	2	0	1	0	0	0	4	1	0	2	1	2	0	0	0	0	0	2	5	2	1	0	0	0	1	0	1	1	1	0	0	0	1	2	10	2
ENSG00000232184	25	40	26	10	0	0	14	22	0	0	3	10	6	7	38	36	18	16	12	14	22	15	23	18	19	37	32	15	21	9	16	54	17	13	11	6	18	3	17	19	31	21	37	40	25	22	30	95	27
ENSG00000228939	27	70	39	25	1	0	39	30	1	0	2	8	20	11	82	37	42	43	27	25	45	32	32	30	38	64	50	46	35	17	37	108	14	38	17	17	30	6	34	20	69	15	54	67	54	19	56	105	46
ENSG00000226828	0	1	0	0	0	0	0	0	0	0	0	0	0	0	0	0	0	0	0	0	1	2	0	0	0	0	0	0	0	0	0	0	0	0	0	0	0	0	0	0	1	0	0	0	0	0	0	0	0
ENSG00000279774	0	0	0	0	0	0	0	0	0	0	0	0	0	0	1	0	0	2	0	0	0	0	0	0	1	0	0	0	0	0	0	0	0	0	0	0	1	0	0	0	1	0	1	0	0	0	0	2	0
ENSG00000229960	0	0	0	0	0	0	0	0	0	0	0	0	0	0	0	0	0	0	0	0	0	0	0	0	0	1	0	0	0	0	0	1	0	0	0	0	0	0	0	0	0	1	0	0	0	0	0	0	0
ENSG00000237759	0	0	0	0	0	0	0	0	0	0	0	0	0	0	0	0	0	0	0	0	0	0	0	0	0	0	0	0	0	0	0	0	0	0	0	0	0	0	0	0	0	0	0	0	0	0	0	0	0
ENSG00000240963	1	1	0	2	0	0	0	5	0	0	0	5	0	0	2	1	0	3	1	0	2	0	1	0	1	0	0	0	1	0	1	2	0	2	1	0	1	0	0	2	0	0	0	0	0	5	1	1	0
ENSG00000282317	0	2	0	0	0	0	0	0	0	1	0	9	0	1	0	0	1	0	1	1	0	6	0	4	0	0	0	0	1	0	0	0	0	0	0	1	0	2	0	2	0	1	0	2	0	2	0	2	1
ENSG00000273175	1	1	0	0	0	1	0	0	3	5	0	6	0	0	2	5	2	0	0	3	0	6	0	0	1	0	3	3	0	4	0	0	5	1	0	2	1	2	1	5	0	0	2	3	1	1	2	4	0
ENSG00000272195	6	9	4	18	34	10	13	10	36	87	1	27	4	9	13	11	8	7	8	18	5	10	7	27	20	6	8	5	4	18	14	32	10	7	6	8	6	13	10	9	8	8	21	16	4	26	17	31	11
ENSG00000232192	0	0	0	0	0	0	0	0	0	0	0	0	0	0	0	0	0	0	0	0	0	0	0	0	0	0	0	0	0	0	0	0	0	0	0	0	0	0	0	0	0	0	0	0	0	0	0	0	0
ENSG00000238224	0	0	0	2	0	0	0	0	0	0	0	0	0	0	1	0	1	0	0	0	0	0	1	0	0	0	0	0	0	1	0	1	0	0	0	3	0	2	0	0	0	0	1	0	0	1	1	1	0
ENSG00000231612	0	1	2	7	0	0	1	1	0	0	0	1	0	0	1	0	0	1	1	3	1	2	1	4	1	4	1	0	3	1	1	6	0	6	3	0	1	2	0	3	1	1	1	2	3	20	2	2	0
ENSG00000235096	0	0	0	0	1	0	0	0	0	1	0	2	0	0	0	0	0	0	0	0	0	0	0	0	0	0	0	0	0	0	0	0	0	0	0	0	0	0	0	0	0	0	0	0	0	0	0	0	0
ENSG00000226876	0	0	0	0	0	0	0	0	0	0	0	0	0	0	0	0	1	0	0	0	0	0	0	0	0	0	0	0	0	0	0	0	0	0	0	0	0	0	0	0	0	0	0	0	1	1	0	0	0
ENSG00000230184	19	34	19	49	0	0	16	16	1	6	13	37	7	25	26	17	16	21	19	36	11	29	17	48	14	27	15	28	17	24	25	63	24	37	20	16	27	18	15	14	13	23	23	49	26	119	17	35	29
ENSG00000242042	0	0	0	0	0	0	0	0	0	0	0	0	0	0	0	0	0	0	0	0	0	0	0	0	0	0	0	0	0	0	0	0	0	0	0	0	0	0	0	0	0	0	0	0	0	1	0	0	0
ENSG00000225300	36	26	24	25	1	4	46	48	4	0	39	28	24	28	65	40	56	24	44	30	38	24	21	37	60	24	54	39	23	26	77	38	12	29	60	25	92	48	18	15	34	39	42	51	27	73	34	46	38
ENSG00000260698	2	10	7	4	6	8	3	11	1	12	1	19	3	13	7	5	7	4	5	7	7	12	4	15	20	8	3	3	2	6	7	7	4	26	6	2	6	2	1	7	10	5	2	5	8	15	5	16	8
ENSG00000235021	0	0	0	0	1	4	0	1	0	0	0	1	1	1	0	0	0	0	0	0	0	0	0	0	1	0	0	1	2	0	0	1	0	2	0	1	0	0	1	0	0	0	1	0	1	1	1	2	0
ENSG00000260855	32	49	17	96	14	0	22	18	15	59	2	127	10	44	42	8	65	40	19	20	22	17	48	114	47	41	28	14	14	8	32	46	21	25	9	2	28	43	7	26	36	31	66	12	24	167	33	80	31
ENSG00000227953	14	26	11	63	9	6	11	8	13	48	2	60	6	42	21	3	24	19	5	32	11	25	22	79	27	21	11	8	13	3	40	58	28	20	9	6	18	33	5	8	24	28	30	9	14	135	15	103	21
ENSG00000221953	0	19	2	1	5	0	2	2	7	36	0	14	2	1	3	0	5	1	3	6	3	1	4	4	2	0	1	2	2	3	4	14	0	2	1	0	2	1	3	3	3	1	4	10	2	8	4	18	0
ENSG00000259865	44	52	69	60	121	203	51	23	72	121	5	84	40	29	56	88	38	51	25	109	30	73	55	68	90	91	53	53	41	48	27	95	30	37	40	45	44	80	37	72	112	68	90	184	97	189	60	92	92
ENSG00000232347	0	0	0	0	0	0	0	0	0	1	0	0	0	0	0	0	0	0	0	0	0	0	0	0	1	1	0	0	0	0	0	1	1	0	0	0	1	2	0	0	0	0	0	1	1	0	0	2	0
ENSG00000236817	0	0	0	0	2	0	0	0	4	18	0	0	0	0	0	0	0	0	0	0	0	0	0	0	0	0	0	0	0	0	0	0	0	0	0	0	0	0	0	0	0	0	0	0	0	0	0	0	0
ENSG00000235749	8	1	1	0	0	0	3	0	1	0	0	0	2	0	2	2	1	0	2	0	1	1	1	0	5	2	0	2	5	1	7	2	2	4	1	0	2	0	1	0	2	0	9	1	1	0	6	0	6
ENSG00000229255	0	0	0	0	0	0	0	0	0	0	0	0	0	0	0	0	0	0	0	0	1	0	0	0	0	1	0	0	0	0	0	0	0	0	0	0	0	0	0	0	0	0	5	0	0	0	3	0	0
ENSG00000224521	0	0	0	0	2	0	0	0	0	0	0	0	0	0	0	0	0	0	0	0	0	0	2	0	1	1	1	0	0	0	0	0	8	1	0	0	0	0	0	0	0	0	0	0	0	0	4	0	0
ENSG00000227237	0	0	1	0	1	0	0	1	0	3	0	7	0	2	2	0	0	0	2	2	1	0	0	1	2	1	0	0	3	1	6	11	0	0	2	1	2	2	0	0	0	1	0	1	2	6	2	2	0
ENSG00000227061	0	0	0	0	0	0	0	0	0	0	0	0	0	0	0	0	0	0	0	0	0	0	0	0	0	0	0	0	0	0	0	1	0	0	0	1	0	0	0	0	0	1	0	0	0	0	0	0	0
ENSG00000228643	0	2	3	7	3	6	1	2	1	5	0	10	1	2	2	2	2	4	4	7	3	0	1	3	0	3	5	2	0	2	2	8	5	2	0	5	1	5	1	4	7	5	1	6	4	10	2	24	4
ENSG00000235779	0	0	0	3	0	0	0	0	0	0	0	0	0	0	0	1	0	0	0	0	0	0	0	0	0	1	0	0	0	0	0	0	0	0	0	0	0	0	0	0	0	0	0	0	0	0	0	0	0
ENSG00000277997	0	0	0	0	0	0	0	0	0	0	0	0	0	0	0	0	0	0	0	0	0	0	0	0	0	0	0	0	0	0	0	0	0	0	0	0	0	0	0	0	0	0	0	0	0	0	1	1	0
ENSG00000233684	0	0	0	1	0	1	0	0	0	0	0	0	0	0	0	0	0	0	0	0	0	0	0	0	1	0	0	1	0	0	0	0	0	0	0	0	0	1	0	0	0	0	0	0	0	2	0	1	0
ENSG00000236856	0	0	0	0	0	0	0	0	0	0	0	0	0	0	0	0	1	0	0	0	0	0	0	0	0	0	0	0	0	0	0	0	0	0	0	0	0	0	0	0	0	0	0	0	0	0	0	1	0
ENSG00000226277	0	0	0	0	0	0	0	0	0	0	0	0	0	0	0	0	0	0	0	0	0	0	0	0	0	0	0	1	0	0	0	0	0	0	0	0	0	0	0	0	0	0	0	0	0	0	0	0	0
ENSG00000223985	0	0	0	0	0	0	0	0	0	0	0	0	0	0	0	0	0	0	0	0	0	0	0	0	0	0	0	0	0	0	0	0	0	0	0	0	0	0	0	0	0	0	1	0	0	0	0	0	0
ENSG00000284452	0	0	0	0	0	0	0	0	0	0	0	0	0	0	0	0	0	0	0	0	0	0	0	0	0	0	0	0	0	0	0	0	0	0	0	0	0	0	0	0	0	0	0	0	0	0	0	0	0
ENSG00000225942	0	0	0	0	0	0	0	0	0	0	0	0	0	0	0	0	0	0	0	0	0	0	0	0	0	0	0	0	0	0	0	0	0	0	0	0	0	0	0	0	0	0	0	0	0	0	0	0	0
ENSG00000233633	1	0	0	0	1	0	0	0	0	0	0	0	0	0	0	0	2	0	0	0	1	0	0	0	0	0	1	0	0	0	0	2	1	3	0	0	0	0	0	0	1	0	0	0	0	1	4	0	0
ENSG00000233296	0	2	0	2	81	157	2	1	77	93	0	1	0	1	0	0	2	0	1	2	4	6	0	7	3	5	0	1	0	0	6	2	3	2	3	0	0	3	0	0	1	4	1	1	2	2	1	13	0
ENSG00000280360	0	0	0	1	0	0	0	0	0	0	0	0	0	0	0	0	0	0	0	1	0	0	0	0	0	1	0	0	0	0	0	3	0	0	0	0	0	0	0	0	0	0	0	0	0	0	1	0	0
ENSG00000233970	0	0	0	0	0	0	0	0	0	0	0	0	1	0	0	0	0	0	0	1	0	0	1	0	0	0	0	0	0	0	0	0	1	0	0	0	0	0	0	0	1	0	0	0	0	0	4	0	0
ENSG00000227713	2	0	0	0	0	0	0	0	0	0	0	0	0	0	0	0	0	0	0	0	0	0	0	0	0	0	0	0	0	0	0	0	0	0	0	0	0	0	0	0	0	0	0	0	0	0	3	0	0
ENSG00000272342	0	0	0	4	1	0	1	1	0	0	0	0	0	0	0	1	0	0	0	1	0	1	0	0	0	0	0	0	0	0	0	0	0	1	3	4	1	1	0	0	0	0	0	4	0	0	2	0	1
ENSG00000231173	0	0	0	4	0	0	0	0	0	0	0	1	0	0	0	0	0	0	0	0	1	4	0	0	0	0	0	0	0	0	0	0	0	0	0	0	2	0	1	0	0	0	0	8	0	0	0	1	0
ENSG00000223751	0	7	0	2	0	0	0	0	2	3	0	0	1	0	0	0	0	0	0	0	0	1	0	4	0	0	0	0	0	0	0	0	0	0	0	2	0	0	0	0	0	0	2	13	1	0	1	1	0
ENSG00000237667	7	0	0	0	0	0	6	0	0	0	0	0	10	0	0	0	7	0	7	0	2	0	1	0	0	1	1	0	2	3	0	2	3	1	3	1	0	0	1	3	16	3	0	0	0	0	26	0	1
ENSG00000228799	0	0	0	0	0	0	0	0	0	0	0	0	0	0	0	0	0	0	0	0	0	0	0	0	0	0	0	0	0	0	0	0	0	0	0	0	0	0	0	0	0	0	0	1	0	0	0	0	0
ENSG00000234796	0	0	0	0	0	0	0	0	0	0	0	0	0	0	0	0	0	0	0	0	0	0	0	0	0	0	0	0	0	0	0	0	0	0	0	0	0	0	0	0	0	0	0	0	0	0	0	0	0
ENSG00000235688	1	18	2	33	10	0	2	0	10	8	0	1	2	0	2	3	7	1	10	0	4	0	5	13	3	2	4	4	4	33	2	1	1	13	1	1	9	0	6	4	11	1	13	0	5	4	3	0	5
ENSG00000235403	0	0	0	0	0	0	0	0	0	0	0	0	0	0	0	0	0	0	0	0	0	0	0	0	0	0	0	0	0	0	0	0	0	0	0	0	0	0	0	0	0	0	0	0	0	0	0	0	0
ENSG00000236665	0	0	0	0	0	1	0	0	0	1	0	0	0	0	1	0	0	0	0	0	1	0	0	0	0	0	0	0	0	0	0	0	0	0	0	0	0	0	0	0	0	0	0	0	0	0	0	0	1
ENSG00000233553	0	0	0	0	0	0	0	0	0	0	0	0	0	0	0	0	0	0	0	0	0	0	0	0	0	0	0	0	0	0	0	0	0	0	0	0	0	0	0	0	0	0	0	0	0	0	0	0	0
ENSG00000231482	0	0	0	2	10	0	1	2	8	15	0	3	0	2	0	0	0	4	1	0	2	1	0	0	2	1	0	1	0	0	0	0	0	2	0	1	0	0	0	5	1	1	2	1	0	0	3	1	0
ENSG00000228613	0	1	0	1	4	0	2	1	0	12	0	6	0	0	0	0	0	3	4	0	5	4	0	2	7	3	2	1	0	1	0	5	0	3	0	2	2	0	2	11	1	2	9	1	0	1	13	2	0
ENSG00000283766	0	0	5	4	0	0	0	0	5	3	0	3	0	0	1	0	0	0	2	0	2	0	1	1	0	0	1	0	0	0	2	1	0	1	1	0	1	0	1	0	1	0	1	0	0	0	0	0	0
ENSG00000203635	1	3	0	12	1	0	2	2	0	8	0	11	0	0	0	6	1	10	6	1	7	4	4	3	14	10	3	4	0	1	0	0	3	5	1	10	1	3	1	25	3	4	16	5	2	2	24	8	0
ENSG00000284600	0	0	0	1	4	0	0	0	7	37	0	0	0	0	0	0	1	0	0	0	1	1	4	0	0	0	0	0	0	0	0	0	1	1	0	0	1	0	1	0	2	0	1	0	0	0	0	0	0
ENSG00000232057	0	0	0	0	2	0	0	0	0	6	0	4	1	0	0	0	3	0	1	0	1	1	3	1	5	1	0	0	1	1	3	1	0	0	4	0	0	0	1	0	0	2	7	0	1	0	0	0	1
ENSG00000225619	0	0	0	0	0	0	0	0	0	0	0	0	0	0	0	0	0	0	0	0	0	0	0	0	0	0	0	0	0	0	0	0	0	0	0	0	0	0	0	0	0	0	0	0	0	0	0	0	0
ENSG00000234929	1	0	1	1	0	0	2	2	3	0	0	56	0	0	1	2	0	2	1	0	6	0	1	0	5	58	3	0	0	0	0	0	2	3	0	0	2	0	0	13	2	0	3	0	1	0	2	0	0
ENSG00000227364	0	0	0	0	0	0	0	0	0	0	0	0	0	0	0	0	0	0	0	0	0	0	0	0	0	0	0	0	0	0	0	0	0	0	0	0	0	0	0	0	0	0	0	0	0	0	0	0	0
ENSG00000237720	0	0	0	1	0	0	2	0	0	0	0	20	0	0	0	0	0	0	0	4	2	0	0	0	0	1	0	0	0	0	0	1	1	3	0	0	1	0	0	0	1	0	1	0	0	11	1	0	0
ENSG00000228391	0	0	0	1	0	0	0	0	0	0	0	8	0	0	0	0	0	0	1	0	0	0	1	0	0	0	1	0	0	0	0	0	0	1	0	0	0	0	0	0	0	0	2	0	0	13	3	1	0
ENSG00000234423	0	0	0	10	7	0	8	1	0	1	0	197	0	1	5	1	1	0	1	12	6	4	5	6	1	3	6	1	1	2	0	1	3	4	2	4	3	4	3	0	4	0	17	2	2	230	14	17	1
ENSG00000236760	3	4	6	5	2	2	0	2	0	0	0	25	1	11	2	0	1	4	11	3	0	5	5	9	3	7	4	1	2	2	1	1	0	3	4	3	7	14	0	1	2	2	3	3	2	19	10	28	2
ENSG00000226649	0	0	0	0	1	2	0	0	2	2	0	0	0	0	0	0	0	0	0	0	0	0	0	0	0	0	0	0	0	0	0	0	0	0	0	0	0	0	0	0	0	0	0	0	0	0	0	0	0
ENSG00000224885	14	24	7	24	4	4	8	20	2	4	10	67	7	20	23	14	13	13	18	20	8	18	24	26	28	36	6	14	13	10	29	10	13	44	26	10	21	48	15	16	6	16	17	18	21	22	13	32	3
ENSG00000225234	0	0	0	1	32	10	0	0	28	24	0	4	0	0	0	0	0	0	0	0	1	0	0	0	2	1	0	0	1	0	0	2	0	0	0	0	0	4	0	0	1	0	1	0	0	1	0	0	0
ENSG00000271868	0	2	3	0	3	5	1	0	3	10	0	2	0	0	1	1	1	0	0	0	2	0	0	0	1	1	0	1	0	0	0	0	1	1	0	0	0	1	0	1	1	0	0	0	0	0	0	2	1
ENSG00000235078	1	2	2	8	390	483	3	3	335	808	2	31	0	13	8	2	2	0	0	5	2	13	2	17	3	13	1	0	0	5	0	5	1	2	3	7	4	8	1	5	6	1	4	0	1	1	5	24	0
ENSG00000242282	11	26	13	16	10	10	21	5	30	62	11	30	3	17	26	5	19	26	11	21	9	32	23	27	9	42	14	14	11	15	13	23	15	15	6	11	10	14	8	19	13	13	26	10	9	10	17	37	20
ENSG00000234171	9	97	16	7	22	21	18	25	25	58	9	84	11	56	22	11	16	36	12	27	12	48	26	63	15	35	17	15	9	9	12	37	16	20	15	30	26	17	4	18	16	29	23	39	25	23	31	81	28
ENSG00000237370	0	0	0	0	0	5	0	2	0	0	0	1	0	0	0	0	0	0	0	0	0	0	0	0	0	0	0	0	0	0	0	0	0	0	0	0	0	0	0	0	0	0	0	0	0	0	0	0	0
ENSG00000224661	0	0	1	0	1	0	0	0	0	1	0	0	0	0	1	0	0	0	0	0	0	0	1	1	0	0	1	1	0	0	1	1	0	0	0	1	0	0	0	0	0	0	0	0	0	0	0	2	1
ENSG00000237401	0	0	0	0	0	0	0	0	0	0	0	0	0	0	0	0	0	0	0	0	0	0	0	0	0	0	0	0	0	0	0	0	0	0	0	0	0	0	0	0	0	0	0	0	0	0	0	0	0
ENSG00000229550	0	0	0	0	0	0	0	0	0	0	0	7	0	0	0	0	0	0	0	0	0	0	0	0	0	1	0	0	0	0	0	0	0	0	0	0	0	0	0	0	0	0	0	0	0	0	0	0	0
ENSG00000231532	1	8	0	0	0	2	0	0	0	0	0	259	0	3	0	0	2	0	0	78	0	10	0	3	0	1	0	0	0	1	0	0	0	1	0	0	0	0	0	0	0	8	1	55	0	76	0	19	1
ENSG00000232835	0	0	0	0	0	0	0	0	0	0	0	0	0	0	0	0	0	0	0	0	0	0	0	0	0	0	0	0	0	0	0	0	0	0	0	0	0	0	0	0	0	0	0	0	0	0	0	0	0
ENSG00000224128	0	0	0	0	0	0	0	0	0	0	0	0	0	0	0	0	0	0	0	0	0	0	0	0	0	0	0	0	0	0	0	0	0	0	0	0	0	0	0	0	0	0	0	0	0	0	0	0	0
ENSG00000230090	0	0	0	0	0	0	0	0	0	0	0	0	0	0	0	0	0	0	0	0	0	0	0	1	0	0	0	0	0	0	0	0	0	0	0	0	0	0	0	0	0	0	1	0	0	1	0	0	0
ENSG00000242540	0	10	0	0	0	0	0	0	0	2	0	2	0	0	0	0	0	0	0	0	0	1	0	0	0	1	0	0	0	1	0	0	0	0	0	0	0	0	0	0	0	0	0	0	0	0	0	5	0
ENSG00000236106	0	1	0	0	0	0	0	0	0	0	0	0	0	0	1	0	0	0	0	0	0	0	0	0	0	0	0	0	0	0	0	0	0	0	0	0	0	0	0	0	0	0	0	0	0	0	0	0	0
ENSG00000237266	0	0	0	0	0	0	0	0	0	0	0	0	0	0	0	0	0	0	0	0	0	0	0	0	0	0	0	0	0	0	0	0	0	0	0	0	0	0	0	0	0	0	0	0	0	0	0	0	0
ENSG00000232044	0	0	0	1	0	0	0	0	0	0	0	0	0	0	0	0	0	2	0	1	0	0	0	0	0	0	0	0	0	0	0	0	0	0	0	0	0	0	0	0	0	0	0	0	0	0	0	0	0
ENSG00000234275	0	0	0	0	0	0	0	0	0	0	0	0	0	0	0	0	0	0	0	0	0	0	0	0	0	0	0	1	0	0	0	0	0	0	0	0	0	0	0	0	0	0	0	0	0	0	0	0	0
ENSG00000227007	0	0	0	0	0	0	0	0	0	0	0	0	0	0	0	0	0	0	0	0	0	0	0	0	0	1	0	0	0	0	0	0	0	0	0	0	0	0	0	1	0	0	0	0	0	0	0	0	0
ENSG00000226488	0	0	0	0	0	0	0	0	0	0	0	0	0	0	0	0	0	0	0	0	0	0	0	0	0	0	0	0	0	0	0	0	0	0	0	0	0	0	0	0	0	0	0	0	0	0	0	0	0
ENSG00000236172	0	3	0	0	0	0	0	0	0	0	0	1	0	0	0	0	0	1	0	0	0	0	0	0	0	4	0	0	0	1	0	0	0	0	0	0	0	0	0	0	0	1	0	0	0	0	0	0	0
ENSG00000205837	0	8	2	0	2	1	14	3	4	1	0	1	1	1	3	3	0	0	1	0	5	15	3	10	6	20	2	19	2	10	2	0	6	17	1	5	0	10	0	4	0	1	1	2	0	7	0	1	0
ENSG00000225964	2	71	3	1	4	44	13	2	0	8	0	7	3	4	8	18	0	5	7	6	5	58	8	32	8	34	4	47	5	41	3	4	11	18	1	41	5	75	2	17	5	28	9	16	1	31	4	4	5
ENSG00000271947	0	1	0	0	0	6	0	0	0	0	0	0	0	1	0	0	0	0	2	1	1	0	0	2	1	2	0	1	0	0	0	1	0	0	0	3	0	0	0	1	0	4	0	3	0	5	0	7	0
ENSG00000228203	1	44	3	10	4	23	5	14	4	5	1	4	1	11	13	2	2	66	3	5	1	24	4	24	10	40	1	7	3	4	4	10	2	13	2	8	4	3	2	6	2	37	6	86	3	66	7	59	8
ENSG00000223884	0	1	0	0	2	3	0	0	5	1	0	0	0	0	0	0	0	0	0	0	0	0	0	0	0	0	0	1	0	0	0	0	0	0	0	0	0	0	0	0	0	0	0	0	0	0	0	0	0
ENSG00000272002	0	4	0	2	0	2	5	3	0	2	0	1	2	1	3	0	0	5	0	1	4	5	2	10	2	4	1	1	2	0	3	1	1	1	0	0	3	1	0	1	0	3	4	5	3	7	5	11	3
ENSG00000229727	1	87	1	0	0	0	8	2	0	1	1	2	0	4	0	4	3	6	1	0	4	4	1	1	3	9	0	1	0	3	0	3	3	1	0	1	3	0	1	3	2	7	0	1	1	7	1	6	4
ENSG00000230515	0	0	0	0	1	0	0	0	0	0	0	0	0	0	0	0	0	0	0	0	1	0	0	0	0	0	0	0	1	0	1	1	0	0	0	0	0	0	0	0	0	0	0	0	1	1	0	0	1
ENSG00000235576	6	6	20	2	9	0	19	3	10	2	7	4	9	4	25	9	10	1	8	1	7	4	5	0	26	44	8	16	13	22	10	7	24	9	10	1	10	1	11	7	24	19	18	3	19	35	9	0	19
ENSG00000226506	0	0	0	0	0	0	0	0	0	0	0	0	0	0	0	0	0	0	0	0	0	0	0	0	0	0	0	0	0	0	0	0	0	0	0	0	0	0	0	0	0	0	0	0	0	0	0	0	0
ENSG00000235665	1	0	0	1	0	0	3	0	0	0	1	2	3	0	4	1	0	1	1	0	2	2	5	1	1	5	0	3	1	5	5	7	5	4	1	0	1	2	0	0	3	3	4	0	1	3	6	2	1
ENSG00000236790	11	20	12	5	3	0	30	6	4	4	8	18	5	18	37	33	24	7	36	9	11	20	21	22	20	80	4	47	35	61	10	21	18	29	14	9	24	10	8	7	33	35	35	8	14	110	32	7	70
ENSG00000229740	0	0	0	0	0	0	0	0	0	0	0	0	0	0	0	0	0	0	0	0	0	0	0	0	0	0	0	0	1	0	0	0	0	0	0	0	0	0	0	0	0	0	0	0	0	0	0	0	0
ENSG00000285591	0	0	1	2	0	0	0	0	1	2	0	0	0	0	0	1	0	0	1	0	0	0	0	0	1	0	0	0	0	1	0	0	0	0	0	0	0	0	0	0	0	0	0	1	0	0	0	0	0
ENSG00000236008	11	35	5	15	1	0	30	6	25	21	4	43	21	9	27	10	25	10	13	18	15	6	20	84	41	27	8	9	21	29	19	16	20	30	17	5	24	55	9	4	14	26	43	9	7	86	35	24	40
ENSG00000231083	0	0	0	0	0	0	0	0	0	0	0	0	0	0	1	0	0	0	0	0	0	0	0	0	0	0	0	0	0	0	0	0	0	0	0	0	0	0	0	0	0	0	0	0	0	0	1	0	1
ENSG00000235092	4	75	3	9	5	1	11	2	7	44	2	4	1	0	8	1	4	1	2	1	2	3	12	5	4	2	7	1	7	9	9	14	9	6	8	1	2	0	7	3	3	2	10	14	9	15	5	8	4
ENSG00000242136	18	0	9	4	29	6	10	43	23	13	6	7	8	0	20	14	9	3	1	4	10	0	18	3	15	50	8	13	11	7	14	4	6	6	10	10	17	10	21	7	6	16	6	1	9	3	5	23	7
ENSG00000261104	14	1	19	9	52	19	14	85	44	20	2	14	19	2	32	10	20	8	11	13	14	4	19	6	22	143	24	7	14	15	27	16	4	15	17	22	32	30	14	21	20	13	10	7	32	10	27	78	15
ENSG00000244310	6	0	18	0	23	8	2	3	13	0	13	0	3	1	6	39	6	0	4	9	5	0	13	0	6	1	19	19	5	0	13	7	11	0	20	3	13	3	34	9	1	2	17	4	20	46	4	6	13
ENSG00000240980	0	0	0	0	0	0	0	0	0	0	0	1	0	0	0	1	0	0	0	0	0	0	0	0	0	0	0	0	0	0	0	0	0	0	0	0	0	0	0	0	0	0	0	0	0	0	0	1	0
ENSG00000239300	0	0	1	0	7	33	1	0	6	10	1	4	1	1	2	3	3	2	2	1	0	0	0	0	5	5	2	0	2	3	4	2	1	1	1	0	3	0	0	0	0	1	3	0	1	1	1	1	3
ENSG00000271855	1	13	3	11	12	9	6	11	9	11	4	10	0	2	6	7	6	5	5	21	3	19	3	7	6	12	3	9	4	11	0	3	4	13	4	9	5	12	6	10	6	8	3	10	2	13	9	31	8
ENSG00000240687	0	0	0	0	0	0	0	0	1	0	0	0	0	0	0	0	0	1	0	0	0	0	0	1	2	1	0	0	0	0	0	0	0	0	0	0	0	0	0	0	0	0	0	0	0	0	2	0	0
ENSG00000244260	0	0	1	0	0	0	0	0	0	0	0	0	0	0	0	0	0	0	2	0	0	0	0	1	0	0	0	2	0	0	0	3	0	0	0	0	0	0	0	0	0	0	0	0	0	0	0	1	0
ENSG00000243491	5	0	5	0	16	18	3	5	32	4	3	0	3	0	8	10	2	0	15	1	4	11	1	3	4	3	6	5	8	8	5	2	3	7	18	0	7	7	13	10	8	15	4	11	10	2	11	8	6
ENSG00000269973	79	58	88	112	82	38	63	40	61	67	24	193	73	44	85	40	92	65	77	120	80	98	84	132	82	103	63	36	77	36	41	61	33	71	81	36	84	59	65	76	86	86	83	102	98	153	73	223	89
ENSG00000188525	0	0	0	5	2	48	0	0	9	0	4	2	0	0	1	6	1	0	0	0	0	0	0	0	0	4	2	3	0	0	0	5	1	0	0	0	0	0	0	4	0	4	0	0	2	0	0	8	0
ENSG00000260476	0	3	0	16	0	7	0	1	0	1	0	2	0	7	0	0	0	0	0	13	0	3	0	0	1	5	0	2	0	13	0	31	0	3	0	1	0	0	0	0	0	2	0	0	0	20	0	27	0
ENSG00000260077	12	35	28	31	52	39	34	16	39	189	14	49	16	20	26	13	32	11	19	11	16	30	21	37	19	43	23	16	8	7	25	39	46	22	22	11	30	27	15	10	21	28	33	18	13	20	23	25	56
ENSG00000271787	0	1	0	0	68	129	1	0	52	127	0	0	0	0	0	0	2	1	0	0	2	1	4	3	0	0	0	1	0	0	2	0	4	2	0	0	1	0	0	0	1	0	1	0	0	0	0	0	0
ENSG00000233502	0	0	2	0	0	0	0	0	0	0	0	0	0	0	0	0	0	0	0	0	1	0	0	0	1	0	0	0	0	0	0	0	0	0	0	0	0	0	0	0	0	0	0	0	0	0	0	1	0
ENSG00000163009	10	62	9	24	20	2	8	3	8	4	0	172	1	25	11	13	3	13	20	62	3	42	12	32	12	13	7	22	12	31	13	22	8	59	26	31	9	16	10	21	4	25	2	22	22	61	15	103	7
ENSG00000285872	0	7	1	2	0	0	0	3	1	3	0	7	0	2	1	8	2	0	1	9	0	9	2	2	2	4	0	1	2	2	0	4	1	9	1	4	1	0	1	5	0	7	2	0	0	4	2	24	3
ENSG00000257135	4	11	2	13	7	7	4	14	10	21	3	6	4	78	7	3	5	1	2	6	2	4	11	12	13	20	3	3	9	8	6	8	8	5	1	2	4	0	4	1	2	12	10	4	3	96	16	44	11
ENSG00000217258	0	2	4	27	0	1	1	10	4	0	0	1	0	47	0	1	0	0	1	5	1	2	4	3	4	2	0	0	0	1	1	49	1	2	0	2	0	1	1	1	1	3	1	1	1	29	1	46	1
ENSG00000234818	0	0	1	0	178	536	0	0	136	280	0	0	0	0	0	0	0	0	0	0	0	0	0	0	0	0	0	0	0	0	0	0	0	0	0	0	0	0	0	2	0	0	0	0	0	2	0	1	0
ENSG00000243819	2	5	1	3	6	3	3	0	4	14	1	5	0	1	2	1	0	3	1	2	3	13	4	5	5	8	2	1	0	3	1	2	2	2	3	2	2	1	0	0	4	4	2	4	3	0	4	10	7
ENSG00000236162	0	0	0	0	0	0	0	0	0	0	1	0	0	0	1	0	0	0	0	0	0	0	0	1	0	0	0	0	0	0	1	0	0	0	0	0	0	1	1	0	0	1	0	0	0	0	0	0	0
ENSG00000272275	1	6	1	2	73	34	2	4	87	8	0	8	1	2	2	2	0	10	5	4	0	4	0	18	2	7	1	2	2	9	2	5	3	5	0	6	3	6	5	5	3	4	1	9	1	7	0	20	2
ENSG00000232056	5	0	1	0	0	0	3	0	0	1	0	0	0	0	1	0	2	0	0	0	0	0	0	2	0	0	0	0	0	0	0	0	1	0	0	0	1	0	0	0	1	0	0	0	2	0	1	1	0
ENSG00000271952	1	0	0	0	2	0	1	0	1	20	0	0	2	0	0	0	1	0	0	0	0	0	0	0	0	1	0	0	1	0	0	1	3	0	0	0	0	0	0	1	1	1	0	0	1	0	0	0	0
ENSG00000145063	0	0	1	0	0	1	0	1	0	4	0	0	0	1	0	0	0	1	0	0	0	3	1	0	0	2	0	0	0	0	1	0	1	1	1	0	0	2	0	0	1	0	0	1	1	1	0	1	0
ENSG00000230952	0	0	0	0	0	0	0	0	0	0	0	0	0	0	0	0	0	0	0	0	0	0	0	0	0	0	0	0	0	0	0	0	0	0	0	0	0	0	0	0	0	0	0	1	0	0	0	0	0
ENSG00000231403	0	0	0	0	0	0	0	0	0	0	0	0	0	0	0	0	0	0	0	0	0	0	0	1	0	0	0	3	0	0	0	0	0	1	0	0	0	0	0	2	0	0	0	0	3	1	0	0	1
ENSG00000224177	0	0	0	0	0	0	1	0	0	0	0	0	0	0	0	0	0	0	0	0	0	0	0	0	0	0	0	0	0	0	0	0	1	0	0	0	0	0	0	0	1	0	0	0	0	0	0	0	3
ENSG00000285569	1	0	3	0	2	4	2	1	3	4	0	2	0	0	0	0	2	0	3	1	2	0	1	0	1	0	2	0	5	0	0	0	1	0	0	0	1	0	1	0	1	0	4	0	2	0	2	1	3
ENSG00000276411	0	0	0	0	0	0	0	0	0	0	0	0	0	0	0	0	0	0	0	0	0	0	0	0	0	1	0	0	0	0	0	0	0	0	0	0	0	0	0	0	0	0	0	0	0	0	0	0	0
ENSG00000228496	0	1	0	0	0	6	0	0	0	0	0	0	0	0	0	0	0	0	0	1	0	0	0	0	1	5	0	0	0	1	0	0	0	0	0	0	0	0	0	0	0	0	0	0	0	1	0	0	0
ENSG00000203643	0	0	0	0	6	0	0	0	9	0	1	1	0	0	0	0	1	0	1	0	3	0	0	0	12	0	0	0	0	0	0	0	0	0	1	1	1	0	0	0	1	0	1	0	0	0	0	0	0
ENSG00000230790	1	1	13	0	1	0	7	0	24	1	17	1	3	0	8	2	14	1	7	0	14	1	5	1	41	8	3	5	2	1	11	1	5	1	12	1	21	0	13	0	2	2	4	1	14	0	10	8	14
ENSG00000224184	0	0	0	51	1	5	5	0	0	0	3	2	1	29	10	4	3	1	1	2	1	0	2	1	1	7	2	3	1	4	0	2	5	10	1	3	2	0	0	2	3	2	5	0	4	0	1	8	7
ENSG00000223360	0	0	0	1	0	0	0	0	0	0	0	0	0	1	0	0	0	0	0	0	0	0	0	0	0	0	0	0	0	0	0	0	0	0	0	0	0	0	0	0	0	0	0	0	0	0	0	0	0
ENSG00000261117	1	0	2	2	1	5	2	3	0	5	2	8	0	4	1	1	2	0	1	1	0	2	0	1	1	4	2	1	1	0	1	0	0	4	0	3	4	0	1	2	6	3	1	0	1	0	1	2	2
ENSG00000225649	2	3	1	3	0	0	7	1	1	7	1	3	1	2	3	4	4	0	2	3	7	3	4	6	9	0	7	0	2	0	0	3	2	4	1	1	3	1	0	1	1	2	8	1	2	8	6	16	6
ENSG00000285876	8	0	0	1	0	0	0	0	1	3	3	0	2	0	1	0	3	0	0	0	1	0	2	1	0	0	3	0	0	0	0	0	5	7	0	0	3	0	0	0	4	0	4	0	33	0	0	311	10
ENSG00000229370	0	0	0	0	0	0	0	0	0	2	0	0	0	0	1	0	0	0	0	0	2	0	0	1	0	0	0	0	0	0	1	0	0	0	0	0	1	0	0	0	0	0	1	0	1	0	0	29	1
ENSG00000230448	2	5	0	1	0	1	3	0	0	4	0	0	2	2	1	1	1	1	0	1	4	0	0	2	0	2	4	1	0	0	0	2	5	2	0	0	2	2	1	0	1	0	1	0	0	5	1	4	1
ENSG00000227718	3	0	1	0	0	0	1	0	0	0	1	0	0	0	0	0	0	0	0	0	0	0	2	0	1	0	0	0	0	0	0	0	0	0	0	0	1	0	2	0	1	0	1	0	6	0	0	35	2
ENSG00000228505	0	0	0	0	0	0	0	0	0	0	0	0	0	0	0	0	0	0	0	0	0	0	0	0	0	0	0	0	0	0	0	0	0	0	0	0	0	0	0	0	0	0	0	0	0	0	0	0	0
ENSG00000235127	1	1	2	1	0	0	0	1	0	0	0	7	2	0	2	0	1	1	1	0	2	0	1	5	2	4	3	0	2	0	3	0	0	0	1	0	1	1	0	0	2	0	2	1	0	0	0	4	0
ENSG00000234022	0	0	0	0	0	0	0	0	0	0	0	0	0	0	0	0	0	0	0	0	0	3	2	1	0	0	0	1	0	0	0	0	0	0	0	1	0	0	0	0	0	0	0	0	0	0	0	0	0
ENSG00000224194	1	0	1	0	0	6	0	1	0	0	0	0	0	1	1	1	0	2	0	17	2	4	0	0	0	4	0	1	2	1	1	0	0	6	1	0	0	1	0	3	0	0	1	3	0	2	0	0	2
ENSG00000231031	0	0	0	0	0	0	1	0	0	0	0	0	1	0	0	0	5	1	0	0	0	0	1	0	0	0	1	0	0	0	0	1	1	0	0	0	0	0	0	1	0	1	1	0	0	0	3	0	0
ENSG00000237326	0	0	0	0	0	0	0	0	0	0	0	0	0	0	0	0	0	0	0	0	0	0	0	0	0	0	0	0	0	0	0	0	0	0	0	0	0	0	0	0	0	0	0	0	0	0	0	0	0
ENSG00000223850	0	0	0	1	0	0	0	0	0	0	0	0	0	0	0	0	0	0	0	0	0	1	0	1	0	0	0	0	0	4	0	0	0	0	0	0	0	0	0	1	0	0	0	0	0	1	0	0	0
ENSG00000233718	2	1	1	1	6	0	0	2	2	17	1	1	0	0	0	0	0	0	0	0	0	0	1	0	1	0	0	0	0	0	0	0	0	0	0	0	1	0	0	0	0	0	0	0	0	0	1	0	0
ENSG00000226764	0	0	0	0	0	0	0	0	0	0	0	0	0	0	0	0	0	0	0	0	0	0	0	0	0	0	0	0	0	0	0	0	0	0	0	0	0	0	0	0	0	0	0	0	0	0	0	0	0
ENSG00000236289	1	0	1	0	1	0	0	0	0	0	0	0	0	0	0	0	0	0	0	0	2	0	0	0	5	0	3	0	0	0	0	0	1	1	0	0	0	0	1	0	0	1	2	0	1	0	19	0	0
ENSG00000236989	0	0	0	0	2	0	0	0	0	0	0	0	1	0	0	0	0	0	0	0	0	0	0	0	0	0	0	0	0	0	0	0	0	0	0	0	1	0	0	0	0	0	0	0	0	0	0	0	0
ENSG00000226041	0	0	0	0	0	0	0	0	0	0	0	0	0	0	0	0	0	0	0	0	0	0	0	0	0	0	0	0	0	0	0	0	0	0	0	0	0	0	0	0	0	0	0	0	0	0	0	0	0
ENSG00000228876	0	1	0	0	0	0	0	0	0	0	0	0	0	0	0	0	0	0	0	0	0	0	0	1	0	0	0	0	0	0	0	2	0	0	0	0	0	0	0	0	0	0	0	0	0	0	0	1	0
ENSG00000231266	0	0	0	1	0	0	0	0	0	0	0	0	0	0	0	0	0	0	0	0	0	0	0	1	0	0	0	0	0	0	0	0	0	0	0	0	0	0	0	0	0	0	0	0	0	1	0	0	0
ENSG00000285354	1	0	0	0	0	0	0	0	0	0	0	0	0	0	0	0	0	0	0	0	0	0	0	0	0	0	0	0	0	0	0	0	0	0	0	0	0	0	0	0	0	0	0	0	0	1	0	0	0
ENSG00000232444	0	0	0	0	0	0	0	0	0	0	0	0	0	0	0	0	0	0	0	0	0	0	0	0	0	0	0	0	0	0	0	0	0	0	0	0	0	0	0	0	0	0	0	0	0	0	0	0	0
ENSG00000224400	0	0	0	0	0	0	0	0	0	0	0	0	0	0	0	0	0	0	0	0	0	0	0	0	0	0	0	0	0	0	0	0	0	0	0	0	0	0	0	0	0	0	0	0	0	0	0	0	0
ENSG00000237633	0	0	0	0	4	3	0	0	7	51	0	0	0	0	0	0	0	0	1	0	0	0	0	0	0	0	0	0	0	0	0	0	0	0	0	0	0	0	0	0	0	0	0	0	0	0	0	0	0
ENSG00000279663	1	0	2	2	2	0	0	1	0	1	0	1	2	0	0	2	3	1	2	0	1	1	2	1	1	0	1	0	2	0	0	1	3	5	0	0	3	1	2	0	0	1	0	0	2	1	7	1	1
ENSG00000223536	0	0	0	0	0	0	0	0	0	0	0	0	0	0	0	0	1	0	0	0	0	0	0	0	0	0	0	0	0	0	0	0	0	0	0	0	0	0	1	0	0	0	0	0	0	0	0	0	0
ENSG00000237670	0	0	0	0	0	0	0	0	0	0	0	0	0	0	0	0	0	0	0	0	0	0	0	0	0	0	0	0	0	0	0	0	0	0	0	0	0	0	0	0	0	0	0	0	0	0	0	0	0
ENSG00000260331	2	2	0	2	7	3	5	0	3	6	4	3	4	0	5	1	2	0	5	3	1	2	3	2	2	0	0	1	2	0	0	2	1	5	1	1	5	2	0	1	4	0	3	2	5	4	2	2	8
ENSG00000224626	13	5	15	14	0	0	10	4	0	0	2	23	6	7	10	5	6	7	5	0	3	12	11	4	19	14	10	19	9	9	11	37	4	13	14	3	8	44	5	6	11	8	8	11	8	16	5	24	21
ENSG00000236204	26	48	32	62	6	3	19	79	21	60	11	331	10	50	28	15	39	27	21	65	20	82	18	51	28	48	36	12	11	21	38	132	30	40	20	18	19	105	4	21	31	30	29	92	20	106	28	62	44
ENSG00000234597	0	22	2	0	0	0	3	0	0	0	0	26	0	0	0	0	0	3	3	1	0	0	2	3	9	1	5	2	0	1	2	0	0	23	2	0	2	4	1	5	6	0	4	7	1	1	1	8	1
ENSG00000237992	0	0	0	0	0	0	0	0	0	0	0	0	0	0	0	0	0	0	0	0	0	0	0	0	0	0	0	0	0	0	0	0	0	0	0	0	0	0	0	0	0	0	0	0	0	0	0	0	0
ENSG00000235911	0	0	0	0	1	0	0	0	0	0	0	0	0	0	0	0	0	0	0	0	0	0	0	0	0	0	0	0	0	0	0	0	0	0	0	0	0	0	0	0	0	0	0	0	0	0	0	0	0
ENSG00000228784	2	20	11	28	7	3	46	6	17	44	7	30	14	17	79	31	30	11	18	9	25	17	26	78	32	123	20	22	13	31	34	53	17	68	11	8	10	32	2	3	25	22	40	9	29	18	45	38	43
ENSG00000271991	1	1	0	2	0	0	0	5	0	2	0	2	0	1	1	2	0	1	0	2	0	1	2	2	2	0	2	2	2	3	1	0	0	1	1	2	0	2	0	1	0	0	0	3	1	2	0	1	1
ENSG00000227210	0	4	0	1	1	1	0	1	1	5	1	0	0	0	0	0	2	2	2	1	0	2	0	0	1	4	1	0	0	1	0	2	2	3	1	1	0	4	1	2	3	2	1	0	0	1	1	1	1
ENSG00000223734	0	2	1	2	0	0	0	1	0	0	3	1	2	0	1	3	1	1	0	3	3	4	0	1	2	0	0	0	0	1	1	0	2	1	1	8	1	0	2	5	0	1	1	1	2	0	2	1	0
ENSG00000234378	3	2	1	3	2	1	3	3	1	1	0	2	1	1	5	0	0	0	0	0	2	1	1	6	7	1	3	1	3	1	0	6	3	0	5	1	6	11	1	5	1	2	3	10	0	3	5	6	1
ENSG00000228950	7	3	1	2	0	0	6	1	1	0	0	4	3	0	34	5	9	1	14	2	11	2	5	4	9	0	12	0	6	0	9	0	1	8	5	2	9	0	36	4	5	0	25	0	17	4	7	1	31
ENSG00000227047	0	0	0	0	0	1	0	0	0	0	0	0	0	1	0	0	0	0	0	0	0	0	0	0	0	0	0	3	0	0	0	0	0	0	0	0	0	0	0	0	0	0	0	0	0	0	0	0	0
ENSG00000269976	1	1	2	1	5	2	2	2	1	3	1	2	0	1	1	1	0	14	1	1	2	0	2	4	3	3	0	3	0	0	5	5	1	3	4	0	0	1	0	4	2	3	1	0	8	3	2	3	0
ENSG00000231948	3	3	2	10	1	2	7	1	1	8	3	3	2	1	6	0	3	25	0	2	6	2	1	8	2	4	0	5	2	3	2	5	1	7	5	1	1	6	0	3	1	4	2	4	2	5	5	4	2
ENSG00000270100	8	5	10	12	17	1	4	3	23	31	1	24	2	3	12	3	8	1	5	8	4	2	5	7	11	15	3	0	9	3	14	14	3	9	7	0	11	8	0	2	2	4	5	2	10	2	9	9	7
ENSG00000236436	0	0	0	0	0	0	0	0	0	0	0	0	0	0	0	0	0	0	0	0	0	0	0	0	0	0	0	0	0	0	0	0	0	0	0	0	0	0	0	0	0	0	0	0	0	0	0	0	0
ENSG00000261012	0	0	0	0	0	0	0	0	0	0	0	0	0	0	0	0	0	0	0	0	0	0	0	0	0	0	0	0	0	0	0	0	0	0	0	0	0	0	1	0	0	1	0	0	0	0	0	0	0
ENSG00000280390	0	0	0	0	0	0	0	0	0	0	0	0	0	0	0	0	0	0	0	0	0	0	0	0	0	0	0	0	0	0	0	0	0	0	0	0	0	0	0	0	0	0	0	0	0	0	0	0	0
ENSG00000233005	0	0	0	1	0	1	2	0	1	1	0	2	1	0	0	0	4	1	0	0	1	0	0	0	0	6	0	2	1	0	1	1	1	5	2	0	0	0	2	0	1	0	2	0	2	0	0	0	0
ENSG00000231204	0	1	1	1	0	0	1	0	0	0	0	1	1	0	2	3	5	0	2	0	4	0	0	1	4	6	0	1	2	1	2	3	2	6	0	0	0	0	2	0	1	2	1	0	3	1	0	0	0
ENSG00000235537	0	0	0	2	0	0	0	0	0	0	0	0	0	0	0	0	0	0	0	0	0	0	0	1	0	0	0	0	0	0	0	0	0	0	0	0	0	1	0	0	0	0	0	0	0	0	0	0	0
ENSG00000228538	0	0	0	0	0	0	0	0	0	0	0	0	0	0	0	0	0	0	0	0	0	0	0	0	0	0	0	0	0	0	0	0	0	0	0	0	0	0	0	0	0	1	0	0	0	0	0	0	0
ENSG00000229621	0	0	0	0	0	1	0	0	0	0	0	0	0	0	0	0	0	0	0	0	0	0	0	0	1	1	0	0	0	0	0	0	0	0	0	0	0	0	0	0	0	0	0	0	0	0	0	0	0
ENSG00000228999	0	4	0	0	0	0	0	0	0	0	0	0	0	0	0	0	0	0	0	0	0	0	0	0	0	0	0	0	0	0	0	0	0	0	0	0	0	0	0	0	0	0	0	0	0	0	0	0	0
ENSG00000234207	0	0	0	0	0	0	0	0	0	0	0	0	0	0	0	0	0	0	0	0	0	0	0	0	0	0	0	0	0	0	0	0	0	0	0	0	0	0	0	0	0	0	0	0	0	0	0	0	0
ENSG00000233587	0	0	0	0	0	0	0	0	0	0	0	0	0	0	0	0	0	0	0	0	0	0	0	0	0	0	0	0	0	0	0	0	0	0	0	0	0	0	0	0	0	0	0	0	0	0	0	0	0
ENSG00000232451	0	0	0	0	0	0	0	0	0	0	0	0	0	0	0	0	0	0	0	0	0	0	2	0	1	2	0	0	0	0	0	0	0	0	0	0	0	0	0	0	0	0	1	0	0	0	1	2	0
ENSG00000223530	0	0	0	0	0	0	0	0	0	0	0	0	1	0	0	0	1	0	0	0	0	0	2	0	0	1	0	0	0	0	0	1	0	0	0	0	0	0	0	0	0	0	0	0	0	0	0	0	0
ENSG00000233714	0	0	0	0	0	1	0	0	0	0	0	0	0	0	0	0	0	0	0	0	0	0	0	0	0	0	0	0	0	0	0	0	0	0	0	0	0	0	0	0	0	0	0	0	0	0	0	0	0
ENSG00000223634	0	0	0	1	0	0	0	0	0	0	0	1	0	0	0	0	0	0	1	0	0	0	0	0	1	2	0	0	0	0	0	0	0	0	0	0	0	0	0	0	0	0	0	0	0	0	0	1	0
ENSG00000235497	0	1	0	1	0	0	0	0	0	1	0	1	0	0	0	0	1	0	0	0	0	0	0	1	2	1	0	0	1	0	0	6	0	0	0	0	0	0	0	0	0	1	1	0	2	0	0	1	0
ENSG00000224361	2	0	0	0	1	2	1	0	1	1	1	0	1	0	1	1	0	0	0	0	1	0	0	0	1	5	0	0	0	0	0	0	0	1	0	0	2	0	0	0	1	0	1	0	0	0	2	0	1
ENSG00000279526	2	0	4	1	3	0	4	0	3	22	4	5	1	0	1	2	1	1	1	0	5	0	1	3	0	0	7	0	1	0	0	2	14	1	0	0	3	0	5	0	4	0	7	2	2	0	4	0	4
ENSG00000283031	5	2	3	9	15	12	6	3	13	30	1	26	3	4	5	2	6	1	2	7	7	6	13	8	9	11	2	2	6	2	5	11	8	16	7	1	9	7	5	2	3	10	14	14	7	12	8	7	5
ENSG00000232642	0	0	0	0	2	2	0	0	1	9	0	0	0	0	0	0	0	0	0	0	0	0	0	0	0	1	0	0	0	0	0	0	0	0	0	0	0	0	0	0	0	0	0	0	0	0	0	0	0
ENSG00000223754	2	0	0	2	2	0	0	1	0	1	2	0	1	1	5	0	1	1	8	2	2	0	4	0	2	0	0	0	2	1	3	0	2	3	2	0	2	0	0	0	5	0	6	0	0	1	3	1	2
ENSG00000242628	0	0	1	1	161	246	6	0	164	109	0	2	0	0	4	0	3	1	3	0	4	0	2	0	0	0	3	1	1	0	4	1	2	1	2	0	0	0	1	1	2	0	3	0	1	2	0	2	5
ENSG00000271936	9	21	10	54	86	174	10	49	64	172	4	98	10	47	23	14	13	32	13	44	9	49	13	31	22	74	12	6	20	28	25	60	9	46	27	45	16	41	6	16	10	57	10	78	19	80	14	29	17
ENSG00000224165	9	18	14	20	12	5	18	8	29	38	15	15	13	12	31	19	18	9	12	14	17	16	26	20	51	16	20	7	16	7	23	12	33	21	12	3	32	14	18	5	19	16	45	6	22	37	36	17	16
ENSG00000230452	0	0	0	0	0	0	0	0	0	0	0	0	0	0	0	0	0	0	0	0	0	0	0	0	0	0	0	0	0	0	0	0	0	0	0	0	0	0	0	0	0	0	0	0	0	0	1	0	0
ENSG00000235072	8	8	9	36	4	7	19	9	7	14	4	79	4	20	16	0	22	4	8	8	15	5	14	10	25	14	13	5	9	11	26	37	11	14	7	0	8	11	12	1	7	14	17	3	11	67	28	20	8
ENSG00000224220	0	4	0	3	32	46	10	4	36	57	4	13	2	7	20	22	1	1	4	4	6	7	4	30	4	79	2	8	3	16	1	9	10	44	1	5	2	0	1	4	3	7	6	2	2	2	6	1	12
ENSG00000225378	0	0	0	0	0	0	0	0	0	0	0	0	0	0	2	0	0	0	0	0	0	0	1	0	0	0	0	0	0	0	1	0	0	0	0	0	0	0	1	0	0	0	0	0	1	0	1	0	1
ENSG00000230286	1	0	0	0	0	0	0	0	0	0	0	0	0	0	0	0	1	0	0	0	1	0	0	0	0	0	0	0	0	0	0	0	0	0	0	0	0	0	0	0	1	0	0	0	0	0	0	0	0
ENSG00000205500	1	0	1	3	1	6	3	0	3	1	0	4	0	2	2	0	1	0	0	5	4	0	0	0	3	2	0	0	1	0	2	0	1	1	3	1	2	2	0	0	1	2	2	0	2	4	1	2	0
ENSG00000231636	1	0	1	1	1	0	1	1	1	3	0	2	1	0	1	3	1	0	0	3	0	1	0	0	0	0	0	0	0	0	0	2	0	1	2	0	0	0	0	0	3	0	0	1	1	1	2	1	0
ENSG00000272056	3	2	6	12	48	63	4	3	59	106	0	7	1	2	11	7	10	3	7	0	11	13	9	1	8	4	9	2	2	4	16	8	5	4	16	4	7	5	2	8	6	3	2	5	9	12	9	6	3
ENSG00000229122	1	0	1	2	5	3	0	0	3	15	0	4	0	0	2	0	1	2	2	0	0	0	3	2	2	0	1	0	1	2	4	1	1	0	2	0	2	3	0	0	0	0	3	0	2	2	1	3	1
ENSG00000272148	11	4	9	15	7	4	8	6	4	20	0	10	4	0	13	4	12	8	9	4	0	10	14	13	12	8	8	12	11	6	15	12	7	7	5	6	15	10	3	9	13	3	6	10	13	5	6	3	9
ENSG00000234945	0	0	1	2	399	807	0	2	408	580	0	1	0	2	1	1	0	0	0	0	0	0	0	1	0	2	0	0	1	0	0	0	0	0	2	0	0	1	0	0	0	0	0	0	0	0	0	2	1
ENSG00000234072	40	84	36	97	406	951	55	120	362	551	13	159	23	71	78	78	68	97	47	186	44	201	62	182	52	156	48	49	53	98	62	168	30	118	90	66	54	134	39	75	48	84	49	164	44	144	71	215	60
ENSG00000259080	0	0	0	0	0	0	0	0	0	0	0	0	0	0	0	0	0	0	0	0	0	0	0	0	0	0	0	0	0	0	0	0	0	0	0	0	0	0	0	0	0	0	0	0	0	0	0	0	0
ENSG00000205334	1	1	1	1	0	27	0	7	0	2	0	5	0	5	0	2	0	10	0	8	0	3	0	4	0	75	0	0	1	2	0	32	1	4	0	0	0	2	0	1	1	3	1	7	0	10	1	36	1
ENSG00000223522	3	0	0	1	12	4	0	0	12	24	0	2	1	0	5	1	1	1	0	1	1	0	2	1	0	1	0	0	1	0	2	1	1	0	5	0	1	3	0	0	0	0	1	0	2	0	2	1	0
ENSG00000229951	6	6	6	9	12	178	3	7	26	61	3	39	4	3	8	2	3	4	6	6	4	37	3	58	29	17	7	7	5	10	2	16	8	5	6	13	17	12	3	0	9	12	18	18	3	12	10	3	4
ENSG00000270640	77	57	111	52	14	285	77	49	13	11	35	83	36	33	121	169	62	85	103	115	75	93	91	103	115	122	98	175	66	116	121	71	113	67	103	89	104	102	100	45	101	121	195	65	96	147	117	78	74
ENSG00000270210	22	2	14	8	34	11	6	3	40	8	5	24	4	6	14	15	9	10	14	10	8	5	10	18	42	8	6	2	11	5	29	27	4	7	21	6	49	8	12	8	16	9	13	18	25	14	15	6	7
ENSG00000227938	0	0	0	0	0	2	0	0	1	0	1	0	0	0	0	0	0	0	0	0	0	1	0	0	0	0	0	0	0	0	0	0	0	1	0	2	0	0	2	0	0	1	0	0	0	0	0	1	0
ENSG00000230730	1	5	4	3	5	17	1	9	15	18	3	0	1	2	5	0	11	2	3	0	5	1	3	1	2	0	0	2	1	0	4	8	3	0	0	0	4	0	4	0	3	2	2	0	5	0	2	3	3
ENSG00000226833	14	5	7	6	4	1	7	4	8	13	5	9	3	0	3	3	4	0	4	3	10	13	9	14	14	23	10	1	16	0	12	16	3	11	4	8	9	5	7	1	7	16	10	11	11	10	10	5	7
ENSG00000273233	0	0	0	0	1	0	0	1	0	0	0	0	0	0	0	0	0	0	0	0	0	1	0	0	0	0	0	0	0	0	0	0	0	0	0	0	0	0	0	2	1	0	1	0	0	0	0	3	0
ENSG00000229224	0	0	0	0	0	3	0	0	3	0	0	0	0	0	0	0	0	0	0	0	0	0	0	0	0	0	0	0	0	0	0	0	0	0	0	1	0	0	0	0	0	0	0	0	0	0	0	0	0
ENSG00000230737	0	0	0	0	0	0	0	0	0	0	0	0	0	0	0	0	0	0	0	0	0	0	0	0	0	0	0	0	0	0	0	0	0	0	0	0	0	0	0	0	0	0	0	0	0	0	0	0	0
ENSG00000197644	0	0	0	0	0	0	0	0	0	0	0	0	0	0	0	0	0	0	0	0	0	0	0	0	0	0	0	0	0	0	0	0	0	0	0	0	0	0	0	0	0	0	0	0	0	0	0	0	0
ENSG00000233862	4	2	4	3	2	1	1	1	5	2	1	4	3	3	5	1	8	0	5	0	1	6	1	6	9	5	2	1	6	1	2	14	3	1	6	0	6	2	1	1	4	2	7	4	2	6	5	0	6
ENSG00000235997	6	5	1	37	10	0	3	1	7	106	2	7	6	3	10	8	9	2	1	5	4	8	10	3	7	46	8	6	1	2	5	2	10	2	3	3	5	1	3	4	10	4	14	2	9	4	5	4	19
ENSG00000280154	0	0	0	0	0	0	0	0	0	0	0	0	0	0	0	0	0	0	0	0	0	0	0	0	0	0	0	0	0	0	0	0	0	0	1	0	0	0	0	0	0	0	0	0	0	0	0	0	0
ENSG00000278908	0	0	0	1	0	0	0	0	1	0	0	0	0	1	0	0	0	2	0	0	0	0	0	2	0	0	1	0	0	1	0	0	0	1	1	1	0	0	1	0	0	0	0	0	0	1	0	0	0
ENSG00000285984	12	0	4	2	2	1	3	2	3	0	2	26	8	8	15	2	4	2	10	2	6	2	11	2	20	44	4	3	24	5	8	0	7	5	21	2	13	1	2	1	10	6	5	5	9	5	3	0	7
ENSG00000234579	0	0	0	0	0	3	0	0	1	1	0	0	0	0	0	0	0	0	0	0	0	0	0	0	0	0	0	0	0	0	0	0	0	0	0	0	0	0	0	0	1	0	0	0	0	0	0	0	0
ENSG00000228563	0	0	0	0	0	0	0	0	0	0	0	0	0	0	0	0	0	0	0	0	0	0	0	0	0	0	0	0	0	0	0	0	0	0	0	0	0	0	0	0	0	0	0	0	0	0	0	0	0
ENSG00000223647	0	5	1	1	0	1	1	1	0	0	0	2	0	0	0	0	0	2	1	1	0	2	2	3	1	3	0	1	1	3	1	1	0	4	0	0	2	2	0	1	1	0	0	3	0	1	1	1	0
ENSG00000273165	41	22	34	37	7	1	24	22	1	1	6	44	20	12	45	10	35	24	26	32	38	13	38	20	45	67	30	20	54	10	49	42	24	34	40	17	53	28	14	17	42	17	39	25	48	43	40	34	49
ENSG00000271228	0	1	1	0	4	1	0	0	2	4	0	5	0	1	1	0	0	0	1	2	2	0	1	0	0	4	0	1	2	0	2	0	2	0	2	0	1	1	4	0	0	0	1	1	2	0	1	2	2
ENSG00000272716	0	2	0	8	5	9	3	9	4	3	1	7	1	1	1	3	2	2	3	4	3	18	1	3	2	8	4	1	2	2	3	2	1	4	1	1	0	6	1	4	1	5	3	7	2	4	4	4	5
ENSG00000272754	9	8	14	18	2	1	10	8	0	3	3	34	7	3	19	11	21	8	11	13	19	10	12	9	24	19	8	9	10	7	13	23	12	26	18	5	13	18	10	3	15	11	24	3	20	12	15	8	22
ENSG00000230046	0	0	0	0	7	17	1	0	4	34	0	1	0	0	0	1	0	0	0	0	0	1	0	0	0	0	0	1	0	0	0	1	0	0	0	0	0	0	0	0	0	0	0	0	0	0	0	0	1
ENSG00000276334	125	116	171	181	25	123	103	118	20	27	41	191	105	64	147	133	91	144	97	225	107	208	156	203	156	259	149	146	115	103	108	126	66	102	111	130	154	226	160	177	228	193	196	241	173	295	132	310	177
ENSG00000276517	203	252	271	324	28	139	221	192	21	26	98	416	163	94	338	215	197	237	209	298	282	306	234	266	276	447	291	277	241	179	275	283	162	292	298	198	212	244	261	265	235	332	300	318	323	332	246	341	352
ENSG00000274159	8	9	9	9	1	9	9	7	1	0	3	16	9	7	13	12	10	8	8	16	6	11	5	13	10	19	14	14	12	4	8	15	4	7	8	4	5	7	6	19	16	6	7	8	13	8	3	15	21
ENSG00000279544	137	125	145	181	1	6	139	77	1	2	35	172	76	56	179	112	116	124	115	204	98	146	144	165	132	255	177	128	151	93	139	132	59	112	132	77	167	193	134	129	138	170	202	142	156	225	119	190	190
ENSG00000230876	1	1	3	4	0	0	5	0	1	0	0	4	3	2	3	2	1	0	2	0	0	0	3	0	3	8	2	2	5	0	7	2	0	13	2	0	3	0	0	19	4	2	3	0	1	1	1	1	4
ENSG00000236854	0	0	0	0	0	0	0	0	0	0	0	0	0	0	0	0	0	0	0	0	0	0	0	0	0	1	0	0	0	0	0	0	0	5	0	0	0	0	0	5	0	0	0	0	0	0	0	0	0
ENSG00000285577	0	0	0	1	93	179	0	0	57	589	0	1	0	0	0	2	0	1	0	0	0	0	0	0	0	1	0	0	0	0	0	0	0	0	0	0	1	0	0	0	0	0	0	1	0	1	0	0	0
ENSG00000237133	1	2	4	5	2	3	0	1	4	15	1	6	0	1	2	1	6	8	4	0	2	4	5	12	5	10	3	2	6	1	3	2	2	1	3	3	3	6	1	2	4	16	6	12	3	2	3	1	4
ENSG00000228262	1	0	0	4	1	0	10	0	0	1	3	1	2	0	24	13	1	3	2	3	0	0	3	4	1	8	0	0	0	1	1	7	8	17	0	0	0	0	0	0	3	0	3	0	0	1	0	0	5
ENSG00000237790	0	0	0	0	0	0	4	0	0	0	0	1	0	0	3	3	0	0	1	3	0	0	1	2	1	3	0	0	0	0	0	0	0	9	0	0	0	0	0	0	1	0	0	0	0	0	0	0	0
ENSG00000285754	0	0	0	0	0	0	0	0	0	0	0	0	0	0	0	0	0	0	0	0	0	0	0	0	0	1	0	0	0	0	0	0	0	0	0	0	0	0	0	0	0	0	0	0	0	0	0	0	0
ENSG00000272027	0	0	0	0	0	0	0	0	0	0	0	1	0	0	0	0	0	0	0	0	0	0	0	0	0	0	0	0	0	0	0	0	0	0	0	0	0	0	0	0	0	0	0	0	0	0	0	0	0
ENSG00000232153	0	0	0	0	0	0	0	0	0	0	0	0	0	0	0	0	0	0	0	0	0	0	0	0	0	0	0	0	0	0	0	0	0	0	0	0	0	0	0	0	0	0	0	0	0	0	0	0	0
ENSG00000226994	0	0	0	0	0	0	0	0	0	0	0	0	0	0	0	0	0	0	0	0	0	2	0	0	0	0	0	0	0	0	0	0	0	0	0	0	0	0	0	0	0	0	0	0	0	0	0	0	1
ENSG00000237320	1	0	1	0	0	0	0	0	0	1	1	0	0	0	0	0	0	0	0	0	0	0	0	0	0	0	0	0	0	0	0	1	0	0	0	0	0	0	0	0	0	0	0	0	0	6	1	3	0
ENSG00000260025	9	4	21	15	13	8	15	5	5	22	11	12	8	10	13	10	21	11	5	6	11	8	9	15	15	14	13	5	9	5	11	9	34	2	14	11	19	4	19	6	9	9	12	11	9	7	14	6	23
ENSG00000273090	2	0	1	0	71	39	3	0	61	500	1	4	0	3	2	2	0	2	4	3	0	3	4	0	8	2	7	1	6	1	3	3	1	5	2	1	3	1	0	2	4	1	1	2	3	4	2	1	2
ENSG00000279519	151	88	149	107	113	32	105	89	45	118	50	191	111	116	175	77	169	90	154	110	132	80	154	80	230	90	134	51	196	71	144	118	95	155	221	65	235	71	105	95	170	161	185	282	325	152	254	164	141
ENSG00000272054	46	17	37	40	195	942	40	16	151	279	9	116	18	18	61	17	43	23	24	37	40	17	50	35	75	46	41	23	31	20	36	36	31	37	26	19	60	16	16	12	48	38	49	27	48	96	45	49	31
ENSG00000232028	0	0	0	0	2	0	0	0	0	1	0	5	0	0	0	0	0	0	1	0	0	1	0	0	2	2	1	1	0	1	2	0	1	0	0	0	0	0	2	0	0	0	0	1	1	1	1	1	1
ENSG00000285925	0	1	0	0	0	0	0	0	1	0	0	0	0	0	0	0	0	1	1	0	0	0	0	1	0	3	0	0	0	1	0	0	0	0	0	0	0	0	0	0	0	0	1	1	2	0	2	0	0
ENSG00000236213	2	54	9	11	101	133	21	4	62	763	1	2	7	2	24	24	7	6	8	4	6	2	9	1	5	19	8	5	2	5	8	10	12	16	3	5	9	7	1	2	10	14	9	10	11	10	8	1	20
ENSG00000236572	0	2	0	0	0	0	0	0	0	0	0	0	0	0	0	1	0	0	0	0	0	0	0	0	0	2	0	0	0	0	0	2	0	1	0	0	0	0	0	0	0	0	0	1	0	0	0	0	0
ENSG00000237803	0	7	1	1	3	0	1	2	0	1	1	0	2	1	0	2	0	2	1	0	0	3	1	3	3	1	1	0	1	2	3	4	2	2	1	0	3	1	7	6	1	0	7	1	1	1	3	1	0
ENSG00000235848	0	1	0	1	2	1	0	0	1	3	0	1	0	0	0	0	2	0	2	0	2	0	0	2	2	2	0	0	1	2	2	3	0	2	0	0	0	0	1	0	1	1	7	0	0	1	0	0	3
ENSG00000232973	24	12	14	22	197	1	52	4	52	398	19	10	21	7	47	7	26	7	21	8	43	5	62	29	69	41	30	12	25	6	74	26	45	26	24	8	51	13	32	6	78	11	77	0	25	7	40	15	47
ENSG00000280276	1	2	1	0	3	0	1	0	1	0	0	0	0	0	0	1	1	4	0	0	0	2	0	3	0	1	2	0	0	1	1	4	0	0	2	2	2	0	0	1	1	0	1	0	0	6	1	1	1
ENSG00000229160	0	1	0	0	0	0	0	0	1	1	0	0	0	0	2	0	1	0	0	3	1	0	1	1	1	0	1	0	0	1	1	2	0	1	1	1	2	0	0	0	0	2	0	0	3	1	1	2	4
ENSG00000273006	0	0	2	0	0	0	0	0	1	1	0	0	0	1	0	0	1	0	1	1	1	0	2	0	1	1	0	0	0	0	0	1	0	0	1	0	0	0	0	0	1	0	2	0	0	0	3	0	0
ENSG00000227292	0	0	0	0	1	0	4	0	0	1	2	0	0	1	1	1	2	2	0	2	1	5	0	0	0	2	6	3	0	4	1	5	1	0	0	1	1	0	2	0	0	1	0	0	0	6	1	3	2
ENSG00000231367	21	6	15	1	10	5	23	1	19	23	7	13	8	0	29	2	42	2	8	8	11	5	35	4	8	10	17	1	8	0	13	5	9	11	6	2	14	11	9	5	8	5	37	3	16	7	10	4	11
ENSG00000235009	0	0	0	0	0	2	0	0	0	0	0	0	0	0	0	0	0	0	0	0	0	0	0	0	1	0	0	0	0	0	0	0	0	0	0	0	0	0	0	0	0	0	0	0	0	0	0	0	0
ENSG00000235586	0	0	0	0	1	9	0	0	2	7	0	3	0	0	1	0	0	0	0	0	0	0	0	0	0	0	0	0	0	0	0	0	0	0	0	0	1	0	0	0	0	0	0	0	1	0	0	0	0
ENSG00000232518	1	0	0	2	0	1	0	1	0	0	0	0	1	0	1	2	1	0	1	1	2	1	0	2	0	2	0	2	1	4	1	0	1	1	1	0	1	0	0	1	1	5	0	0	0	1	0	1	4
ENSG00000225284	0	0	0	0	12	23	0	0	8	32	0	0	0	0	0	0	0	0	0	0	0	0	0	0	0	0	0	0	0	0	0	0	0	0	0	0	0	0	0	0	0	0	0	0	0	0	0	0	1
ENSG00000269210	0	1	1	1	6	5	0	0	7	12	0	0	1	0	1	1	2	8	0	2	2	0	1	3	1	2	1	0	0	0	0	0	2	1	1	0	3	1	0	0	1	2	2	2	2	2	1	1	3
ENSG00000229692	65	75	83	110	16	32	69	50	21	29	18	100	37	48	115	59	70	53	66	69	53	54	78	69	75	106	76	66	53	36	61	101	39	85	60	52	91	97	69	46	111	77	127	92	91	106	73	103	103
ENSG00000273035	21	30	33	39	2	7	14	27	0	2	5	60	17	13	26	19	41	25	20	50	22	30	43	38	23	62	29	26	30	6	18	12	5	29	28	33	26	37	50	40	19	29	51	34	35	34	35	42	46
ENSG00000231312	90	47	102	91	99	18	89	53	108	167	41	163	80	41	136	57	70	17	74	65	105	71	114	62	119	130	109	56	81	56	90	78	108	57	123	54	94	50	123	77	88	91	119	110	131	97	132	45	116
ENSG00000227028	216	0	177	4	136	14	30	6	160	428	15	1	57	5	61	26	58	2	108	0	104	0	93	0	137	4	33	1	7	0	101	2	95	1	96	0	343	3	66	6	98	4	79	0	78	0	19	3	66
ENSG00000285898	0	0	0	0	0	0	0	0	0	0	0	0	0	0	0	0	0	0	0	0	0	0	0	0	0	3	0	0	0	0	0	0	0	0	0	0	0	0	0	1	0	0	1	0	0	0	0	0	0
ENSG00000233128	0	0	0	0	0	0	0	0	0	0	0	0	0	0	0	0	0	0	0	0	0	0	0	0	0	0	0	0	0	0	0	0	0	0	0	0	0	0	0	0	0	0	0	0	0	0	0	0	0
ENSG00000214691	0	0	0	0	0	0	0	0	0	0	0	2	0	0	0	0	0	0	0	0	0	0	0	0	0	0	0	1	0	0	0	0	0	8	1	0	0	0	0	0	0	0	0	0	0	0	2	0	0
ENSG00000234362	0	2	0	2	0	0	0	1	2	4	0	0	0	6	0	0	0	0	2	3	0	2	0	2	0	8	0	3	0	2	0	1	1	4	1	2	0	6	0	1	1	23	3	11	2	12	0	9	2
ENSG00000226398	0	0	0	0	0	0	0	0	0	0	0	0	0	0	0	0	0	0	0	0	0	0	0	0	0	0	0	0	0	0	0	0	0	1	0	0	0	0	0	0	0	0	0	3	0	0	0	0	0
ENSG00000224875	0	2	1	2	53	159	0	0	49	110	1	5	2	4	12	8	3	0	3	4	2	5	1	8	5	21	0	0	2	16	0	3	0	8	0	7	1	4	2	2	0	5	4	6	2	2	2	0	9
ENSG00000224739	1	0	1	1	2	0	0	0	1	0	0	0	0	0	0	0	0	0	0	0	0	2	0	0	2	2	0	0	0	2	0	0	2	0	0	0	1	0	0	0	3	0	2	1	0	1	0	0	1
ENSG00000231826	5	12	4	1	8	4	10	0	3	5	1	0	1	0	5	3	3	7	8	0	12	6	7	5	18	3	3	0	10	7	5	1	6	10	6	0	8	4	2	3	6	3	1	0	5	2	12	1	10
ENSG00000233978	0	0	0	0	0	1	0	0	0	0	1	0	0	0	1	0	1	0	1	0	0	0	1	1	0	0	1	0	0	0	0	0	1	0	1	1	0	0	0	3	3	0	0	0	0	1	1	0	0
ENSG00000230587	13	5	23	10	7	4	9	3	10	12	6	6	6	3	41	24	23	0	15	4	19	3	9	0	9	4	30	11	14	2	4	0	8	1	29	4	19	1	16	4	18	13	19	0	22	4	23	14	16
ENSG00000279873	7	28	14	30	13	3	31	22	7	6	12	70	13	23	49	24	25	15	25	24	30	35	19	25	20	57	22	17	19	31	24	52	36	35	22	18	19	21	21	11	40	18	46	20	24	35	40	13	46
ENSG00000234936	6	6	5	8	68	113	5	4	80	93	1	32	5	5	17	0	3	1	8	3	4	11	12	11	10	13	3	4	3	3	7	22	11	14	4	4	8	3	3	0	7	12	5	8	8	14	13	6	9
ENSG00000273106	0	0	0	0	0	0	1	1	2	2	0	7	0	0	0	1	0	2	0	0	2	3	0	0	0	1	0	1	1	0	0	1	1	0	0	1	0	1	1	0	0	0	0	2	0	0	0	2	1
ENSG00000259439	0	12	0	0	0	0	0	5	0	0	0	14	0	1	0	0	0	2	0	1	0	0	1	1	1	6	0	0	0	2	0	205	0	2	1	11	0	8	0	8	0	0	0	2	0	0	0	83	0
ENSG00000278957	0	0	0	0	0	0	0	0	0	0	0	0	0	0	0	0	0	0	0	0	0	0	0	0	0	0	0	0	0	0	0	4	0	0	0	0	0	0	0	0	0	0	0	1	0	0	0	1	0
ENSG00000236502	0	0	0	0	0	0	0	0	0	0	0	0	0	0	0	0	0	0	0	0	0	0	0	0	0	0	0	0	0	0	0	7	0	0	0	0	0	0	0	0	0	0	0	0	0	0	0	9	0
ENSG00000225156	0	0	0	0	0	0	0	0	0	0	0	0	0	0	0	0	0	0	0	0	0	0	0	0	0	0	0	1	0	0	0	8	0	2	0	0	0	0	0	0	0	0	0	0	0	1	1	11	0
ENSG00000231156	0	0	0	0	0	0	1	0	1	2	1	0	0	0	0	0	0	0	0	0	0	0	0	1	0	0	0	0	0	0	0	1	1	0	0	0	0	0	0	0	0	0	0	2	0	0	0	3	0
ENSG00000205054	0	2	0	0	6	0	1	0	1	3	0	1	0	0	0	0	0	1	0	1	1	1	1	2	0	1	0	0	0	0	0	0	0	0	0	1	3	2	0	1	1	1	1	0	0	0	1	0	0
ENSG00000231054	0	0	0	1	4	0	0	2	0	3	0	0	0	0	0	0	0	0	1	3	0	0	0	0	2	0	0	0	0	0	0	0	0	1	2	0	0	0	0	2	0	0	2	0	0	1	1	0	0
ENSG00000228481	0	0	0	0	0	2	0	1	0	0	2	2	2	2	0	1	0	0	0	0	0	0	0	1	0	0	0	0	0	0	0	0	0	1	0	1	0	0	0	0	0	0	0	0	0	1	0	0	1
ENSG00000232696	0	0	0	0	0	1	0	0	0	0	0	0	0	0	0	0	0	0	0	0	0	0	0	0	0	0	0	0	0	0	0	0	0	0	0	0	0	0	0	0	0	0	0	0	0	0	0	0	0
ENSG00000231336	0	0	0	1	2	1	0	0	0	0	0	3	0	1	0	0	1	1	0	2	1	0	0	3	0	0	2	0	2	2	1	4	0	0	0	3	0	3	0	1	0	1	0	2	0	6	0	1	0
ENSG00000228100	11	0	10	0	15	158	4	0	31	1	25	1	10	1	7	11	7	0	8	0	4	0	8	0	10	0	11	3	4	0	34	0	6	1	15	0	27	0	5	1	11	7	16	0	4	0	16	0	10
ENSG00000187600	0	0	0	0	0	5	0	0	0	0	0	1	0	0	0	0	0	0	1	0	0	0	0	0	0	0	0	0	0	0	0	0	0	0	0	0	0	0	0	0	0	0	1	0	0	0	0	0	0
ENSG00000284608	0	0	0	0	0	0	0	0	0	0	0	0	0	0	0	0	0	0	0	0	0	0	0	0	0	0	0	0	0	0	0	0	0	0	0	0	0	0	0	0	0	0	0	0	0	0	0	0	0
ENSG00000253515	0	0	0	0	0	0	0	0	0	1	0	0	0	0	0	0	0	0	0	0	0	0	0	0	0	0	0	0	0	0	0	0	0	0	0	0	0	0	0	0	0	0	0	0	0	0	0	0	0
ENSG00000250116	2	2	0	0	10	119	2	0	6	12	0	3	0	0	3	1	1	0	1	3	1	0	2	0	1	0	1	0	0	0	1	1	0	0	2	0	0	0	0	0	1	0	1	0	0	1	1	0	0
ENSG00000279254	11	6	5	15	11	0	9	4	5	12	7	6	9	4	22	4	7	14	8	9	10	8	9	13	16	13	9	11	5	3	5	11	8	9	4	2	18	7	19	21	15	29	21	7	10	24	10	61	3
ENSG00000222005	5	13	11	9	1	3	7	5	2	13	3	3	3	3	11	5	8	10	12	4	6	2	13	11	11	12	5	6	4	2	6	5	6	10	3	4	13	2	5	2	7	12	14	4	10	6	8	12	15
ENSG00000239332	7	6	4	4	5	4	6	2	6	40	1	2	1	1	1	3	3	12	1	2	4	7	5	12	4	9	3	3	1	7	5	0	5	2	1	3	4	2	3	4	9	10	5	9	4	7	6	6	8
ENSG00000226548	1	0	0	0	0	0	0	0	1	2	0	0	0	0	0	0	0	2	0	0	0	0	0	0	0	0	0	0	0	0	0	0	0	0	0	0	0	0	0	1	0	1	0	1	0	0	0	0	0
ENSG00000228925	0	1	0	0	330	257	1	0	201	325	0	2	1	0	0	0	0	0	0	1	1	0	0	0	0	0	0	0	0	0	1	0	0	0	0	1	0	0	0	0	0	0	1	0	0	0	0	0	0
ENSG00000272814	1	0	0	0	64	44	0	0	81	43	0	1	0	0	0	1	0	0	0	0	1	0	0	0	0	0	0	1	0	1	0	1	0	0	0	0	0	0	0	0	0	1	0	0	0	0	0	0	0
ENSG00000233845	0	0	0	1	3	0	0	0	3	0	0	0	0	0	0	0	1	0	0	0	0	0	0	0	0	0	0	0	0	0	2	0	0	0	0	0	0	0	1	0	0	0	1	0	0	0	0	0	0
ENSG00000225187	5	15	11	7	2	1	7	5	5	1	4	22	9	8	23	22	10	11	10	10	16	10	7	11	17	9	12	18	15	9	19	10	6	21	19	15	13	15	20	11	8	14	12	7	16	20	25	7	14
ENSG00000234690	1	38	1	2	8	2	14	11	3	5	2	3	1	3	3	1	9	4	5	2	9	13	3	0	13	14	5	4	4	0	4	31	6	4	0	1	7	14	4	0	3	2	19	1	1	18	17	25	11
ENSG00000226087	0	0	0	0	0	1	0	1	0	0	0	0	0	0	0	0	0	0	0	0	0	0	0	0	0	0	0	0	2	0	0	0	0	0	0	0	0	0	0	0	0	0	0	0	0	0	0	0	1
ENSG00000235760	2	1	1	14	1	0	2	19	2	3	0	54	4	6	9	2	8	5	4	4	7	4	13	18	16	9	8	10	2	13	7	38	3	8	4	2	5	0	4	8	3	18	10	1	2	9	5	66	6
ENSG00000233230	5	7	5	12	81	211	5	18	90	181	2	18	5	8	8	7	7	2	9	16	3	8	6	16	11	18	14	7	4	7	11	20	8	8	7	2	5	10	1	13	10	12	13	15	4	6	14	26	2
ENSG00000230773	0	0	4	1	1	0	1	0	0	1	0	0	3	0	2	1	0	1	1	0	2	1	0	4	0	4	0	1	0	1	1	1	4	6	1	0	1	1	0	0	2	3	1	3	1	2	1	1	0
ENSG00000272663	2	2	1	3	0	6	2	3	1	8	0	6	0	1	1	4	0	1	1	4	0	4	4	2	0	2	1	4	0	1	2	5	2	0	4	1	0	1	5	0	5	2	3	4	2	2	4	14	3
ENSG00000282890	9	0	0	0	0	0	26	3	0	4	13	5	7	1	16	0	16	1	18	2	1	0	5	1	10	6	30	3	7	0	6	2	26	2	4	2	34	1	20	2	15	0	3	0	5	0	8	3	4
ENSG00000282998	0	0	0	0	1	0	0	0	0	0	0	0	0	0	0	0	0	0	0	0	2	0	0	0	0	0	0	0	0	0	0	0	0	0	0	0	0	0	0	0	0	0	0	0	0	0	0	0	0
ENSG00000282828	0	0	0	0	0	0	0	0	0	0	0	0	0	0	0	0	0	0	0	0	0	0	0	0	0	0	0	0	0	0	0	0	0	0	0	0	0	0	0	0	0	0	0	0	0	0	0	0	0
ENSG00000285548	0	0	0	0	0	0	0	0	1	0	0	0	0	0	0	0	0	0	0	0	0	0	0	0	0	0	0	0	0	0	0	0	0	0	0	0	0	0	0	0	0	0	0	0	0	0	0	0	0
ENSG00000283058	0	0	0	0	0	0	0	0	0	0	0	0	0	0	0	0	0	0	0	0	0	0	0	0	0	0	0	0	0	0	0	0	0	0	0	0	0	0	0	0	0	0	0	0	0	0	0	0	0
ENSG00000231918	0	0	0	0	0	0	0	0	0	0	0	0	0	0	0	0	0	0	0	0	0	0	0	1	0	10	0	0	0	0	0	0	0	0	0	0	0	0	0	0	0	0	0	0	0	0	0	0	0
ENSG00000225444	0	0	0	0	0	0	0	0	0	0	0	0	0	0	0	0	0	0	0	0	0	0	0	0	0	0	0	0	0	0	0	0	0	0	0	0	0	0	0	0	0	0	0	0	0	1	0	0	0
ENSG00000236837	0	0	0	0	0	0	0	0	0	0	0	4	0	0	0	0	0	0	0	0	0	0	0	0	0	0	0	0	0	0	0	0	0	0	0	0	0	0	0	0	0	0	0	0	0	0	0	0	0
ENSG00000228033	0	0	0	0	1	4	1	0	0	1	1	24	0	0	0	0	0	0	0	0	0	0	0	0	0	0	0	0	0	0	0	1	0	0	0	0	0	0	0	0	1	0	0	2	0	0	0	1	0
ENSG00000232604	0	0	0	0	0	0	0	0	0	0	0	0	0	0	0	0	0	0	0	0	0	0	0	0	0	0	0	0	0	0	0	0	0	0	0	0	0	0	0	0	0	0	0	0	0	0	0	0	0
ENSG00000272156	9	8	14	11	5	10	14	9	7	11	2	21	5	2	21	7	14	10	5	4	17	15	10	16	21	28	18	13	15	14	28	15	10	14	13	1	11	9	8	12	20	8	24	15	10	11	21	10	20
ENSG00000228108	0	0	0	0	0	0	0	0	0	0	0	0	0	0	0	1	0	1	0	0	0	0	0	0	0	0	0	0	0	0	0	0	0	0	0	0	0	0	0	0	0	0	0	0	0	0	0	0	0
ENSG00000234943	0	0	1	0	0	1	2	1	0	1	1	1	0	0	1	0	0	0	0	0	0	0	0	0	0	0	0	0	0	0	0	0	0	0	0	0	0	1	0	0	0	0	0	0	0	0	0	1	0
ENSG00000238018	0	0	0	0	353	618	0	0	503	1875	0	0	1	0	1	0	0	0	0	0	0	1	0	1	0	1	0	0	0	0	0	2	1	0	0	0	0	0	1	1	0	0	0	0	0	2	0	1	0
ENSG00000231334	0	0	0	0	0	1	0	0	0	0	0	0	0	0	0	0	0	0	0	0	0	0	0	0	0	0	0	0	0	0	0	0	0	0	0	0	0	0	0	0	0	0	0	0	0	0	0	0	0
ENSG00000285519	0	0	0	0	0	1	0	0	0	0	0	1	0	0	0	1	0	0	0	0	0	1	3	11	0	0	0	0	0	0	0	1	0	0	0	0	0	0	0	1	0	0	0	1	0	0	1	0	0
ENSG00000203327	19	24	25	28	1	0	12	15	1	16	7	33	11	8	22	19	18	4	13	7	17	11	26	14	49	35	14	13	32	3	18	16	9	5	14	0	31	31	6	11	14	8	26	18	22	13	32	20	34
ENSG00000240401	33	8	22	19	33	134	34	9	30	257	2	123	12	11	30	6	25	7	13	15	26	10	19	57	55	29	21	8	8	5	22	20	18	17	17	4	22	35	4	4	27	11	48	7	12	29	48	26	16
ENSG00000272606	5	24	19	20	15	25	7	45	24	35	7	44	4	9	27	16	5	31	17	20	14	34	19	34	19	33	15	14	16	19	15	37	14	20	9	14	20	28	10	6	23	26	19	20	20	25	19	50	18
ENSG00000272180	0	3	0	5	1	0	0	26	1	5	1	30	0	8	0	0	0	0	0	8	0	4	0	12	0	13	0	1	0	1	0	12	0	1	0	2	0	0	0	3	2	1	0	10	1	7	0	7	0
ENSG00000226702	0	0	0	0	0	0	0	0	0	1	0	0	0	0	0	0	0	0	0	0	0	0	1	0	0	0	0	0	0	0	0	0	0	0	0	0	0	0	0	0	1	0	1	0	0	0	0	0	0
ENSG00000229805	0	0	0	0	0	0	0	0	0	0	0	0	0	0	0	0	0	0	0	0	0	0	0	0	0	0	0	0	0	0	0	0	0	0	0	0	0	0	0	0	0	0	0	0	0	0	0	0	0
ENSG00000271894	0	0	0	0	0	0	0	0	0	0	0	0	0	0	0	0	0	0	0	0	0	0	0	0	0	0	0	0	0	0	0	0	0	0	0	0	0	0	0	0	0	0	0	0	0	0	0	0	0
ENSG00000233251	21	8	5	93	30	6	9	0	12	54	10	8	13	5	16	7	22	3	7	11	5	3	19	6	16	12	16	9	14	2	22	92	9	16	7	1	15	4	5	3	8	5	19	80	26	66	16	17	11
ENSG00000285755	6	3	4	0	1	0	9	0	4	0	0	0	3	1	12	4	4	1	6	1	6	0	1	1	5	5	1	1	2	1	0	3	0	7	0	0	2	1	0	1	2	1	8	3	1	5	2	6	3
ENSG00000273063	0	0	0	2	6	1	0	0	3	4	0	2	0	1	0	0	0	0	0	0	0	0	0	0	2	0	0	0	0	0	0	0	0	0	0	0	0	0	0	0	0	0	0	2	0	0	0	0	0
ENSG00000225226	0	0	0	0	0	0	0	6	0	0	0	3	0	0	0	1	0	0	0	0	0	0	0	1	0	0	0	0	0	0	0	0	0	13	0	0	0	0	0	1	0	5	0	0	0	0	0	1	0
ENSG00000233723	1	12	0	11	13	27	1	1	16	25	0	0	0	2	1	0	0	0	0	2	0	2	0	2	0	0	4	2	0	1	2	17	0	1	0	1	0	2	1	5	3	1	3	0	0	3	4	29	1
ENSG00000285673	0	0	0	0	0	0	0	0	0	0	0	0	1	0	0	0	0	0	2	0	0	0	0	0	0	0	0	0	0	0	0	0	0	15	0	0	0	0	0	0	0	0	0	0	0	0	0	0	0
ENSG00000222030	0	0	0	0	0	0	0	0	0	0	0	0	0	0	0	0	0	0	1	0	0	0	0	0	0	0	0	0	0	0	0	0	0	13	0	0	0	0	0	0	1	0	0	0	1	0	0	0	0
ENSG00000271955	0	2	1	2	0	0	5	0	0	0	0	7	1	3	0	2	0	0	0	2	0	1	1	1	5	0	0	1	0	0	1	1	0	1	2	0	3	4	3	1	0	3	0	0	0	1	1	1	2
ENSG00000233891	0	1	2	2	0	0	2	0	0	0	1	0	0	0	0	0	0	0	1	2	0	0	0	1	2	1	1	2	1	1	0	0	0	2	1	0	1	4	0	0	2	1	0	0	0	1	1	1	0
ENSG00000231815	0	0	0	0	0	0	0	0	0	0	0	0	0	0	0	0	0	0	0	0	0	0	0	0	0	0	0	0	0	0	0	0	0	0	0	0	0	0	0	0	0	0	0	0	0	0	0	0	0
ENSG00000285611	0	0	0	0	0	0	0	0	0	0	0	0	0	0	0	0	0	0	0	0	1	0	0	0	0	0	0	0	0	0	0	0	0	0	0	0	0	0	0	0	0	0	0	0	0	0	0	0	0
ENSG00000228590	4	9	0	1004	7	1	20	0	6	1	2	3	8	14	30	27	4	0	7	15	5	1	3	0	5	4	0	4	2	31	4	1	17	16	9	6	2	3	2	7	7	0	4	1	7	3	5	1	11
ENSG00000233953	0	0	0	0	8	4	0	0	7	2	0	0	0	0	0	0	0	0	0	0	0	0	0	0	0	0	0	0	0	0	0	0	0	0	0	0	0	0	0	0	0	0	0	0	0	0	0	0	0
ENSG00000228414	0	2	1	1	2	0	0	0	0	2	0	1	0	3	2	0	0	0	0	1	0	0	0	0	2	1	0	0	0	0	1	0	0	0	0	0	0	1	0	0	1	0	3	1	0	0	1	0	0
ENSG00000267520	0	0	0	0	0	0	0	0	0	0	0	0	0	0	0	0	0	0	0	0	0	0	0	0	0	0	0	0	0	0	0	0	0	0	0	0	0	0	0	0	0	0	0	0	0	0	0	0	0
ENSG00000274769	1	3	1	8	1	0	2	1	0	6	0	6	0	2	8	2	0	3	0	4	4	0	3	3	4	4	1	2	0	1	0	8	1	0	3	0	1	10	0	3	2	1	1	1	5	11	0	7	5
ENSG00000212978	26	98	38	23	32	30	58	8	22	69	13	155	20	10	48	56	39	40	19	17	28	46	38	241	65	297	50	46	29	46	39	130	31	59	35	52	38	88	45	45	28	75	48	100	37	111	81	132	96
ENSG00000271889	0	0	0	0	3	6	0	0	1	2	0	0	0	0	1	0	0	0	1	2	0	0	1	0	0	2	0	0	0	0	0	0	1	0	0	1	0	0	1	0	0	1	0	0	0	2	0	2	0
ENSG00000273302	2	3	1	4	4	6	3	3	4	12	0	3	1	1	1	0	4	0	6	2	0	0	1	4	7	0	3	0	1	1	3	5	0	2	2	0	5	1	0	0	3	4	8	4	2	7	4	2	1
ENSG00000270820	25	14	45	30	471	717	21	46	539	795	17	37	23	23	38	21	36	18	24	37	36	27	46	26	56	53	23	15	28	11	32	36	27	37	27	16	44	38	18	11	27	40	50	35	26	20	41	18	52
ENSG00000285857	0	0	0	0	1	3	0	0	2	8	0	0	0	0	0	0	0	0	0	0	0	0	0	0	0	0	0	1	0	0	0	0	0	0	0	0	0	0	0	0	0	0	0	0	0	0	0	0	0
ENSG00000236498	0	0	0	0	391	664	0	1	271	469	0	0	0	0	0	0	0	0	0	0	0	0	0	0	0	0	0	0	0	0	0	0	0	0	1	0	2	1	0	0	0	0	0	0	0	1	0	0	0
ENSG00000229839	0	1	0	0	19	10	0	1	20	42	1	0	0	1	1	0	1	0	0	0	1	0	3	1	3	1	0	1	0	0	0	0	1	0	0	0	0	1	3	1	2	2	0	0	0	2	0	1	0
ENSG00000228541	76	1	58	8	69	1	9	15	19	0	24	8	20	3	87	13	1	2	40	4	90	2	25	7	30	4	87	9	12	0	15	31	36	9	13	0	38	3	36	1	37	3	34	0	11	15	6	10	6
ENSG00000226622	1	0	0	0	1	1	0	0	0	2	0	0	0	0	0	0	0	0	4	0	1	0	0	0	2	0	1	0	3	0	2	1	0	0	0	0	0	1	0	0	0	0	1	0	0	0	0	0	0
ENSG00000226605	0	1	0	0	87	114	0	0	115	160	0	2	0	0	0	0	0	0	0	1	0	0	0	0	0	0	0	0	0	0	0	0	0	0	0	0	0	0	0	0	0	0	0	0	0	1	0	0	0
ENSG00000231609	0	1	0	5	398	187	0	6	453	486	0	14	2	16	1	0	3	0	2	11	0	0	1	4	1	1	2	1	0	2	2	65	1	2	0	2	0	8	0	2	1	0	2	3	0	47	0	8	0
ENSG00000279485	5	12	10	15	0	0	6	17	0	0	1	26	2	4	9	6	8	5	4	11	7	15	6	17	10	13	8	4	2	4	6	21	2	12	6	7	3	10	3	7	7	17	7	7	6	26	3	16	6
ENSG00000228079	14	8	19	20	7	16	12	19	3	1	6	12	9	12	19	20	14	5	40	15	18	6	15	8	51	5	11	7	20	10	13	14	5	18	12	11	9	4	13	5	11	10	11	9	17	10	5	15	12
ENSG00000225889	32	57	41	404	60	129	59	110	47	38	17	159	23	108	36	62	11	11	31	89	49	41	23	60	22	130	27	32	51	40	31	119	35	71	23	67	60	56	70	37	53	38	50	35	46	39	47	129	59
ENSG00000230923	0	2	0	1	0	0	0	2	0	0	0	0	1	1	4	3	0	0	0	1	0	1	1	0	0	1	1	0	1	0	0	0	0	2	0	2	1	1	0	0	0	0	2	0	0	1	1	0	1
ENSG00000238012	0	0	0	0	0	0	0	0	0	0	0	0	0	0	0	0	0	0	0	0	0	0	0	0	0	0	0	0	0	0	0	0	0	0	0	0	0	0	0	0	0	0	0	0	0	0	0	0	0
ENSG00000238201	0	0	0	0	0	0	0	0	0	0	0	0	0	0	0	0	0	0	0	0	0	0	0	0	0	0	0	1	0	0	0	0	0	0	0	0	0	0	0	0	0	0	0	0	0	0	0	0	0
ENSG00000223935	15	17	14	32	9	4	14	26	4	5	7	45	10	11	26	10	11	13	13	29	25	16	26	15	25	17	17	9	23	13	21	26	19	24	17	9	13	18	6	6	8	11	18	16	12	16	22	36	14
ENSG00000223863	10	0	13	3	11	3	7	10	11	6	1	8	5	2	16	0	25	1	1	0	8	3	12	0	10	0	10	3	5	0	5	40	21	1	14	4	13	0	12	2	8	5	11	1	19	1	4	6	12
ENSG00000260101	5	8	7	15	7	19	4	21	14	13	10	26	8	6	13	8	4	5	12	9	6	18	5	8	19	33	13	6	8	8	7	19	5	29	8	16	14	9	9	1	7	12	6	18	11	11	19	19	10
ENSG00000233694	1	2	3	0	6	2	5	14	6	7	6	1	6	2	3	3	5	1	1	14	3	1	1	2	5	5	1	5	1	4	2	0	5	2	6	7	4	0	6	1	2	2	3	0	4	1	2	3	4
ENSG00000226756	4	2	1	1	2	8	1	11	2	7	6	6	0	2	4	3	0	0	4	7	2	2	3	2	2	4	2	4	3	0	1	19	3	2	2	2	4	3	1	2	3	2	2	0	3	8	3	11	4
ENSG00000234572	1	0	0	3	1	4	4	1	1	0	1	1	0	5	14	10	3	0	2	2	3	1	0	2	2	5	2	0	0	2	1	1	0	3	1	0	1	4	0	1	4	2	1	1	1	1	3	1	4
ENSG00000237638	1	1	2	1	0	0	4	2	0	0	0	1	1	5	7	13	3	5	0	3	4	2	1	5	7	21	0	4	0	2	0	9	5	7	0	0	0	1	0	2	2	7	10	3	0	5	2	2	1
ENSG00000232613	0	11	1	15	2	0	11	2	4	2	1	18	3	12	9	13	10	0	0	8	6	18	5	22	3	52	1	11	3	19	4	21	3	35	1	4	1	0	0	1	1	7	1	3	4	8	8	3	17
ENSG00000232693	17	52	32	54	0	1	30	125	0	0	10	63	14	22	45	24	46	38	46	55	34	36	39	57	40	47	50	29	51	28	26	47	34	22	25	27	25	37	35	43	15	25	38	40	34	56	39	75	27
ENSG00000204929	3	3	7	7	0	0	4	3	2	1	0	4	2	4	7	4	8	4	7	3	5	4	1	6	12	8	7	0	8	1	8	11	8	4	1	2	5	4	4	1	3	1	5	3	3	9	4	8	8
ENSG00000234255	0	0	0	1	0	0	0	1	0	1	0	0	0	0	0	0	0	0	0	0	0	0	0	1	0	0	0	0	0	0	0	0	0	0	0	0	0	0	0	0	0	0	0	0	0	0	0	0	0
ENSG00000235725	0	0	0	2	6	0	2	1	1	0	0	7	1	0	0	0	0	0	0	0	0	2	1	0	1	0	0	0	0	0	0	0	2	0	0	0	0	0	2	0	2	0	1	0	3	0	0	1	5
ENSG00000281920	1	0	3	1	0	0	4	10	5	2	0	3	0	1	1	1	0	3	1	0	2	3	0	17	2	2	3	6	0	0	0	2	5	1	1	0	3	1	1	2	0	0	5	0	1	10	0	2	1
ENSG00000280257	0	0	0	0	0	0	2	0	0	0	1	0	0	0	1	0	0	0	0	0	0	0	0	0	3	0	1	0	0	0	1	0	1	0	0	0	3	0	0	0	0	1	0	0	0	0	0	1	0
ENSG00000227293	0	0	2	3	0	0	7	4	0	0	1	16	14	3	1	0	1	1	1	0	3	0	3	0	5	3	1	2	3	0	2	0	2	0	6	1	6	12	3	1	0	4	8	3	3	3	6	2	2
ENSG00000225815	0	0	0	0	0	0	0	0	1	0	0	0	0	0	0	0	0	0	0	0	0	0	0	0	0	0	0	0	0	0	0	0	0	0	0	0	0	0	0	0	0	0	0	0	0	0	0	0	0
ENSG00000232164	6	2	8	15	6	5	2	20	6	5	5	91	5	3	2	6	5	6	5	5	9	10	8	4	6	7	5	5	7	2	7	2	5	9	11	16	11	16	13	5	4	7	12	3	5	7	15	11	10
ENSG00000226819	4	3	1	5	4	1	3	7	4	31	1	25	0	0	3	1	5	0	5	3	1	8	2	12	5	5	1	2	4	1	3	0	0	0	1	1	4	3	7	2	5	6	13	1	3	2	3	1	6
ENSG00000230749	0	1	0	1	10	6	0	0	33	24	0	4	0	0	0	1	1	0	0	1	2	1	1	1	3	0	1	0	2	0	0	0	0	0	2	0	0	0	0	0	1	0	1	0	0	0	1	0	1
ENSG00000232046	12	1	17	10	12	0	20	0	6	43	4	22	8	3	44	2	26	7	10	2	14	5	50	11	55	10	24	6	21	0	16	6	23	5	6	1	33	11	10	1	15	3	40	2	8	4	22	2	15
ENSG00000237179	0	0	0	0	2	0	0	0	5	18	0	1	0	0	0	0	0	0	0	0	0	1	0	0	0	0	0	0	0	0	0	0	0	0	0	0	0	0	0	0	0	0	0	0	0	0	1	0	0
ENSG00000230525	3	0	3	0	2	0	1	0	1	5	0	0	0	0	3	0	1	0	0	0	0	0	3	0	2	3	3	0	1	0	2	1	4	1	0	0	6	0	0	0	1	0	10	0	2	0	3	0	0
ENSG00000232688	0	0	0	0	0	0	0	0	0	0	0	0	0	0	0	0	0	0	0	0	0	0	0	0	0	0	0	0	0	0	0	0	0	0	0	0	0	0	0	0	0	0	0	0	0	0	0	0	0
ENSG00000223859	1	0	3	0	0	0	0	0	0	0	0	1	0	0	3	0	3	0	2	0	3	0	2	0	0	0	0	0	0	0	0	0	4	0	0	0	0	0	2	0	5	0	1	0	1	0	3	0	0
ENSG00000235885	9	3	5	1	1	14	4	5	0	15	0	10	1	2	19	0	15	33	4	10	4	7	7	15	14	8	5	0	5	3	7	1	7	13	4	5	10	1	5	6	5	3	13	6	7	3	4	12	4
ENSG00000236780	0	4	0	4	1	0	6	1	0	36	0	2	0	1	1	0	3	4	1	1	1	0	0	1	11	3	1	4	0	0	0	0	5	3	0	1	5	4	3	6	6	4	0	0	3	4	0	3	1
ENSG00000236605	0	0	0	0	0	1	0	0	0	0	0	0	0	0	0	0	0	0	0	0	0	0	1	0	0	0	0	0	0	0	0	0	0	0	0	0	0	0	1	0	0	0	0	0	0	0	0	0	0
ENSG00000224173	0	0	0	0	0	0	0	0	0	1	0	0	0	0	0	0	0	0	0	0	0	0	0	2	0	0	0	0	0	0	0	0	0	0	0	0	0	0	0	0	0	0	0	0	0	0	0	1	0
ENSG00000235495	0	0	0	4	0	0	0	1	0	0	1	2	0	2	0	0	0	1	0	0	0	0	0	1	0	1	0	1	1	0	1	0	0	0	0	0	0	0	0	0	3	0	2	0	0	1	0	2	1
ENSG00000237013	0	0	0	4	0	0	1	0	2	0	0	2	0	2	0	0	0	2	0	1	0	0	0	0	0	1	1	0	0	0	0	0	0	1	0	8	0	1	0	2	0	0	1	0	0	0	0	6	0
ENSG00000273275	3	3	2	10	466	935	0	5	402	579	0	14	3	6	1	2	17	2	14	9	6	7	3	6	3	10	6	6	2	1	4	9	8	4	1	3	4	4	4	3	5	8	10	6	10	9	4	7	11
ENSG00000273064	8	8	2	9	7	14	2	5	7	7	1	19	2	3	9	9	2	2	4	5	2	12	8	6	9	10	4	5	6	10	3	17	0	6	2	3	6	11	8	7	7	13	12	10	4	7	4	18	7
ENSG00000203395	0	0	0	0	0	0	0	0	0	0	0	0	0	0	0	1	0	0	0	0	0	0	0	0	0	1	0	0	0	0	0	0	0	1	0	0	0	0	0	0	0	0	0	0	0	0	0	0	0
ENSG00000237576	0	3	0	0	0	0	0	0	0	1	0	2	0	0	0	2	3	0	0	3	1	0	0	0	2	9	1	1	2	0	1	0	1	0	0	0	0	0	0	1	0	0	1	0	2	1	2	1	0
ENSG00000228329	0	0	0	0	0	0	0	0	0	0	0	0	0	0	0	0	0	0	0	0	0	0	0	0	0	1	0	0	0	0	0	0	0	0	0	0	0	0	0	0	0	0	0	0	0	0	0	0	0
ENSG00000231024	0	0	0	0	0	0	0	0	0	2	0	0	0	0	0	0	0	0	0	0	0	0	0	0	0	0	0	0	0	0	0	0	0	0	0	0	0	0	0	0	0	0	0	0	0	0	0	0	0
ENSG00000179818	807	609	779	536	6550	13376	621	237	6911	5746	676	989	640	368	976	574	664	312	731	405	614	382	629	466	1324	905	642	395	602	214	1037	539	425	466	623	177	961	470	601	244	842	580	1107	305	741	361	908	638	940
ENSG00000233060	0	3	1	2	3	1	1	0	0	0	0	2	2	1	0	4	2	0	3	1	0	0	6	1	4	0	0	0	4	0	1	1	3	1	1	2	3	1	1	1	1	1	2	0	1	2	1	1	0
ENSG00000231327	4	9	3	4	2	24	2	5	9	3	4	3	2	2	2	5	2	1	3	4	2	3	5	1	1	1	1	0	2	1	0	3	0	2	2	3	6	6	1	2	2	2	5	1	0	1	3	4	3
ENSG00000233849	0	0	1	0	148	308	1	1	102	107	2	3	0	0	1	5	0	0	1	1	2	2	0	2	2	0	1	3	4	0	0	2	2	1	0	0	0	0	0	1	3	2	0	2	1	1	2	8	1
ENSG00000229229	0	0	0	5	0	0	1	1	0	0	0	0	0	0	0	0	0	0	0	2	0	0	0	0	0	0	0	0	0	0	1	18	0	0	0	0	0	1	1	0	0	0	0	0	0	22	0	13	0
ENSG00000224606	1	12	7	11	0	0	2	4	1	0	8	10	3	5	5	12	2	7	19	10	5	4	4	12	8	5	7	4	11	6	5	5	5	26	2	15	5	8	8	18	6	22	3	18	8	4	6	17	9
ENSG00000235035	0	0	0	0	0	0	0	0	0	0	0	0	0	0	0	0	0	0	1	0	0	0	0	0	0	0	0	0	0	0	0	0	0	0	0	0	0	0	0	0	0	0	0	0	0	0	0	0	0
ENSG00000237751	0	10	0	0	0	0	1	2	0	1	0	0	1	0	0	1	0	1	0	1	0	1	0	3	0	0	1	0	0	0	1	0	0	5	0	1	0	0	0	0	0	0	0	0	0	2	0	4	0
ENSG00000239322	0	0	0	0	0	1	0	1	0	0	0	1	0	1	1	0	0	0	0	0	1	0	0	2	1	0	0	0	0	0	0	0	0	0	1	0	0	1	0	0	0	0	1	2	3	2	1	1	0
ENSG00000228384	0	0	0	0	78	74	0	0	67	129	0	0	0	0	0	0	1	0	0	1	1	0	0	0	0	0	0	0	0	0	0	0	1	0	0	0	0	0	0	0	1	0	0	0	0	0	0	1	0
ENSG00000236469	1	0	0	0	0	0	0	0	1	0	0	0	2	0	1	2	0	0	0	0	0	0	2	1	0	2	0	0	0	0	0	0	0	0	0	0	0	0	1	0	0	0	0	0	0	0	0	0	0
ENSG00000272735	4	7	0	4	4	0	2	6	1	3	3	12	2	9	8	7	2	5	12	7	1	10	12	5	10	9	2	9	2	5	4	11	4	2	2	4	2	10	5	8	5	2	6	6	5	7	5	12	3
ENSG00000281195	286	458	384	440	5	14	342	318	3	9	83	566	190	119	503	276	331	354	304	414	231	214	438	512	381	566	447	419	363	231	330	413	200	415	338	277	388	550	283	366	401	547	524	439	393	286	434	524	498
ENSG00000278060	0	0	3	0	3	30	0	1	0	0	0	6	1	2	0	0	1	3	0	1	0	1	0	6	0	5	4	0	0	3	2	11	1	3	3	0	0	5	0	0	3	4	0	0	0	5	2	1	0
ENSG00000272702	2	5	3	8	4	20	2	4	3	8	1	8	0	2	1	5	1	7	1	2	4	6	1	9	3	3	1	2	1	5	5	6	2	0	0	3	7	3	7	2	1	10	2	6	3	10	2	19	3
ENSG00000285068	0	0	0	0	0	0	0	0	0	0	0	0	0	0	0	0	0	0	0	0	0	0	1	0	0	0	0	0	0	1	0	0	0	0	0	0	0	0	0	0	0	0	0	0	0	0	0	0	0
ENSG00000230002	42	50	41	87	12	139	35	38	11	5	8	116	28	27	56	40	34	31	25	68	42	199	39	129	41	78	49	37	48	38	34	54	27	51	39	82	35	63	31	37	41	55	62	60	45	80	26	178	54
ENSG00000284902	11	15	13	14	0	0	4	6	0	0	0	21	4	0	17	3	9	11	7	13	5	17	31	20	20	13	4	7	11	7	6	23	4	16	16	11	17	18	5	8	13	17	19	6	15	22	13	30	12
ENSG00000273245	29	21	16	20	6	0	10	6	3	4	7	46	8	7	36	10	24	12	29	11	26	12	15	19	33	16	12	9	28	11	30	28	14	24	29	12	33	20	13	11	19	19	19	19	41	15	32	16	18
ENSG00000280037	37	14	33	30	0	1	21	10	0	1	1	53	14	3	56	14	38	11	38	8	38	18	30	35	41	19	24	13	44	8	36	25	18	22	20	10	52	30	16	19	28	22	27	24	24	23	20	16	25
ENSG00000237883	30	8	38	45	264	539	25	30	222	352	22	55	32	43	29	30	33	24	19	81	45	30	34	34	38	59	42	35	37	33	28	91	75	112	46	28	48	20	57	64	33	64	38	139	35	85	58	100	57
ENSG00000235499	9	49	20	57	25	80	14	44	24	23	19	61	22	76	43	51	35	32	37	72	29	44	53	61	41	48	29	46	35	32	38	55	17	60	43	23	38	82	38	26	33	37	29	65	38	51	43	68	36
ENSG00000279181	0	0	0	0	0	0	0	0	0	0	0	0	0	0	0	0	0	0	0	0	0	0	0	0	0	0	0	0	0	0	0	0	0	0	0	0	0	0	0	0	0	0	0	0	0	0	0	0	0
ENSG00000217702	0	9	1	4	2	1	1	0	1	2	1	6	1	0	1	1	0	0	2	3	3	7	0	0	3	4	2	0	4	1	0	0	0	1	4	0	8	2	1	4	5	6	3	6	2	3	2	9	4
ENSG00000225439	14	72	28	13	35	154	21	3	35	79	8	13	18	5	39	16	50	30	19	20	30	40	42	42	29	57	36	13	25	14	24	8	25	17	21	6	27	15	26	8	31	38	53	12	31	10	21	62	30
ENSG00000279201	0	0	0	0	0	0	1	0	0	0	0	0	0	3	0	1	0	0	1	0	3	2	0	2	0	4	0	1	0	0	0	0	0	1	0	0	0	0	1	0	0	2	0	0	0	0	0	0	0
ENSG00000279070	0	0	0	0	0	1	0	0	0	1	0	0	0	0	0	0	1	0	3	1	0	2	0	0	0	0	0	1	0	0	0	0	0	0	0	1	0	0	0	0	0	2	1	0	1	0	0	0	0
ENSG00000237737	0	0	0	1	174	196	0	0	180	338	0	0	0	0	1	0	1	0	0	0	1	1	0	0	0	0	0	0	0	0	1	0	0	0	0	0	0	0	0	0	0	0	0	0	0	1	1	0	2
ENSG00000272183	1	7	1	4	7	11	2	4	2	10	0	32	0	5	11	4	3	3	2	15	5	5	1	3	1	16	0	0	2	5	2	15	1	3	1	1	2	6	1	2	5	9	7	3	5	5	6	7	8
ENSG00000257702	6	16	3	19	44	198	15	12	37	128	5	122	6	26	14	24	8	20	15	21	6	32	22	40	14	52	10	19	6	24	6	63	8	14	20	13	8	31	10	18	28	45	32	26	26	45	31	56	19
ENSG00000272711	3	12	6	2	18	31	3	17	5	33	3	27	6	24	8	3	7	12	14	21	3	27	9	24	2	29	9	21	6	15	9	51	7	34	2	12	4	5	1	7	5	12	5	35	9	10	10	41	7
ENSG00000204792	0	3	0	98	31	67	0	0	32	51	1	2	2	2	0	4	1	15	3	3	0	0	0	4	0	0	1	3	0	6	0	1	0	2	4	8	0	95	0	9	3	0	1	9	2	17	0	6	0
ENSG00000236209	5	0	8	8	1	1	6	1	3	3	1	20	1	2	5	0	4	2	0	0	4	5	2	9	0	0	1	1	11	0	0	10	5	8	0	0	4	9	0	1	3	5	3	0	3	6	0	0	4
ENSG00000230836	0	3	0	37	2	6	0	0	3	1	0	3	1	2	0	2	1	5	0	2	3	0	0	1	0	0	0	1	1	2	1	5	0	0	0	4	0	23	0	8	0	0	0	8	2	11	1	2	0
ENSG00000270571	18	7	32	19	12	1	29	3	22	55	0	28	6	18	11	10	38	11	49	16	20	10	31	23	41	30	11	12	14	16	22	15	14	22	10	2	30	39	18	29	51	26	60	21	14	15	25	27	39
ENSG00000237293	0	0	0	0	0	0	0	0	0	0	0	0	0	0	0	0	0	0	0	0	0	0	0	0	0	0	0	0	0	0	0	0	0	0	0	0	0	0	0	0	0	0	0	0	0	0	0	0	0
ENSG00000231172	0	0	0	0	0	0	0	0	0	0	0	0	0	0	0	0	1	0	0	0	0	0	0	0	0	1	0	0	1	0	0	0	0	0	0	0	0	0	0	0	0	0	0	0	1	0	0	0	0
ENSG00000270696	96	119	106	172	105	88	89	60	63	165	32	377	55	77	199	83	139	96	88	98	151	171	149	185	147	183	151	102	119	82	166	193	112	129	100	80	131	91	122	127	177	169	166	155	118	136	130	112	142
ENSG00000271452	17	10	12	12	69	82	7	3	46	74	0	39	8	10	22	3	12	8	11	9	11	20	13	19	18	9	19	8	10	8	14	21	14	8	7	4	9	12	6	15	19	18	20	7	14	13	20	9	18
ENSG00000270462	1	0	0	0	0	11	0	0	0	1	0	0	0	0	0	1	0	0	0	0	0	0	0	0	0	0	0	0	0	0	0	0	0	0	0	0	1	0	0	1	0	2	0	0	0	0	1	0	0
ENSG00000270996	0	1	0	0	0	0	0	0	0	4	0	0	0	0	1	0	0	1	0	0	0	1	0	1	1	0	0	0	0	0	1	1	0	0	0	0	0	1	0	0	1	1	2	1	0	1	0	1	0
ENSG00000234653	0	0	0	0	0	0	0	0	0	0	0	0	0	0	0	0	0	0	0	0	0	0	0	0	0	0	0	0	0	0	0	0	0	0	0	0	0	0	0	0	0	0	0	0	0	0	0	0	0
ENSG00000227088	0	0	0	0	0	0	0	0	0	0	0	0	0	0	1	0	0	0	0	1	0	0	0	0	0	1	0	0	0	0	0	0	0	1	0	0	0	0	0	4	0	0	0	4	0	0	0	2	0
ENSG00000230968	0	0	0	0	0	0	0	0	0	0	0	0	0	0	0	0	0	0	0	0	0	0	0	0	0	0	0	0	0	0	0	0	0	0	0	0	0	0	0	0	0	0	0	0	0	0	0	0	0
ENSG00000233605	0	0	0	0	0	0	0	0	0	0	0	0	0	0	0	0	0	0	0	0	0	0	0	0	0	0	0	0	0	0	0	0	0	0	0	0	0	0	0	0	0	0	0	0	0	0	0	0	0
ENSG00000229494	0	0	0	0	0	3	0	0	0	0	0	1	0	0	0	0	0	0	0	0	0	0	0	0	0	0	0	0	0	0	0	0	0	0	0	0	0	0	0	0	0	0	0	0	0	0	0	0	0
ENSG00000234877	0	0	0	1	0	0	0	0	0	0	0	0	0	0	0	0	0	0	0	0	0	0	0	0	0	0	0	0	0	0	0	0	0	0	0	0	0	0	0	0	0	0	0	0	0	0	0	0	0
ENSG00000224879	0	0	1	0	0	0	0	1	0	0	0	0	0	0	0	0	0	0	0	0	0	0	0	0	0	1	1	0	0	0	0	0	0	0	0	0	0	0	0	0	0	0	0	0	0	0	0	0	0
ENSG00000229385	0	0	0	0	0	0	0	0	0	0	0	0	0	0	0	0	0	0	0	0	0	0	0	0	0	0	0	0	0	0	0	0	0	0	0	0	0	0	0	0	0	0	0	0	0	0	0	0	0
ENSG00000224731	0	0	0	0	0	0	0	0	0	0	0	0	0	0	0	0	0	0	0	0	0	0	0	0	0	0	0	0	0	0	0	0	0	0	0	0	0	0	0	0	0	0	0	0	0	0	0	1	0
ENSG00000237031	0	0	0	0	1	0	0	0	0	5	0	0	0	0	0	0	0	0	0	0	0	0	0	0	0	0	0	0	0	0	0	0	0	0	0	0	0	1	0	0	0	0	0	0	0	0	0	0	0
ENSG00000230975	1	0	1	30	5	0	0	0	3	0	1	2	6	1	1	0	0	0	2	0	4	0	4	0	0	0	0	0	5	0	0	0	0	0	0	0	17	0	2	0	0	0	2	0	1	0	3	0	2
ENSG00000235519	0	0	0	0	0	0	0	0	0	0	0	0	0	0	0	0	0	0	0	0	0	0	0	0	0	0	0	0	0	0	0	0	0	0	0	0	0	0	0	0	0	0	0	0	0	0	0	25	0
ENSG00000231781	0	0	0	0	0	0	0	0	0	0	0	0	0	0	0	0	0	0	0	0	0	0	0	0	0	0	0	0	0	0	0	0	0	0	0	0	0	0	0	0	0	0	0	0	0	0	0	0	0
ENSG00000237498	0	0	0	0	0	0	0	0	0	0	0	0	0	0	0	0	0	0	0	0	0	0	0	0	0	0	0	0	0	0	0	0	0	0	0	0	0	0	0	0	0	0	0	0	0	0	0	0	0
ENSG00000232548	0	0	0	0	0	0	0	0	0	0	0	0	0	0	0	0	0	0	0	0	0	0	0	0	0	0	0	0	0	0	0	0	0	0	0	0	0	0	0	0	0	0	0	0	0	0	0	0	0
ENSG00000228272	1	0	0	0	0	0	0	0	0	0	0	0	0	0	0	0	0	0	0	0	0	0	0	0	0	0	0	0	0	0	0	0	0	0	0	0	0	0	0	0	0	0	0	0	0	0	0	0	0
ENSG00000260840	1	0	2	1	1	34	0	9	6	1	1	0	2	2	4	0	3	0	0	1	2	5	0	2	1	0	1	1	1	0	3	0	2	2	5	0	0	0	3	0	9	1	1	0	0	1	0	3	1
ENSG00000231134	11	40	13	41	0	0	16	4	0	0	1	46	4	6	26	7	19	28	16	11	8	14	17	34	19	12	17	13	18	3	16	2	9	12	18	14	12	15	21	18	12	8	27	14	8	18	19	16	13
ENSG00000273196	7	4	18	4	19	7	10	5	12	15	2	17	3	0	15	12	12	6	12	16	10	4	2	7	8	10	11	11	9	6	11	5	2	10	5	5	5	7	9	7	10	7	10	16	7	25	5	2	6
ENSG00000229498	2	2	1	1	1	0	6	0	0	1	1	0	0	0	4	0	2	0	2	1	2	0	2	2	2	0	1	1	6	0	8	0	8	2	0	0	0	0	0	0	3	0	0	0	1	0	4	0	6
ENSG00000232504	1	4	3	1	0	0	9	1	2	5	1	0	1	2	13	2	6	9	4	2	5	6	2	12	14	4	3	4	0	7	4	4	6	10	0	1	1	1	3	2	4	11	9	3	4	1	7	5	6
ENSG00000272564	1	0	1	0	1	0	3	0	2	0	0	0	1	1	2	1	0	1	0	0	0	0	2	6	2	0	0	3	0	0	1	2	0	0	1	0	3	0	0	0	2	2	6	0	2	0	4	0	1
ENSG00000273080	3	5	1	2	9	7	2	8	2	7	2	11	0	2	1	4	3	8	10	0	3	15	3	17	3	3	0	1	2	3	3	7	1	6	2	1	3	2	0	1	4	5	2	13	2	7	2	10	6
ENSG00000228363	0	0	1	0	757	758	0	0	796	1237	1	2	2	6	0	2	3	0	1	1	1	1	1	2	1	1	2	4	0	1	0	0	1	1	0	1	0	0	0	2	1	0	0	3	0	0	1	3	3
ENSG00000285793	7	29	47	41	74	57	46	31	69	49	55	33	9	7	31	8	8	8	10	12	27	11	14	9	9	15	39	25	30	17	85	54	54	52	38	19	48	14	59	15	19	42	43	14	19	24	52	23	28
ENSG00000281477	0	0	0	0	0	0	0	0	0	0	0	0	0	0	0	0	0	0	0	0	0	0	0	0	0	0	0	0	0	0	0	0	0	0	0	0	0	0	0	0	0	0	0	0	0	0	0	0	0
ENSG00000280721	1	15	1	13	268	84	10	17	97	118	4	6	5	16	10	13	5	42	14	10	5	21	2	33	6	40	0	27	2	17	4	16	8	25	4	19	4	7	2	21	14	32	6	37	4	28	8	30	9
ENSG00000222041	130	1072	297	432	134	62	306	593	61	132	169	791	164	279	389	571	381	1562	437	508	202	900	199	915	218	1152	225	464	258	547	238	352	256	770	244	761	207	216	359	890	327	679	467	1009	408	1035	265	911	437
ENSG00000284879	8	5	9	4	4	0	7	6	4	7	2	7	2	5	9	3	7	11	3	1	6	15	4	4	5	12	5	4	12	4	12	19	4	7	5	5	6	8	4	7	10	10	20	4	7	13	8	5	12
ENSG00000273445	6	11	1	3	15	2	8	4	3	2	8	9	6	9	19	11	2	5	8	6	6	4	6	8	2	12	3	17	4	8	3	6	15	21	0	3	6	8	3	2	12	12	7	2	4	10	14	6	17
ENSG00000225420	0	0	1	2	229	356	1	2	181	325	0	0	0	0	0	0	0	0	1	0	0	0	0	13	0	1	0	0	0	0	0	0	0	2	0	0	0	0	0	0	0	0	0	0	0	0	0	0	0
ENSG00000234028	16	24	15	17	9	6	22	30	26	56	4	61	14	30	21	30	14	14	12	35	10	68	14	32	16	33	7	18	8	23	14	47	9	65	11	20	15	32	12	9	13	49	29	47	8	28	19	36	20
ENSG00000240040	0	0	0	0	0	0	0	0	0	0	0	0	0	0	0	0	0	0	0	0	0	0	0	0	0	0	0	0	0	0	0	0	0	0	0	0	0	0	0	0	0	0	0	0	0	0	0	0	0
ENSG00000281904	4	1	1	0	2	2	1	0	0	1	1	0	1	0	1	0	2	0	0	0	1	0	2	0	0	1	0	0	0	0	2	0	0	1	1	0	2	0	0	0	1	0	1	0	1	0	1	1	0
ENSG00000261600	17	3	0	0	13	0	33	1	136	1	30	5	5	0	18	9	14	0	43	1	19	0	47	1	5	0	2	2	49	5	135	1	1	0	30	0	73	2	16	9	34	19	6	0	54	15	9	1	37
ENSG00000233850	21	1	15	2	66	1	17	1	304	3	48	0	18	0	28	10	26	0	8	2	26	0	25	1	40	7	18	2	20	0	20	0	14	0	17	0	33	3	27	6	15	6	25	0	25	0	40	0	29
ENSG00000231062	0	0	0	0	405	1	0	0	989	4	0	0	0	0	1	0	1	0	0	0	0	0	0	0	0	0	0	0	0	0	0	0	0	0	0	0	0	0	0	0	0	0	0	0	0	0	0	0	0
ENSG00000272913	12	117	25	38	67	318	33	31	67	131	11	125	21	78	60	11	11	49	21	98	29	172	50	127	45	88	59	40	37	48	42	132	32	55	53	7	41	151	13	27	41	45	43	25	31	81	80	89	47
ENSG00000273305	7	18	8	11	4	5	7	0	1	21	3	30	1	3	13	5	6	17	6	13	7	21	7	23	11	9	6	5	6	2	13	28	5	13	6	2	19	29	6	3	17	7	13	2	5	32	20	26	15
ENSG00000235584	0	0	0	0	0	0	0	0	0	0	0	0	0	0	0	0	0	1	0	0	0	0	0	0	0	0	0	0	0	0	0	0	0	0	0	0	0	0	0	0	0	0	0	0	0	0	0	0	0
ENSG00000232931	198	334	236	162	348	91	481	56	474	387	131	1925	101	36	318	195	290	195	429	209	309	129	200	174	1266	442	186	184	184	143	278	254	134	212	289	70	248	723	126	73	484	155	511	102	207	235	273	197	224
ENSG00000228873	0	0	0	0	0	0	0	0	0	0	0	0	0	0	0	0	0	0	0	0	0	0	0	1	0	0	0	0	1	0	0	0	0	0	0	0	0	0	0	0	0	0	0	0	0	0	0	0	0
ENSG00000204685	42	93	58	123	342	424	78	60	201	562	23	84	18	117	87	41	57	45	40	92	65	110	73	126	77	79	71	73	48	54	50	159	67	77	58	50	52	97	37	41	31	54	68	74	54	123	53	104	69
ENSG00000230747	6	10	10	4	6	3	8	3	4	12	5	1	6	7	19	13	4	2	13	3	10	8	8	16	7	29	6	18	5	11	11	9	15	10	6	1	7	4	3	3	15	22	21	0	6	4	19	5	23
ENSG00000235480	0	1	0	0	0	1	0	0	0	1	0	0	0	0	0	1	1	0	4	1	1	0	0	1	1	0	1	0	0	2	0	0	5	2	1	2	0	1	0	0	0	0	2	1	0	0	0	0	0
ENSG00000273265	4	6	2	10	8	4	9	5	2	7	1	15	1	4	9	0	5	3	2	8	6	6	5	1	7	11	3	1	3	4	6	19	3	4	3	2	3	2	1	2	12	3	5	2	5	3	9	6	7
ENSG00000279791	1	5	0	0	0	1	0	0	0	3	0	4	0	0	3	0	0	0	0	5	0	1	0	5	1	0	0	1	1	2	2	0	0	0	1	0	0	2	1	1	0	1	0	2	0	4	1	0	0
ENSG00000277701	4	15	3	2	4	0	4	0	3	3	0	21	0	0	9	5	3	2	4	4	7	2	5	0	14	10	0	1	6	3	4	7	4	5	3	1	3	14	6	5	2	2	12	0	6	8	11	5	5
ENSG00000237837	0	0	0	0	0	0	0	0	0	0	0	0	0	0	0	0	0	0	0	0	0	0	0	0	0	0	0	0	0	0	0	0	0	0	0	0	0	0	0	0	0	0	0	0	0	0	0	0	0
ENSG00000230606	89	316	35	43	7	11	64	21	13	17	6	160	21	27	55	30	40	26	15	23	46	33	33	20	112	132	31	37	46	20	40	123	24	23	35	16	32	75	47	25	77	50	72	61	34	110	84	79	49
ENSG00000278766	0	0	0	0	6	7	0	0	14	8	0	0	0	0	1	0	0	0	0	0	0	0	0	0	0	0	0	0	0	0	0	0	0	0	0	0	0	0	0	0	1	0	0	0	0	0	0	0	0
ENSG00000222000	1	0	0	0	0	0	0	0	0	0	0	0	2	2	1	0	0	1	0	0	1	4	1	0	1	1	0	0	0	1	0	0	0	0	0	0	0	2	2	1	1	0	1	1	0	3	0	0	0
ENSG00000227987	0	1	0	0	0	0	0	0	2	1	0	0	1	0	1	0	0	0	0	0	2	0	0	0	0	0	0	0	1	0	0	1	0	0	0	0	0	0	1	0	1	0	4	0	1	0	0	0	0
ENSG00000226791	2	14	8	3	11	0	12	0	4	2	4	2	5	9	19	15	9	2	11	3	3	7	7	11	19	30	3	10	5	11	1	11	14	9	4	3	11	4	4	4	16	10	10	1	9	3	38	1	10
ENSG00000273306	17	50	17	36	20	41	6	20	17	29	4	40	8	15	12	3	28	14	27	31	26	32	30	25	17	17	22	11	30	18	16	35	22	18	20	18	24	13	21	19	34	16	25	24	30	53	19	51	22
ENSG00000230393	1	0	0	1	3	0	0	0	2	23	0	0	3	0	7	1	1	0	1	0	3	0	0	0	2	1	5	0	3	0	4	0	11	0	3	0	2	0	0	0	1	0	12	0	7	0	4	1	2
ENSG00000232084	0	0	0	0	0	0	0	0	0	0	0	0	0	0	1	0	0	0	0	0	0	0	0	0	0	1	0	0	0	0	0	1	0	1	0	0	0	0	0	0	1	0	0	0	0	0	0	1	0
ENSG00000234988	0	0	0	0	0	0	0	0	0	0	0	0	0	0	0	0	0	0	0	0	0	0	0	0	0	0	0	0	0	0	0	0	0	0	0	0	0	0	0	0	0	0	1	0	0	0	0	0	0
ENSG00000234169	0	0	0	0	0	0	0	0	0	0	0	0	0	0	0	0	1	2	0	0	0	0	0	0	0	0	0	0	0	0	0	0	0	0	0	0	1	0	0	1	0	0	0	4	0	0	0	0	0
ENSG00000228488	0	1	0	0	0	0	1	0	0	0	0	0	0	0	1	0	1	1	0	0	1	5	0	1	0	0	1	1	0	0	0	0	0	1	0	1	1	1	0	2	1	0	1	1	0	0	0	1	3
ENSG00000232034	121	122	232	176	5	10	133	81	3	0	103	128	113	36	270	88	178	202	135	127	229	115	139	72	278	129	257	141	242	48	211	83	108	82	231	117	356	111	285	139	185	134	176	149	207	84	147	72	190
ENSG00000230140	0	0	1	1	216	62	0	0	116	59	0	1	0	0	6	0	0	0	2	1	1	0	0	0	0	2	0	1	0	1	1	0	0	0	0	1	0	2	0	1	1	0	0	0	0	0	0	0	0
ENSG00000223947	0	3	1	2	564	131	3	0	180	144	2	3	2	1	2	1	1	1	5	3	2	5	1	1	4	2	1	4	0	4	0	4	3	1	0	1	0	3	0	0	0	1	1	3	3	3	1	4	1
ENSG00000272902	11	47	5	23	7	5	11	2	15	26	3	30	5	30	11	8	7	3	5	26	3	67	3	17	17	31	9	10	6	5	7	20	7	21	11	14	9	7	10	14	11	8	18	16	3	10	13	30	15
ENSG00000223826	0	0	0	0	0	0	0	0	0	1	0	0	0	0	0	0	0	0	0	0	0	0	0	1	0	0	0	0	0	0	0	0	0	0	0	0	0	0	0	0	0	1	0	0	0	0	0	0	0
ENSG00000281162	16	35	12	237	31	56	20	18	19	4	46	24	15	48	45	37	18	61	116	132	41	45	21	24	34	88	16	33	24	44	8	37	25	25	16	22	32	69	29	53	51	46	11	8	27	171	32	164	37
ENSG00000226925	0	0	0	0	146	65	0	0	75	214	0	0	1	0	0	0	2	0	0	0	1	0	0	0	2	0	1	0	1	0	1	0	0	0	3	0	0	0	0	1	2	0	0	1	1	1	0	0	1
ENSG00000236525	1	39	10	6	2	0	7	5	1	1	3	10	6	2	18	40	4	1	19	0	15	10	10	6	7	21	8	17	15	24	3	2	11	8	11	1	5	9	16	8	28	14	15	5	8	28	7	18	13
ENSG00000234389	6	50	14	1	2	1	13	6	3	4	1	5	4	2	21	38	5	1	19	1	5	8	11	9	8	22	0	25	8	26	5	9	7	11	4	3	13	15	5	3	31	13	13	5	5	24	1	14	16
ENSG00000277527	0	3	0	1	0	2	0	0	0	0	0	0	0	0	0	0	0	0	0	0	0	0	0	0	0	0	0	0	0	0	0	0	0	0	0	0	0	0	0	0	0	0	0	0	0	0	0	0	0
ENSG00000224095	0	0	0	0	0	0	0	0	0	0	0	0	0	0	0	0	0	0	0	0	0	0	0	0	0	0	0	0	0	0	0	0	0	0	0	0	0	0	0	0	0	0	0	0	0	0	0	0	0
ENSG00000227680	0	2	0	0	0	0	0	0	0	0	0	0	0	0	1	0	0	0	0	0	1	0	0	0	0	0	0	0	0	0	1	0	0	0	1	0	0	0	0	1	0	0	0	0	0	0	0	0	0
ENSG00000229209	0	0	0	0	0	0	0	0	0	0	0	0	0	0	0	0	0	0	0	0	0	0	0	0	0	0	0	0	0	0	0	0	0	0	0	0	0	0	0	0	0	0	0	0	0	0	0	0	0
ENSG00000232597	0	0	0	0	0	0	0	0	0	0	0	0	0	0	0	0	0	0	0	0	0	0	0	0	0	0	0	0	0	0	0	0	0	0	0	0	0	0	0	0	0	0	0	0	0	0	0	0	0
ENSG00000236141	0	0	0	0	0	0	0	0	0	0	0	0	0	0	0	0	0	0	0	0	0	0	0	0	0	0	0	0	0	0	0	0	0	0	0	0	0	0	0	0	0	0	0	0	0	0	0	0	0
ENSG00000256637	0	0	0	0	0	0	0	0	0	0	0	0	0	0	0	0	0	0	0	0	0	0	0	0	0	0	0	0	0	0	0	0	0	0	0	0	0	0	0	0	0	0	0	0	0	0	0	0	0
ENSG00000228968	0	0	0	0	0	0	0	0	0	0	0	0	0	0	0	0	0	0	0	0	0	0	0	0	0	0	0	0	0	0	0	1	0	0	0	0	0	0	0	0	0	0	0	0	0	2	0	0	0
ENSG00000227157	0	0	0	0	0	0	0	0	0	0	0	0	0	0	0	0	0	0	0	0	0	0	0	0	0	0	0	0	0	0	0	0	0	0	0	0	0	0	0	0	0	0	0	0	0	0	0	0	0
ENSG00000225765	0	0	0	0	0	0	0	0	0	0	0	0	0	0	0	0	0	0	0	0	0	0	0	0	0	0	0	0	0	0	0	0	0	0	0	0	0	0	0	0	0	0	0	0	0	0	0	0	0
ENSG00000235597	1	0	1	0	0	0	1	0	0	0	0	0	0	0	0	0	0	0	0	0	0	0	1	0	0	0	0	0	0	0	0	0	0	0	0	0	0	0	0	0	0	0	0	0	0	1	1	0	0
ENSG00000234781	0	0	0	0	0	0	0	0	0	0	0	0	0	0	0	0	0	0	0	0	0	0	0	0	0	0	0	0	0	0	0	0	0	0	0	0	0	0	0	0	0	0	0	0	0	0	0	0	0
ENSG00000231626	0	0	0	0	0	0	0	0	0	0	0	0	0	0	0	0	0	0	0	0	0	0	0	0	0	0	0	0	0	0	0	0	0	0	0	0	0	0	0	0	0	0	0	0	0	0	0	0	0
ENSG00000236109	0	0	0	0	0	0	0	0	0	0	0	0	0	0	0	0	0	0	0	0	0	0	0	0	0	0	0	0	0	0	0	0	0	0	0	0	0	0	0	0	0	0	0	0	0	0	0	0	0
ENSG00000230690	0	0	0	0	0	0	0	0	0	0	0	0	0	0	0	0	0	0	0	0	0	0	0	0	0	0	0	0	0	0	0	0	0	0	0	0	0	0	0	0	0	0	0	0	0	0	0	0	0
ENSG00000228528	0	0	0	0	0	0	0	0	0	0	0	0	0	0	0	0	2	0	0	0	0	0	0	0	0	0	0	0	0	0	0	0	0	0	0	0	0	0	0	0	0	1	1	0	0	0	1	0	0
ENSG00000279904	0	0	0	0	0	0	0	0	0	0	0	0	0	0	0	0	0	0	0	0	0	0	0	0	0	0	0	0	0	0	0	0	0	0	0	0	0	0	0	0	0	0	0	0	0	0	0	0	0
ENSG00000234177	0	3	0	0	0	0	0	0	0	0	0	0	0	1	0	0	0	0	0	0	0	0	0	1	0	1	0	0	0	0	0	0	0	0	0	0	0	0	0	0	0	0	0	0	0	0	0	0	0
ENSG00000233639	0	0	0	0	0	0	0	0	0	0	0	1	0	0	0	0	0	0	0	0	0	0	0	0	0	0	0	0	2	0	0	0	0	0	0	0	0	0	0	0	0	0	0	0	1	0	0	0	0
ENSG00000269707	0	0	0	0	0	0	0	0	0	0	0	0	0	0	0	0	0	0	0	0	0	0	0	0	0	0	0	0	0	0	0	1	0	0	0	0	0	0	0	0	0	0	0	0	0	1	0	0	0
ENSG00000239587	0	0	0	0	0	0	0	0	0	0	0	0	0	0	0	0	0	0	0	0	0	0	0	0	0	0	0	0	0	0	0	0	0	0	0	0	0	0	0	0	0	0	0	0	0	0	0	0	0
ENSG00000229743	0	0	1	0	0	0	0	0	0	0	0	0	0	0	0	0	0	0	0	0	0	0	0	0	1	0	0	0	0	0	0	0	0	0	0	0	0	0	0	0	0	0	0	0	0	0	0	0	0
ENSG00000224509	0	1	0	0	0	0	1	0	0	2	1	0	0	0	0	0	1	0	0	0	0	0	0	0	1	0	0	0	0	0	1	0	1	0	0	0	0	1	0	0	0	1	0	0	1	1	0	1	0
ENSG00000231851	0	0	0	0	220	233	1	0	197	322	0	0	0	0	0	0	0	2	0	0	1	0	0	3	0	1	0	0	0	0	2	0	0	0	0	0	0	0	1	0	0	0	0	0	0	1	0	0	0
ENSG00000226508	0	0	0	0	0	0	2	1	2	0	1	1	2	1	3	3	0	2	0	1	1	2	3	6	3	1	6	0	2	4	1	3	0	2	0	0	2	2	0	0	3	3	3	1	0	1	3	20	0
ENSG00000272861	1	4	4	0	4	0	0	0	2	0	2	1	3	0	5	0	5	6	1	1	0	1	3	2	4	6	6	3	5	3	7	2	2	1	7	0	5	4	2	1	4	4	0	8	4	1	2	3	4
ENSG00000235319	0	2	1	0	2	4	1	0	0	3	1	5	0	1	0	3	2	2	0	2	1	2	0	0	0	2	1	0	0	0	1	2	1	0	1	2	0	1	3	1	0	0	2	1	1	0	1	4	2
ENSG00000272994	46	57	43	68	53	24	41	122	45	71	14	163	33	85	61	47	46	53	44	109	45	285	77	86	59	105	53	54	47	65	49	90	43	104	43	26	38	149	17	48	57	77	60	86	46	80	35	126	46
ENSG00000238273	2	4	3	4	15	104	3	2	21	21	1	6	0	2	5	0	3	0	5	5	3	7	5	6	6	7	1	0	5	1	4	3	3	4	2	0	4	4	0	0	7	3	7	1	4	4	3	9	4
ENSG00000235522	0	0	1	0	558	531	2	0	442	477	1	2	1	0	1	2	2	1	1	0	0	0	1	0	0	0	2	1	0	0	0	1	0	0	0	0	0	0	0	0	0	1	0	0	2	0	1	1	1
ENSG00000234162	0	0	0	0	0	0	0	0	0	0	0	0	0	0	0	0	0	0	0	0	0	0	0	0	0	0	0	0	0	0	0	0	0	0	0	0	0	0	0	0	0	0	0	0	0	0	0	1	0
ENSG00000233339	0	0	0	0	0	1	0	0	0	0	0	0	0	0	0	0	0	0	0	0	0	0	0	0	0	0	0	0	0	0	0	0	0	0	0	0	0	0	0	0	0	0	0	0	0	0	0	0	0
ENSG00000232001	1	0	0	0	0	0	1	0	0	0	0	0	0	0	0	0	0	0	0	0	0	0	0	0	0	0	0	0	0	0	0	0	1	0	0	0	0	0	0	0	0	0	0	0	0	0	0	0	0
ENSG00000231505	1	0	0	0	0	0	0	0	0	1	0	0	0	0	0	0	0	0	0	0	0	0	0	0	0	1	0	0	0	0	0	0	0	0	1	0	0	0	0	0	1	0	1	0	0	0	0	0	1
ENSG00000238250	4	0	1	1	0	0	1	2	0	0	0	0	5	7	7	0	4	3	1	1	1	1	11	4	6	4	3	0	2	0	4	3	2	0	4	0	6	0	5	1	1	1	3	0	2	0	2	2	2
ENSG00000227294	0	0	0	0	0	0	0	0	0	0	0	0	0	0	0	0	0	0	0	0	0	0	0	0	0	0	0	0	0	0	0	0	0	0	0	0	0	0	0	0	0	0	0	0	0	0	0	0	0
ENSG00000229457	0	0	0	0	0	0	0	0	0	0	0	0	0	0	0	0	0	0	0	0	0	0	0	0	0	0	0	0	0	0	1	0	0	3	0	0	0	0	0	0	0	0	0	0	0	0	0	0	0
ENSG00000225588	0	0	0	0	0	0	0	0	0	0	0	0	0	0	0	0	0	0	0	3	0	0	0	0	2	0	0	1	0	0	0	0	0	0	0	0	0	0	0	0	0	0	0	0	0	1	0	0	0
ENSG00000237880	0	1	0	0	2	2	0	0	1	0	0	0	0	0	0	0	0	0	0	0	0	0	0	0	0	0	0	0	0	1	0	0	0	3	0	0	0	0	0	0	0	0	0	0	0	0	0	0	0
ENSG00000224568	2	0	0	0	3	7	0	0	2	0	4	0	1	0	1	2	5	0	9	2	0	2	8	2	2	0	8	2	1	0	1	0	0	12	1	1	1	0	2	6	6	18	2	1	8	0	5	0	3
ENSG00000232991	0	0	0	0	0	0	0	0	0	0	0	0	0	0	0	0	0	0	0	0	0	0	0	0	0	0	0	0	0	0	0	0	0	0	0	0	0	0	0	0	0	0	0	0	0	0	0	0	0
ENSG00000230651	0	0	0	1	0	0	0	0	0	0	0	0	0	0	0	0	0	0	0	0	0	0	0	0	0	0	0	0	0	0	0	0	0	0	0	0	0	0	0	0	0	0	0	0	0	0	0	0	0
ENSG00000231221	0	0	0	0	0	0	0	0	0	0	0	0	0	0	0	0	0	0	0	0	0	0	0	0	0	0	0	0	0	0	0	0	0	0	0	0	0	0	0	0	0	0	0	0	0	0	0	0	2
ENSG00000225328	0	0	0	1	0	0	0	0	0	1	0	0	0	0	0	0	0	1	0	0	0	1	0	1	0	0	0	0	0	0	1	1	0	0	1	0	1	0	0	0	0	0	0	0	0	2	0	0	1
ENSG00000214184	2	8	3	12	46	38	9	6	70	96	1	19	3	15	7	8	6	10	0	5	2	13	11	23	5	10	3	11	1	3	7	26	6	7	9	10	1	21	2	10	4	3	6	18	4	17	2	8	12
ENSG00000228763	0	0	0	0	7	16	0	0	16	8	0	0	0	0	0	0	0	0	0	0	0	0	0	0	0	0	0	0	0	0	0	0	0	0	0	0	1	0	0	0	0	0	0	0	0	0	0	0	0
ENSG00000259863	5	9	3	10	20	16	6	2	16	83	2	7	2	4	2	2	3	2	4	14	9	22	7	7	4	5	4	3	5	10	4	9	3	11	4	7	0	0	2	4	9	3	9	4	7	8	7	10	9
ENSG00000230696	21	9	18	18	0	5	17	14	0	0	18	11	12	10	32	21	24	14	18	31	14	32	21	13	23	9	21	18	26	3	22	15	7	17	42	4	24	25	56	22	27	20	24	17	41	32	22	22	17
ENSG00000282033	0	0	0	0	1	0	0	0	0	1	0	0	0	0	0	0	0	0	0	0	0	0	0	0	1	0	0	0	0	0	0	0	0	0	0	0	0	0	1	0	0	0	0	0	0	0	0	0	0
ENSG00000283684	0	0	0	0	0	0	0	0	0	0	0	0	0	0	0	0	0	0	0	0	0	0	0	0	0	0	0	0	0	0	0	0	0	0	0	0	0	0	0	0	0	0	0	0	0	0	0	0	0
ENSG00000204588	20	20	23	30	36	35	15	100	49	6	5	209	6	39	33	16	18	22	12	40	14	37	38	83	26	64	38	43	16	51	19	56	8	22	43	47	26	53	16	49	27	51	16	63	10	19	13	23	29
ENSG00000282304	5	2	4	1	11	6	8	3	20	0	16	2	3	1	10	5	1	0	7	0	6	0	16	2	2	0	9	6	6	1	4	1	3	4	7	0	14	2	12	4	4	5	5	0	6	1	2	2	10
ENSG00000175772	20	24	35	30	39	25	21	79	51	23	3	34	12	28	37	20	24	37	10	57	29	57	26	53	22	46	14	18	27	56	34	73	21	24	21	28	18	66	30	10	16	43	24	58	35	54	13	31	33
ENSG00000273471	0	0	0	0	0	0	0	0	0	0	0	0	0	0	0	0	0	0	0	0	0	0	0	0	0	0	0	0	0	0	0	0	0	0	0	0	0	0	0	0	0	0	0	0	0	0	0	0	0
ENSG00000227574	0	0	0	0	0	0	1	0	0	0	0	0	0	0	0	0	0	0	0	0	0	0	0	0	0	0	0	0	0	0	0	0	0	0	0	0	0	0	0	0	0	0	0	0	0	0	0	0	0
ENSG00000231536	0	0	0	0	2	1	0	0	0	1	0	0	0	0	0	0	0	0	1	0	0	0	0	0	0	0	0	0	1	0	0	0	0	0	0	0	0	0	0	0	0	0	0	0	0	0	0	0	0
ENSG00000235881	1	0	0	0	0	0	0	0	0	0	0	0	0	0	0	0	0	0	0	0	0	0	0	0	0	0	0	0	0	0	0	0	0	0	0	0	0	0	0	0	0	0	0	1	0	0	0	0	0
ENSG00000172965	177	1071	288	693	331	419	266	655	247	501	134	1595	188	553	583	625	412	1707	579	929	267	1285	282	1048	264	1394	290	581	402	580	309	581	232	942	404	730	274	606	491	1157	429	930	329	784	628	1371	465	1413	490
ENSG00000204581	0	3	6	5	1	0	1	1	4	4	5	5	3	1	2	0	1	0	1	4	0	2	1	9	0	3	1	3	0	0	6	1	1	1	0	0	4	3	2	1	1	5	4	0	3	4	4	5	4
ENSG00000230499	0	0	0	0	1	4	0	0	1	12	0	0	0	1	0	0	0	0	0	0	0	0	0	0	0	0	0	0	0	0	0	0	0	0	0	0	0	0	0	1	0	2	0	0	0	1	0	0	0
ENSG00000271590	14	27	6	40	1	2	14	27	2	2	2	38	10	32	16	27	10	121	19	27	5	69	11	59	10	120	11	30	4	14	5	29	3	41	9	33	8	14	13	35	20	47	9	29	22	48	11	60	27
ENSG00000229118	0	0	0	0	0	0	0	1	0	0	0	0	0	0	0	0	0	0	0	0	0	0	0	0	0	0	0	0	0	0	1	1	0	0	0	0	0	0	0	0	0	0	0	0	0	0	0	0	0
ENSG00000270190	7	45	13	28	2	1	13	16	0	0	2	76	9	20	41	26	29	42	29	24	9	32	17	52	13	65	12	30	27	17	14	36	9	14	23	18	16	33	14	35	12	32	11	24	41	75	22	70	17
ENSG00000279191	26	127	81	163	17	4	39	74	3	4	16	269	15	57	138	131	79	242	138	148	58	197	58	150	49	248	52	91	82	68	45	72	22	124	93	78	60	83	78	164	71	105	59	120	113	283	70	264	51
ENSG00000285016	0	2	4	9	0	1	1	3	0	1	0	1	2	4	2	2	2	5	3	6	1	3	1	8	0	1	1	4	1	2	3	8	2	4	1	1	4	11	1	3	1	4	3	1	1	5	2	2	3
ENSG00000280878	0	0	0	0	0	0	0	0	0	0	0	0	2	0	0	1	0	0	0	0	0	0	0	0	1	0	0	0	0	0	0	1	0	0	1	0	0	0	0	0	0	0	0	0	0	1	0	0	0
ENSG00000240350	1	10	0	10	2	6	1	3	0	4	4	4	0	2	1	0	2	7	5	3	1	8	0	9	3	23	1	6	1	2	0	0	0	4	0	0	0	2	0	1	1	8	1	2	0	6	1	7	1
ENSG00000224959	30	130	49	91	5	4	52	172	3	7	16	177	15	47	56	98	53	263	69	215	41	179	38	132	40	152	41	117	49	93	42	85	36	114	69	147	28	70	85	172	38	95	31	112	100	207	37	158	63
ENSG00000225744	0	0	0	0	0	3	0	0	0	0	0	0	0	0	0	0	0	0	0	0	0	1	0	0	0	0	0	0	0	0	0	0	0	0	0	0	0	0	0	0	0	0	0	0	0	0	0	0	0
ENSG00000278962	1	8	2	12	10	0	9	5	5	22	7	8	5	6	21	14	8	23	27	7	11	13	11	7	12	39	13	17	7	2	6	11	14	31	10	3	20	12	11	11	39	17	27	4	6	6	36	14	10
ENSG00000243389	0	0	0	1	3	1	1	1	1	3	1	2	0	2	1	0	0	3	0	0	0	1	0	2	0	5	2	0	1	1	1	4	1	3	1	0	0	2	1	2	2	4	1	2	0	4	3	0	1
ENSG00000228251	4	8	7	7	4	8	5	9	2	4	0	12	1	10	8	2	14	5	5	15	3	15	10	10	7	23	8	2	5	8	10	39	5	10	5	5	12	21	5	5	3	8	5	11	3	7	6	18	6
ENSG00000237753	9	17	5	11	17	3	11	5	12	96	3	10	4	18	14	12	7	3	11	10	6	15	10	16	6	23	10	7	7	12	10	29	8	12	4	7	12	6	11	4	14	14	13	7	8	10	9	10	11
ENSG00000280228	5	36	3	9	0	3	2	3	2	0	2	11	0	14	3	8	3	8	6	11	5	17	3	14	7	24	7	8	9	6	6	22	2	11	15	10	12	21	2	10	5	10	5	13	10	19	5	16	4
ENSG00000234174	0	0	0	0	5	53	1	0	6	13	0	0	0	0	0	2	1	0	1	0	1	0	1	0	0	1	0	0	0	0	0	0	0	1	0	0	0	0	0	0	0	0	0	0	0	0	2	0	0
ENSG00000189223	441	355	1572	430	478	1471	438	169	1339	1716	961	4876	522	1160	3231	1669	172	1819	1027	4583	1963	1554	569	106	2129	738	2439	629	642	961	3455	2712	380	396	1137	97	3224	389	1712	770	537	2401	727	226	145	3652	813	157	597
ENSG00000234997	15	6	3	7	3	5	2	2	0	1	2	12	13	6	17	3	13	18	2	36	0	12	4	18	25	20	3	7	4	3	3	16	4	18	8	2	9	14	5	34	10	20	8	8	6	1	4	0	5
ENSG00000272563	11	14	4	3	3	8	8	13	0	1	2	8	7	16	11	12	13	39	4	71	6	28	7	19	9	56	16	6	10	6	10	21	7	29	11	10	9	29	7	67	6	20	7	8	4	7	2	5	13
ENSG00000234148	0	0	1	0	0	0	2	0	0	0	0	0	0	0	0	2	0	0	0	1	0	0	0	0	0	0	0	0	0	0	0	0	0	0	0	0	0	0	0	0	0	0	0	0	0	0	0	0	0
ENSG00000231943	5	0	1	0	6	1	2	0	4	10	0	0	1	0	3	1	3	0	2	0	1	0	5	1	3	1	2	1	1	0	1	3	2	1	1	0	1	0	3	1	0	0	5	0	3	0	0	0	9
ENSG00000226516	0	0	1	1	1	0	2	0	2	7	0	1	0	0	2	0	4	0	0	0	1	0	1	0	0	0	0	0	0	0	0	0	2	0	0	0	4	0	0	0	4	0	4	0	2	0	0	0	1
ENSG00000279267	20	18	19	7	25	6	13	11	29	76	4	38	6	14	35	6	19	13	8	18	17	28	39	19	35	22	20	9	18	7	14	15	14	12	22	4	29	7	3	9	21	12	27	16	12	10	18	14	34
ENSG00000233479	0	0	0	0	0	0	0	0	0	0	0	0	0	0	0	0	0	0	0	1	0	0	0	0	0	0	0	0	0	0	0	0	0	0	0	0	0	0	0	0	0	0	0	0	0	0	0	0	0
ENSG00000227359	13	7	9	8	10	2	11	14	11	9	6	40	6	15	23	13	9	5	14	9	14	19	31	28	19	17	21	19	17	7	6	28	2	9	23	11	21	22	9	13	30	25	17	25	14	36	24	37	13
ENSG00000244063	3	3	2	0	0	0	0	0	1	0	1	2	3	2	5	2	1	3	3	5	0	2	3	3	5	5	2	5	1	1	1	5	0	5	2	2	4	7	1	1	3	3	2	0	0	13	9	9	1
ENSG00000228857	3	4	2	2	0	0	6	3	1	9	4	0	2	4	12	5	1	2	7	2	3	1	0	5	9	7	9	4	2	1	0	5	6	3	2	1	7	5	3	1	6	5	1	0	7	10	4	9	5
ENSG00000270019	12	27	8	21	4	0	11	30	4	12	2	21	5	34	25	15	15	22	19	35	8	30	20	65	17	88	14	26	15	22	19	106	12	33	19	17	19	39	12	16	26	50	28	14	28	50	19	81	17
ENSG00000279957	50	43	59	55	0	3	34	53	0	0	15	22	49	19	62	107	77	48	41	139	28	81	57	59	95	101	63	88	56	47	55	92	21	35	47	32	64	68	59	53	52	58	49	89	31	67	35	74	64
ENSG00000234199	3	6	0	3	0	0	1	11	1	0	3	2	2	1	2	5	3	3	3	0	2	1	2	2	7	9	4	1	3	0	1	8	0	2	2	1	5	1	2	5	4	9	3	7	4	6	4	26	2
ENSG00000243179	3	10	5	10	0	1	4	9	0	2	3	5	3	10	10	6	4	7	10	5	6	2	7	4	15	17	7	8	3	1	1	16	3	13	8	2	5	2	4	3	7	11	3	9	6	21	8	23	2
ENSG00000235242	0	0	0	0	0	0	0	0	0	0	0	0	0	0	0	0	0	0	0	0	0	0	0	0	0	0	0	0	0	0	0	0	0	0	0	0	0	0	0	0	0	0	0	0	0	0	0	0	0
ENSG00000231538	0	0	0	0	0	0	0	0	0	0	0	0	0	0	0	0	0	0	0	0	0	0	0	0	0	0	0	0	0	0	0	0	0	0	0	0	0	0	0	0	0	0	0	0	0	0	0	0	0
ENSG00000235717	0	0	0	0	0	0	0	0	0	0	0	0	0	0	0	0	0	0	0	0	0	0	0	0	0	0	0	0	0	0	0	0	0	0	0	0	0	0	0	0	0	0	0	0	0	0	0	0	0
ENSG00000235026	0	0	0	0	0	0	0	0	0	7	1	0	0	2	0	0	0	0	0	0	1	0	3	0	0	2	0	1	0	0	0	116	1	1	1	0	0	0	0	0	0	0	1	0	0	0	0	8	3
ENSG00000238207	0	1	2	0	2	0	2	0	2	6	1	0	0	0	1	1	1	0	0	0	0	2	0	0	0	0	0	1	0	0	0	1	1	0	1	0	2	2	1	0	1	0	0	0	0	0	1	1	0
ENSG00000236255	23	96	37	51	32	93	45	108	19	102	15	156	23	47	79	59	56	203	47	78	40	50	54	79	52	112	72	87	39	61	39	114	33	48	64	46	41	70	51	108	76	139	70	134	40	110	41	217	62
ENSG00000235066	0	0	0	0	28	191	0	0	36	62	0	0	0	1	0	0	0	0	1	0	0	21	0	1	0	0	0	0	0	1	0	0	0	0	0	1	0	0	0	0	0	0	0	2	0	0	0	0	0
ENSG00000272895	0	0	0	0	0	3	0	0	0	0	0	0	0	0	0	0	0	0	0	0	0	3	0	0	0	0	0	0	0	0	0	0	0	0	0	0	0	0	0	0	0	0	0	0	0	0	0	0	0
ENSG00000279227	4	21	2	4	5	14	2	4	5	17	0	5	4	4	3	6	3	9	1	4	4	29	2	7	6	10	0	4	2	3	3	8	1	5	3	11	1	2	3	8	3	20	0	14	2	9	4	23	6
ENSG00000226856	0	2	0	9	1	1	0	3	0	2	0	3	0	0	1	1	1	1	1	0	2	3	1	4	0	0	1	0	0	0	1	9	0	0	0	2	0	4	0	1	0	4	0	3	0	7	2	6	0
ENSG00000258910	0	295	0	1	0	0	0	0	0	0	0	0	0	0	0	0	0	0	0	4	0	10	0	10	0	1	0	0	0	3	0	4	0	5	0	0	0	0	0	3	0	3	0	4	0	3	0	11	0
ENSG00000259094	0	1	0	0	3	0	0	1	0	5	2	0	0	0	6	4	1	0	1	0	0	1	0	0	2	5	7	6	0	1	1	0	2	3	1	0	0	3	0	2	0	5	0	20	2	0	0	4	1
ENSG00000229867	8	1	7	8	121	412	2	9	88	687	6	13	2	4	10	2	6	0	5	22	4	32	0	5	6	6	17	6	4	5	9	62	5	35	5	4	5	5	6	21	9	22	19	14	6	28	8	73	5
ENSG00000231013	0	1	0	0	0	0	1	0	0	0	0	0	3	0	0	0	0	0	0	0	0	1	0	0	1	0	0	0	1	0	1	0	0	0	0	0	0	1	0	0	0	0	0	0	1	1	0	0	0
ENSG00000224789	6	3	1	81	30	173	7	68	17	98	5	32	0	30	7	4	4	7	10	111	2	42	3	62	1	15	4	18	0	33	8	7	1	19	2	3	1	21	6	20	5	26	5	154	2	155	4	10	5
ENSG00000235840	0	0	0	0	2	0	1	1	0	1	0	0	1	3	0	0	0	2	0	0	0	0	0	1	1	2	0	0	0	0	1	0	1	2	1	0	0	0	0	1	0	1	2	2	0	0	1	6	0
ENSG00000280409	0	0	0	0	5	0	13	1	0	1	0	0	0	3	0	0	0	0	1	13	4	0	1	2	20	0	2	0	0	0	0	3	10	2	0	0	5	0	3	0	16	0	6	0	0	2	14	2	0
ENSG00000237614	0	3	0	1	1	0	0	0	0	2	1	0	0	0	0	0	0	0	2	10	0	0	0	1	0	0	1	0	0	0	0	2	0	0	0	0	0	0	1	0	0	0	5	1	2	0	1	1	1
ENSG00000232140	0	0	0	0	0	0	0	0	0	0	0	0	0	0	0	0	0	0	0	0	0	0	0	0	0	0	0	0	0	0	0	0	0	0	0	0	0	0	0	0	0	0	0	0	0	0	0	0	0
ENSG00000229774	0	0	0	0	0	0	0	0	0	0	0	0	0	0	0	0	0	0	0	0	0	0	0	0	0	0	0	0	0	0	0	23	0	1	0	0	0	0	0	0	0	0	0	0	0	0	0	49	0
ENSG00000271709	0	0	0	0	0	0	0	0	1	2	0	0	0	1	0	0	0	0	0	0	0	1	0	1	0	2	0	0	0	0	0	1	0	0	0	0	0	1	0	0	0	0	0	0	0	42	0	1	0
ENSG00000234455	0	0	0	0	0	1	0	0	0	0	1	0	0	0	0	0	0	0	1	0	0	0	0	0	0	0	0	0	0	0	0	0	0	0	0	0	0	0	0	0	0	0	0	0	0	0	0	1	0
ENSG00000236145	1	0	0	0	0	0	0	0	0	0	0	0	0	0	1	0	0	1	0	0	0	0	0	0	0	0	0	0	0	0	1	0	0	0	0	0	0	0	0	0	0	2	0	0	0	0	0	0	0
ENSG00000265451	0	1	0	1	13	42	5	2	14	19	5	6	8	11	0	4	2	7	2	12	2	7	4	24	4	6	2	3	1	1	3	16	5	9	2	5	0	1	1	2	1	2	5	5	3	7	2	61	9
ENSG00000236859	54	58	49	82	347	2170	53	46	233	575	17	69	38	89	84	31	45	38	34	68	43	93	63	85	60	86	87	28	30	39	51	117	45	59	30	29	43	80	18	37	51	61	89	49	47	69	63	166	54
ENSG00000279721	0	0	0	2	0	0	1	0	0	2	0	0	0	0	2	1	0	1	1	1	0	2	2	3	0	1	0	0	0	1	0	1	1	1	1	0	1	3	0	0	0	1	1	0	0	0	1	0	1
ENSG00000224655	0	0	0	1	0	0	0	0	0	0	0	0	0	0	0	0	0	0	0	0	0	0	0	1	0	0	0	0	0	0	0	1	1	1	0	0	0	0	0	1	0	0	0	2	0	0	0	4	0
ENSG00000237856	0	0	0	0	0	0	0	0	0	0	0	0	0	0	0	0	0	0	0	0	0	0	0	0	0	0	0	0	0	0	0	0	0	0	0	0	0	0	0	0	0	0	0	0	0	0	0	0	0
ENSG00000232740	0	0	0	0	0	0	0	0	0	0	0	0	0	0	0	0	0	0	0	0	0	0	0	0	0	0	0	0	0	0	0	0	0	0	0	0	0	0	0	0	0	0	0	0	0	0	0	0	0
ENSG00000226708	0	0	0	0	0	0	0	0	0	0	0	0	0	1	0	0	0	0	0	0	0	0	0	0	0	0	0	0	0	0	0	0	0	0	0	0	0	0	0	0	0	0	0	0	0	0	0	0	0
ENSG00000279874	0	0	0	0	0	0	0	0	0	0	0	0	0	0	0	0	0	0	0	0	0	0	0	0	0	0	0	0	0	0	0	0	0	0	0	0	0	0	0	0	0	0	0	0	0	0	0	0	0
ENSG00000228400	0	0	0	0	0	0	0	0	0	0	0	0	0	0	0	0	0	0	0	0	0	0	0	0	0	0	0	0	0	0	0	0	0	0	0	0	0	0	0	0	0	0	0	0	0	0	0	0	0
ENSG00000235491	1	0	1	0	1	0	1	0	1	0	1	2	1	0	0	0	0	0	3	0	0	0	1	0	6	0	0	1	3	0	1	0	7	0	0	0	0	0	0	0	0	0	0	0	0	0	3	0	0
ENSG00000226813	1	0	0	0	0	0	2	0	0	0	0	0	0	0	0	0	0	0	0	0	0	0	0	0	0	0	0	0	0	3	0	0	0	9	0	0	0	0	0	1	0	0	0	0	0	0	0	0	1
ENSG00000235774	0	0	0	0	0	0	0	0	0	0	0	0	0	0	0	0	0	0	0	0	0	0	0	0	0	0	0	0	0	3	0	0	0	0	0	0	0	0	0	0	0	0	0	0	0	0	0	0	0
ENSG00000260634	1	0	0	1	2	0	0	0	0	0	0	0	0	0	0	0	0	0	0	0	0	0	0	0	3	0	1	0	0	0	0	0	0	1	0	0	0	0	0	1	0	1	0	0	0	1	0	0	1
ENSG00000260163	0	0	0	0	1	0	0	1	1	2	0	0	0	0	0	0	0	0	0	0	0	0	0	1	0	0	0	0	0	0	0	1	0	0	0	0	0	0	0	2	0	0	0	1	0	0	0	3	0
ENSG00000236682	3	19	4	24	11	29	12	6	30	59	7	20	6	17	9	3	3	23	4	11	7	62	10	39	9	24	8	13	4	13	13	25	14	22	8	12	4	7	12	14	9	52	10	32	9	15	4	18	9
ENSG00000231731	0	0	0	0	120	413	0	1	142	244	0	0	0	0	0	1	0	0	0	0	0	0	0	0	0	1	0	0	0	0	0	0	0	0	0	0	0	0	0	0	0	0	0	0	0	0	0	0	0
ENSG00000272789	2	3	5	2	14	1	4	0	11	45	2	7	0	0	8	3	10	3	4	1	6	3	3	2	2	1	2	4	6	4	9	5	3	4	3	0	3	2	3	0	4	2	1	0	5	4	5	2	2
ENSG00000272667	23	46	29	40	33	78	9	24	46	110	16	60	20	13	28	16	29	20	19	32	28	54	27	55	31	22	39	26	21	20	30	57	20	27	36	26	26	49	18	21	28	48	27	43	30	34	32	55	34
ENSG00000237532	0	0	0	0	0	0	0	0	0	0	0	0	0	0	0	0	0	0	0	0	0	0	0	0	0	0	0	0	0	0	0	0	0	0	0	0	0	0	0	0	0	0	0	0	0	0	0	0	0
ENSG00000238277	0	0	0	0	0	0	0	0	0	0	0	0	0	0	0	0	0	0	0	0	0	0	0	0	0	0	0	0	0	0	0	0	0	0	0	0	0	0	0	0	0	0	0	0	0	0	0	0	0
ENSG00000204460	0	0	0	0	0	0	0	0	0	0	0	0	0	0	0	0	0	1	0	0	0	0	0	0	0	2	0	0	0	0	0	4	0	21	0	0	1	0	0	0	1	83	0	0	0	0	0	0	0
ENSG00000229536	3	3	3	3	1	0	3	1	2	3	1	0	2	1	4	3	1	0	0	2	1	10	2	2	3	2	3	0	3	0	3	4	3	3	4	0	0	8	3	0	3	5	5	0	1	0	1	3	2
ENSG00000237574	0	0	0	0	0	0	0	0	0	2	0	0	0	0	0	0	0	0	0	0	0	0	0	0	0	0	0	0	0	0	0	0	0	0	1	0	1	0	0	0	0	0	0	0	0	0	0	0	0
ENSG00000224087	0	0	0	0	0	8	0	0	0	0	0	0	0	0	0	0	0	0	0	0	0	0	0	0	0	0	0	0	0	0	0	0	0	0	0	0	0	0	0	0	0	0	0	0	0	0	0	0	0
ENSG00000225819	0	0	0	0	0	0	0	0	0	0	0	0	0	0	0	0	0	0	0	0	0	0	0	0	0	0	0	0	0	0	0	0	0	0	0	0	0	0	0	0	0	0	0	0	0	0	0	0	0
ENSG00000225341	0	0	0	0	0	0	0	0	0	0	0	0	0	0	0	0	0	0	0	0	0	0	0	0	0	0	0	0	0	0	0	0	0	0	1	0	0	0	0	0	0	0	0	0	0	0	0	0	0
ENSG00000232408	0	0	0	0	0	0	0	0	0	0	0	0	0	0	0	0	0	0	0	0	0	0	0	0	0	0	0	0	0	0	0	0	0	0	0	0	0	0	0	0	0	0	0	0	0	0	0	0	0
ENSG00000282944	0	0	0	0	0	0	0	0	0	0	0	0	0	0	0	0	0	0	0	0	0	4	0	0	0	0	0	0	0	0	1	1	0	1	0	0	1	0	0	0	0	0	0	1	0	0	0	0	0
ENSG00000229797	0	0	0	0	0	0	0	0	0	0	0	0	0	0	0	0	0	0	0	0	0	0	0	0	0	0	0	0	0	0	0	0	0	0	0	0	0	0	0	0	0	0	0	0	0	0	0	0	0
ENSG00000233221	5	10	10	15	94	201	3	7	48	16	13	18	13	5	3	11	7	4	1	32	7	26	7	11	7	41	11	11	4	8	4	20	4	2	6	16	11	4	24	16	3	24	15	15	10	12	12	26	24
ENSG00000285819	0	2	0	0	0	12	0	1	0	0	0	0	0	0	0	0	0	0	0	4	0	36	0	0	0	0	0	0	0	11	0	0	0	12	0	0	0	0	0	0	0	6	0	15	0	0	0	3	0
ENSG00000284604	0	0	0	0	0	0	0	0	0	0	0	0	0	0	0	0	0	0	0	0	0	0	0	0	0	0	0	0	0	0	0	0	0	0	0	0	0	0	0	0	0	0	0	0	0	0	0	0	0
ENSG00000283303	0	1	0	0	5	15	0	0	3	10	0	0	0	0	0	0	0	0	0	0	0	7	0	3	0	0	0	0	0	2	0	0	0	14	0	0	0	0	0	0	0	19	0	21	0	0	0	8	0
ENSG00000223631	0	2	0	0	0	0	0	0	0	0	0	0	0	0	0	0	0	0	0	0	0	2	0	0	0	5	0	0	0	0	0	0	0	0	0	0	0	0	0	0	0	0	0	1	0	1	0	0	0
ENSG00000273073	4	1	0	0	2	1	0	0	1	3	0	5	0	1	1	0	0	2	0	0	2	1	1	0	2	0	1	0	3	0	1	5	0	1	0	2	1	4	0	3	0	1	3	0	0	10	2	1	0
ENSG00000224559	4	0	1	2	0	33	1	0	0	0	0	1	0	0	1	0	0	0	0	12	0	2	0	1	1	0	0	1	1	0	1	4	3	98	2	9	1	0	0	0	1	321	5	0	1	42	0	3	1
ENSG00000186825	2	0	0	0	0	0	0	0	0	0	0	0	0	0	0	1	0	3	0	0	0	0	0	0	1	0	1	0	0	0	0	1	0	0	0	0	0	0	0	1	0	1	0	1	0	0	0	2	0
ENSG00000229203	0	2	0	0	0	0	0	0	0	0	0	0	0	0	0	0	0	0	0	0	1	0	0	0	0	0	0	0	0	0	0	0	0	0	0	0	0	1	0	0	0	0	0	1	0	0	0	0	0
ENSG00000244337	1	0	0	0	0	0	0	0	0	0	0	0	0	0	1	0	0	0	0	0	0	0	0	0	0	0	0	0	0	0	0	0	0	0	0	0	0	0	0	0	0	0	0	0	0	0	0	0	0
ENSG00000235615	0	0	0	1	0	0	0	0	0	0	0	0	0	0	0	0	0	0	0	0	0	2	0	0	0	0	0	0	0	0	0	0	0	0	0	1	0	0	0	0	0	0	0	1	0	0	0	0	0
ENSG00000236485	0	0	0	0	0	0	0	0	0	0	0	0	0	0	0	0	0	1	0	0	0	0	0	0	0	0	0	0	0	0	0	0	0	0	0	0	0	0	0	0	0	0	0	0	0	0	0	0	1
ENSG00000230803	0	0	0	0	0	0	0	0	0	0	0	0	0	0	0	0	2	0	0	0	0	0	1	6	0	0	0	0	0	0	0	0	0	0	0	0	0	0	0	0	0	0	0	0	0	0	0	0	0
ENSG00000272769	2	3	0	2	0	0	0	3	3	1	0	7	1	0	1	0	1	1	1	3	0	22	1	1	1	1	2	0	0	3	0	3	2	4	0	3	0	3	1	2	0	3	1	5	1	0	1	4	0
ENSG00000230065	0	1	0	0	0	0	0	0	0	0	0	0	0	0	0	0	2	1	0	0	0	0	0	0	0	0	0	0	0	0	0	0	1	2	2	0	0	0	0	0	0	1	1	1	1	0	0	1	1
ENSG00000233729	0	0	0	0	0	7	0	0	0	1	0	0	0	0	0	0	0	0	0	0	0	0	0	0	0	0	0	0	0	0	0	0	0	0	0	0	0	0	0	0	0	0	0	0	0	0	0	0	0
ENSG00000279512	0	0	0	0	0	5	0	0	0	0	0	2	0	0	0	0	0	0	0	0	0	0	0	0	0	0	0	0	0	0	0	0	0	0	0	1	0	0	0	0	0	0	0	0	0	0	0	0	0
ENSG00000226953	0	1	0	0	2	12	0	2	0	1	2	0	1	0	1	1	3	9	2	1	1	1	5	7	4	4	1	2	0	1	1	2	1	1	0	1	1	0	1	3	1	36	5	2	2	1	2	0	4
ENSG00000232474	34	11	38	10	0	1	27	29	0	1	5	8	32	2	42	22	34	53	22	9	19	10	28	28	52	16	36	44	37	20	51	20	28	12	24	18	49	41	33	19	28	48	34	40	33	9	39	9	38
ENSG00000223430	0	0	0	0	0	0	0	0	0	0	0	0	0	0	0	0	0	0	0	0	0	0	0	0	0	0	0	0	0	0	0	0	0	0	0	1	0	0	0	0	0	0	0	0	0	0	0	0	0
ENSG00000224043	13	25	14	18	17	15	23	13	5	35	16	31	8	6	20	9	14	10	8	30	20	30	14	20	14	20	11	9	10	7	19	27	16	27	11	7	17	35	9	19	11	7	21	13	11	29	18	16	14
ENSG00000226806	0	4	1	3	0	0	2	0	0	0	1	0	1	4	2	1	0	1	1	3	1	0	0	1	0	2	0	0	0	0	0	3	3	4	2	0	2	1	0	0	0	3	1	3	0	0	0	0	2
ENSG00000231890	58	105	103	97	264	590	88	86	211	411	62	64	42	51	160	75	58	76	97	50	17	44	53	63	64	60	121	71	89	38	66	59	56	55	85	39	101	125	23	69	108	89	90	163	61	53	85	18	35
ENSG00000237262	1	0	1	0	0	0	0	0	0	0	0	0	0	0	1	0	0	1	0	0	0	0	0	0	0	0	0	0	0	0	0	0	0	0	0	0	0	0	1	1	1	0	0	1	0	0	0	0	1
ENSG00000279024	2	6	0	0	0	0	2	0	0	0	0	0	3	3	4	4	2	1	1	0	2	2	0	0	0	44	1	5	0	1	2	0	2	3	1	0	0	3	0	0	2	3	0	2	0	1	1	0	4
ENSG00000224231	0	0	0	0	0	0	0	0	0	0	0	0	0	0	0	0	0	0	0	0	0	0	0	0	0	0	0	0	0	0	0	0	0	0	0	0	0	0	0	0	0	0	0	0	0	0	0	0	0
ENSG00000228043	23	43	18	63	1	23	16	27	6	13	4	51	8	44	39	18	30	34	9	37	29	164	14	83	26	61	24	27	16	28	21	57	12	41	20	32	32	80	6	25	32	105	37	55	21	40	23	19	37
ENSG00000230569	0	0	0	0	0	1	0	0	0	0	0	0	0	0	0	0	0	0	0	0	0	0	0	0	0	0	0	0	0	0	0	0	0	0	0	0	0	0	0	0	0	0	0	0	0	0	0	0	0
ENSG00000241772	29	15	33	24	0	0	19	6	1	1	4	31	10	7	47	18	30	13	18	46	24	17	16	25	31	31	16	13	23	3	27	29	11	42	27	17	26	18	20	14	29	22	32	10	27	15	33	24	17
ENSG00000260059	0	0	0	0	1	1	0	0	0	8	0	0	0	0	0	0	0	0	0	0	0	0	0	0	0	0	0	0	0	0	0	0	0	0	0	0	0	0	1	0	0	0	0	0	0	0	0	0	0
ENSG00000237772	1	3	3	4	0	6	1	1	0	2	0	0	1	2	1	0	1	4	2	1	1	1	3	1	4	3	1	0	1	1	1	4	1	6	5	0	3	1	0	0	2	6	2	4	3	2	3	6	0
ENSG00000226939	0	0	0	0	0	0	0	0	0	0	0	0	0	0	0	0	0	0	0	0	0	0	0	0	0	0	0	0	0	0	0	0	0	0	0	0	0	0	0	0	0	0	0	0	0	0	0	0	0
ENSG00000229131	0	0	0	0	0	3	0	0	0	1	0	0	0	0	0	0	0	0	0	0	0	0	0	0	0	0	0	0	0	0	0	0	0	41	0	0	0	0	0	0	0	2	0	0	0	0	0	0	0
ENSG00000223554	0	0	0	0	0	0	0	0	0	0	0	0	0	0	0	0	0	0	0	0	0	0	0	0	0	0	0	0	0	0	0	0	0	0	0	0	0	0	0	0	0	0	0	0	0	0	0	0	0
ENSG00000224028	0	0	0	0	0	0	0	0	0	0	0	0	0	0	0	0	0	0	0	0	0	0	0	0	0	0	0	0	0	0	0	0	0	0	0	0	0	0	0	0	0	0	0	0	0	0	0	0	0
ENSG00000244125	0	0	0	0	0	0	0	0	0	0	0	0	0	0	0	0	0	0	0	0	0	0	0	0	0	0	0	0	0	0	0	0	0	0	0	0	0	0	0	0	0	0	0	1	0	0	0	0	0
ENSG00000257284	0	0	0	0	0	0	0	0	0	0	0	0	0	0	0	0	0	0	0	0	0	0	0	0	0	0	0	0	0	0	0	0	0	0	0	0	0	0	0	0	0	0	0	0	0	0	0	0	0
ENSG00000228655	0	0	0	0	0	0	1	0	0	0	0	0	0	0	1	0	0	0	0	0	0	0	0	0	0	0	0	0	0	0	0	0	0	0	0	0	0	0	0	0	0	0	0	0	0	0	0	0	2
ENSG00000257640	0	0	0	0	0	0	0	0	0	0	0	0	0	0	0	0	0	0	0	0	0	0	0	0	0	0	0	0	0	0	0	0	0	0	0	0	0	0	0	0	0	0	2	0	0	0	0	0	0
ENSG00000258268	0	0	0	0	0	0	0	0	0	0	0	0	0	0	0	0	0	0	0	0	0	0	1	0	0	0	1	0	0	0	0	0	0	0	0	0	0	0	0	0	0	0	0	0	0	0	0	0	1
ENSG00000283994	2	20	19	17	0	5	24	3	0	4	5	11	10	10	68	34	22	11	22	4	17	17	16	9	14	81	12	35	16	16	9	26	21	50	17	6	11	3	15	6	13	20	32	8	17	13	37	5	51
ENSG00000231758	1	0	0	1	0	0	2	0	1	0	1	0	0	0	2	0	1	0	0	0	0	1	1	6	0	0	0	0	0	0	0	0	0	1	0	0	0	0	0	0	0	0	2	2	1	0	0	0	1
ENSG00000257277	1	0	1	0	0	0	0	0	1	0	0	0	0	0	0	0	2	1	0	0	1	0	1	1	3	0	1	0	0	0	0	0	0	0	1	0	1	0	0	0	1	0	0	0	1	1	0	0	2
ENSG00000257226	2	1	1	0	2	0	1	0	0	0	0	0	0	0	0	0	0	1	0	0	0	1	1	1	2	0	0	0	0	0	0	1	0	0	0	0	0	0	0	0	0	0	0	1	0	0	0	0	0
ENSG00000236356	0	0	0	0	0	0	0	0	0	0	0	0	0	0	0	0	0	0	0	0	0	0	0	0	0	0	0	0	0	0	0	0	0	0	0	0	0	0	0	0	0	0	0	0	0	0	0	0	0
[truncated: 14,065 more rows]
[truncated: 261 more columns]

## Sheet: Supplementary Data 6
Gene	Forward Primer	Reverse Primer
GAPDH	GCTCTCTGCTCCTCCTGTTC	ACGACCAAATCCGTTGACTC
AP003548.1	TCTCCTTTGACCAAGCGTCC	TGTGTCGGAACAATGGTGGT
PGM5-AS1	CAGCCTACACACACCAGTTTC	CAGGTGCACAGATCCCTAGAA
ADAMTS9-AS1	GCTGTCAAGGAACACCCACT	TGCCCATGCATCTGGTGATT
MIR503HG	TCCCCCATACCCACACTTCT	TGACTGACTCATTTGGCGGG
LINC01082	CTCCAGGCTCGTCTGTGAAC	TTCTGCTCCTTTAGCACCCC
LINC03016	GTGGGGGTTGTTATAGTGGCA	CTAATCCTGGGCCTGGTGAC
