# Supplementary material for: The transcriptional landscape and diagnostic potential of long non-coding RNAs in esophageal squamous cell carcinoma
Source: Nat Commun. 2023 Jun 26;14:3799. doi: 10.1038/s41467-023-39530-1 (PMC10293239; doi:10.1038/s41467-023-39530-1)
Supplement: Supplementary file 6 — Source Data [file 41467_2023_39530_MOESM6_ESM.xlsx]

## Sheet: Figure 2A
Figure 2A
ensembl_ID	logFC	padj	sig	label
ENSG00000261446	-13.9778	4.94263e-06	down	NA
ENSG00000258616	-6.87268	8.86512e-83	down	NA
ENSG00000203688	-6.65941	5.26427e-150	down	NA
ENSG00000241158	-6.46696	1.59574e-140	down	ADAMTS9-AS1
ENSG00000228789	-6.22707	1.4926e-168	down	NA
ENSG00000224958	-6.03421	3.88622e-125	down	PGM5-AS1
ENSG00000260402	-6.01838	1.41381e-91	down	NA
ENSG00000241479	-5.92792	1.65432e-100	down	NA
ENSG00000272274	-5.84952	3.08953e-122	down	NA
ENSG00000235097	-5.71851	6.42651e-84	down	NA
ENSG00000283294	-5.39447	1.74989e-110	down	NA
ENSG00000230156	-5.30526	3.38817e-93	down	NA
ENSG00000279725	-5.29067	7.53314e-79	down	NA
ENSG00000272549	-5.26637	1.39092e-92	down	NA
ENSG00000229732	-5.13255	1.15645e-88	down	NA
ENSG00000280323	-5.06092	3.28983e-93	down	NA
ENSG00000198491	-5.03976	2.22085e-72	down	NA
ENSG00000267709	-5.02516	5.84082e-60	down	NA
ENSG00000223914	-5.02057	6.08807e-78	down	NA
ENSG00000253105	-5.01298	2.60976e-107	down	AP003548.1
ENSG00000227028	-4.95924	8.97355e-88	down	NA
ENSG00000230825	-4.95523	5.46316e-153	down	LINC03016
ENSG00000249743	-4.78875	1.51674e-62	down	NA
ENSG00000244040	-4.78691	1.6695e-119	down	NA
ENSG00000228100	-4.623	1.09333e-47	down	NA
ENSG00000237560	-4.62247	4.20827e-62	down	NA
ENSG00000233850	-4.5765	3.75607e-77	down	NA
ENSG00000280660	-4.53639	2.05724e-83	down	NA
ENSG00000250125	-4.50188	1.00707e-35	down	NA
ENSG00000214614	-4.42587	1.29971e-49	down	NA
ENSG00000261600	-4.40293	1.56755e-52	down	NA
ENSG00000281386	-4.39374	5.89609e-71	down	NA
ENSG00000239268	-4.34802	1.37012e-64	down	NA
ENSG00000280061	-4.28071	4.07849e-73	down	NA
ENSG00000263278	-4.27278	2.08079e-47	down	NA
ENSG00000269745	-4.24258	1.94367e-50	down	NA
ENSG00000280362	-4.20889	6.41481e-50	down	NA
ENSG00000225986	-4.19765	1.82379e-81	down	NA
ENSG00000262188	-4.11182	1.46184e-57	down	NA
ENSG00000280285	-4.09277	5.14411e-100	down	NA
ENSG00000269985	-4.04587	2.20755e-57	down	NA
ENSG00000223392	-4.02931	4.90381e-38	down	NA
ENSG00000262921	-4.02088	1.31255e-48	down	NA
ENSG00000273132	-4.01984	8.44602e-68	down	NA
ENSG00000218416	-3.99826	7.72591e-91	down	NA
ENSG00000241213	-3.98399	2.2128e-50	down	NA
ENSG00000228126	-3.97939	3.01996e-101	down	NA
ENSG00000234756	-3.97208	1.83162e-85	down	NA
ENSG00000174403	-3.96033	1.19849e-89	down	NA
ENSG00000250073	-3.94441	4.49928e-98	down	NA
ENSG00000242317	-3.91978	1.81344e-50	down	NA
ENSG00000226601	-3.90959	2.42745e-63	down	NA
ENSG00000261632	-3.88381	5.91058e-45	down	NA
ENSG00000280429	-3.87995	8.30097e-62	down	NA
ENSG00000260466	-3.86628	2.09745e-38	down	NA
ENSG00000229019	-3.84629	1.60497e-80	down	NA
ENSG00000232079	-3.78396	5.5345e-46	down	NA
ENSG00000259370	-3.776	1.42504e-50	down	NA
ENSG00000226051	-3.74634	9.91889e-97	down	NA
ENSG00000231324	-3.74165	2.81244e-50	down	NA
ENSG00000261520	-3.72219	8.34072e-46	down	NA
ENSG00000258689	-3.72091	8.99931e-75	down	NA
ENSG00000225670	-3.70699	2.02901e-84	down	NA
ENSG00000254988	-3.64988	2.88548e-40	down	NA
ENSG00000233342	-3.64972	4.3649e-55	down	NA
ENSG00000250978	-3.64934	8.78464e-43	down	NA
ENSG00000278408	-3.61802	7.25292e-41	down	NA
ENSG00000245466	-3.57916	1.57762e-66	down	NA
ENSG00000258175	-3.57817	2.89093e-17	down	NA
ENSG00000274956	-3.53075	1.05745e-55	down	NA
ENSG00000249797	-3.53066	1.31409e-60	down	NA
ENSG00000265142	-3.51743	1.98688e-59	down	NA
ENSG00000204091	-3.49685	7.17116e-28	down	NA
ENSG00000283503	-3.47798	9.60961e-45	down	NA
ENSG00000249082	-3.4741	5.12117e-63	down	NA
ENSG00000230790	-3.45238	5.02916e-45	down	NA
ENSG00000255595	-3.43942	3.5009e-40	down	NA
ENSG00000279622	-3.43474	4.16686e-33	down	NA
ENSG00000231496	-3.41957	1.25851e-51	down	NA
ENSG00000253807	-3.37531	1.13259e-45	down	NA
ENSG00000234478	-3.36411	4.07468e-44	down	NA
ENSG00000232328	-3.28714	1.65242e-42	down	NA
ENSG00000255774	-3.27954	1.43839e-37	down	NA
ENSG00000268555	-3.27562	8.63861e-35	down	NA
ENSG00000285543	-3.2691	0.000287606	down	NA
ENSG00000257329	-3.25961	1.41706e-31	down	NA
ENSG00000285876	-3.24931	6.77939e-12	down	NA
ENSG00000233529	-3.2438	1.34343e-20	down	NA
ENSG00000280551	-3.22966	2.39792e-73	down	NA
ENSG00000268307	-3.22728	5.65778e-73	down	NA
ENSG00000255027	-3.22608	2.72197e-24	down	NA
ENSG00000233725	-3.22151	6.8641e-39	down	NA
ENSG00000268926	-3.19104	1.5738e-41	down	NA
ENSG00000231412	-3.1869	3.52259e-37	down	NA
ENSG00000279796	-3.18623	2.77234e-46	down	NA
ENSG00000237689	-3.17777	2.35705e-40	down	NA
ENSG00000233760	-3.17207	2.56407e-33	down	NA
ENSG00000257230	-3.15391	2.12807e-33	down	NA
ENSG00000258537	-3.15024	2.36778e-26	down	NA
ENSG00000226070	-3.13858	1.19696e-22	down	NA
ENSG00000250734	-3.13566	2.97219e-38	down	NA
ENSG00000231440	-3.12053	2.86694e-25	down	NA
ENSG00000224532	-3.10571	1.1863e-39	down	NA
ENSG00000267304	-3.09614	4.3371e-15	down	NA
ENSG00000249690	-3.08703	2.35662e-23	down	NA
ENSG00000261068	-3.08333	1.29406e-79	down	NA
ENSG00000258137	-3.07266	4.49844e-48	down	NA
ENSG00000276772	-3.0624	1.62602e-40	down	NA
ENSG00000258077	-3.04298	1.15939e-55	down	NA
ENSG00000269186	-3.03426	2.79599e-75	down	LINC01082
ENSG00000258661	-3.0328	2.74654e-36	down	NA
ENSG00000243550	-3.01288	3.59119e-34	down	NA
ENSG00000266729	-2.94525	1.24814e-50	down	NA
ENSG00000267082	-2.93749	7.64764e-34	down	NA
ENSG00000248464	-2.93222	1.33972e-38	down	NA
ENSG00000229782	-2.92583	1.42328e-33	down	NA
ENSG00000223561	-2.9193	5.98502e-54	down	NA
ENSG00000267653	-2.91905	2.17699e-18	down	NA
ENSG00000178734	-2.8979	2.60558e-28	down	NA
ENSG00000280054	-2.88732	6.86371e-49	down	NA
ENSG00000257588	-2.88406	4.05357e-16	down	NA
ENSG00000282890	-2.87917	5.88447e-33	down	NA
ENSG00000277496	-2.85013	5.12716e-93	down	NA
ENSG00000267405	-2.84404	5.88459e-58	down	NA
ENSG00000227681	-2.82839	4.31015e-50	down	NA
ENSG00000258088	-2.82074	5.59534e-43	down	NA
ENSG00000276317	-2.81757	1.86919e-79	down	NA
ENSG00000226454	-2.8107	1.83439e-10	down	NA
ENSG00000244358	-2.80605	8.49949e-21	down	NA
ENSG00000259905	-2.79966	5.62124e-24	down	NA
ENSG00000234571	-2.79818	1.67091e-29	down	NA
ENSG00000246375	-2.79358	2.1507e-40	down	NA
ENSG00000225742	-2.78777	2.63553e-36	down	NA
ENSG00000167046	-2.78121	5.67607e-47	down	NA
ENSG00000261616	-2.76852	4.00901e-63	down	NA
ENSG00000241684	-2.76333	1.32604e-130	down	NA
ENSG00000232803	-2.76282	1.43473e-34	down	NA
ENSG00000265369	-2.75587	1.51417e-07	down	NA
ENSG00000261664	-2.75131	6.43088e-34	down	NA
ENSG00000283213	-2.75089	7.86953e-29	down	NA
ENSG00000280234	-2.72913	9.53869e-13	down	NA
ENSG00000284646	-2.72654	1.1835e-27	down	NA
ENSG00000223458	-2.71541	1.12789e-25	down	NA
ENSG00000250961	-2.71447	6.37642e-18	down	NA
ENSG00000230628	-2.71064	1.58516e-41	down	NA
ENSG00000263508	-2.68927	7.57474e-15	down	NA
ENSG00000280302	-2.67831	8.17537e-35	down	NA
ENSG00000279255	-2.67637	2.23816e-53	down	NA
ENSG00000270412	-2.67628	3.9184e-32	down	NA
ENSG00000261606	-2.67459	1.84769e-20	down	NA
ENSG00000224090	-2.67263	1.01629e-14	down	NA
ENSG00000278925	-2.65822	1.24208e-47	down	NA
ENSG00000278518	-2.65135	2.24925e-35	down	NA
ENSG00000280073	-2.61204	2.55291e-32	down	NA
ENSG00000273733	-2.60557	4.70076e-24	down	NA
ENSG00000249307	-2.60257	9.11369e-57	down	NA
ENSG00000279976	-2.59137	2.13365e-28	down	NA
ENSG00000261268	-2.58648	2.50252e-34	down	NA
ENSG00000223783	-2.57679	4.77635e-19	down	NA
ENSG00000230910	-2.57304	4.38505e-45	down	NA
ENSG00000230393	-2.56471	9.96163e-10	down	NA
ENSG00000285336	-2.56466	5.24215e-40	down	NA
ENSG00000282556	-2.55599	5.53956e-57	down	NA
ENSG00000261821	-2.54382	1.73234e-27	down	NA
ENSG00000260182	-2.53834	3.04086e-42	down	NA
ENSG00000236333	-2.53447	1.66981e-18	down	NA
ENSG00000261092	-2.53136	1.02908e-27	down	NA
ENSG00000231246	-2.52836	1.20833e-46	down	NA
ENSG00000248801	-2.52823	4.18581e-24	down	NA
ENSG00000260469	-2.52369	7.29014e-16	down	NA
ENSG00000248869	-2.52313	4.07605e-10	down	NA
ENSG00000231943	-2.52289	1.28995e-16	down	NA
ENSG00000249877	-2.51647	2.06596e-14	down	NA
ENSG00000228541	-2.51286	9.13558e-30	down	NA
ENSG00000225472	-2.50677	4.75928e-33	down	NA
ENSG00000280109	-2.48805	2.86404e-19	down	NA
ENSG00000279754	-2.4808	2.77235e-16	down	NA
ENSG00000226644	-2.46411	2.27229e-31	down	NA
ENSG00000244310	-2.46179	5.76922e-24	down	NA
ENSG00000223839	-2.45897	3.41654e-34	down	NA
ENSG00000257025	-2.4564	4.47172e-06	down	NA
ENSG00000260877	-2.45234	2.24115e-24	down	NA
ENSG00000249267	-2.45092	1.58409e-25	down	NA
ENSG00000239552	-2.45023	2.13975e-32	down	NA
ENSG00000255050	-2.44823	2.50348e-28	down	NA
ENSG00000255364	-2.44582	3.27834e-43	down	NA
ENSG00000258604	-2.40903	2.33452e-15	down	NA
ENSG00000235140	-2.40375	1.26519e-08	down	NA
ENSG00000231535	-2.39876	7.89359e-41	down	NA
ENSG00000236466	-2.39807	4.32208e-08	down	NA
ENSG00000233766	-2.38937	3.85832e-38	down	NA
ENSG00000279702	-2.3874	1.75356e-30	down	NA
ENSG00000255794	-2.38277	1.27111e-14	down	NA
ENSG00000233070	-2.38214	2.13444e-15	down	NA
ENSG00000226374	-2.38195	2.59018e-07	down	NA
ENSG00000250958	-2.37887	0.000166812	down	NA
ENSG00000279419	-2.37716	1.28083e-26	down	NA
ENSG00000253857	-2.37449	1.95065e-13	down	NA
ENSG00000273213	-2.36599	1.04094e-19	down	NA
ENSG00000249776	-2.36596	1.86793e-08	down	NA
ENSG00000225936	-2.36249	2.10255e-17	down	NA
ENSG00000240095	-2.36023	3.17265e-16	down	NA
ENSG00000279180	-2.35995	2.06793e-08	down	NA
ENSG00000285587	-2.35501	1.35709e-06	down	NA
ENSG00000280693	-2.35356	5.18181e-37	down	NA
ENSG00000258274	-2.35079	1.56726e-14	down	NA
ENSG00000226251	-2.34427	2.63943e-20	down	NA
ENSG00000254251	-2.34118	4.07121e-08	down	NA
ENSG00000248332	-2.33349	4.95712e-13	down	NA
ENSG00000274628	-2.33286	4.00963e-24	down	NA
ENSG00000223764	-2.33025	2.07386e-38	down	NA
ENSG00000273771	-2.32439	4.73521e-35	down	NA
ENSG00000236427	-2.32291	3.65461e-42	down	NA
ENSG00000234754	-2.32113	5.01028e-23	down	NA
ENSG00000273906	-2.32026	6.80256e-12	down	NA
ENSG00000285524	-2.31418	3.71855e-06	down	NA
ENSG00000267690	-2.31348	1.24555e-05	down	NA
ENSG00000284606	-2.30578	4.65198e-42	down	NA
ENSG00000226031	-2.30513	3.64455e-16	down	NA
ENSG00000282304	-2.3035	1.54575e-20	down	NA
ENSG00000258498	-2.30172	1.05855e-49	down	NA
ENSG00000267069	-2.30053	5.6038e-20	down	NA
ENSG00000240240	-2.29874	1.13045e-44	down	NA
ENSG00000238755	-2.29845	1.31463e-23	down	NA
ENSG00000254343	-2.2926	3.03298e-76	down	NA
ENSG00000229699	-2.29045	2.80743e-14	down	NA
ENSG00000267506	-2.28596	1.18334e-35	down	NA
ENSG00000254528	-2.27975	4.3295e-17	down	NA
ENSG00000268119	-2.27872	2.05109e-20	down	NA
ENSG00000258793	-2.27604	1.03207e-20	down	NA
ENSG00000280339	-2.26949	7.02971e-74	down	NA
ENSG00000255120	-2.26856	4.7473e-22	down	NA
ENSG00000280200	-2.26653	4.58329e-28	down	NA
ENSG00000261863	-2.2658	1.27441e-06	down	NA
ENSG00000205452	-2.26234	0.000241763	down	NA
ENSG00000237921	-2.26208	4.49288e-06	down	NA
ENSG00000269289	-2.26108	5.9062e-23	down	NA
ENSG00000261713	-2.25533	7.66784e-06	down	NA
ENSG00000258868	-2.24928	0.000584601	down	NA
ENSG00000151303	-2.24619	1.44463e-39	down	NA
ENSG00000243319	-2.24482	1.03999e-45	down	NA
ENSG00000233569	-2.2435	9.81295e-07	down	NA
ENSG00000268628	-2.22612	2.76198e-29	down	NA
ENSG00000223863	-2.22107	1.54572e-24	down	NA
ENSG00000231826	-2.21854	1.59033e-22	down	NA
ENSG00000277022	-2.21831	0.000149568	down	NA
ENSG00000235077	-2.21421	1.57407e-25	down	NA
ENSG00000279569	-2.20924	6.75542e-52	down	NA
ENSG00000258808	-2.20701	3.18423e-17	down	NA
ENSG00000283098	-2.20469	2.86694e-25	down	NA
ENSG00000271880	-2.20358	5.18028e-33	down	NA
ENSG00000280924	-2.20153	3.63145e-26	down	NA
ENSG00000253297	-2.19972	6.97622e-06	down	NA
ENSG00000283383	-2.19914	9.42903e-19	down	NA
ENSG00000231863	-2.19882	2.07324e-31	down	NA
ENSG00000253875	-2.19588	2.37467e-18	down	NA
ENSG00000279526	-2.19174	4.51637e-14	down	NA
ENSG00000255325	-2.19074	2.81281e-34	down	NA
ENSG00000279747	-2.18663	7.08325e-09	down	NA
ENSG00000272508	-2.18279	1.03203e-25	down	NA
ENSG00000253177	-2.18025	2.45126e-09	down	NA
ENSG00000237844	-2.18011	8.21528e-07	down	NA
ENSG00000225431	-2.17965	1.70224e-34	down	NA
ENSG00000227954	-2.17672	1.11133e-27	down	NA
ENSG00000237361	-2.17665	3.54261e-09	down	NA
ENSG00000268505	-2.17525	1.0416e-27	down	NA
ENSG00000255648	-2.17192	2.12269e-12	down	NA
ENSG00000251584	-2.15666	7.73269e-16	down	NA
ENSG00000279205	-2.14624	2.01662e-21	down	NA
ENSG00000224621	-2.14614	9.41286e-39	down	NA
ENSG00000225778	-2.14474	4.30694e-30	down	NA
ENSG00000279699	-2.14111	1.11133e-27	down	NA
ENSG00000250343	-2.13756	1.74671e-08	down	NA
ENSG00000231170	-2.13211	1.15445e-14	down	NA
ENSG00000232306	-2.1291	0.0104571	down	NA
ENSG00000261292	-2.11599	1.54496e-08	down	NA
ENSG00000198221	-2.1151	3.67919e-55	down	NA
ENSG00000279605	-2.11344	1.73964e-27	down	NA
ENSG00000257831	-2.10509	5.87273e-14	down	NA
ENSG00000258690	-2.1039	3.70809e-05	down	NA
ENSG00000250493	-2.10272	0.000101023	down	NA
ENSG00000255202	-2.09573	9.31261e-33	down	NA
ENSG00000283458	-2.09482	0.0362986	down	NA
ENSG00000231212	-2.0925	2.17187e-07	down	NA
ENSG00000254510	-2.09056	4.51672e-31	down	NA
ENSG00000237061	-2.08446	1.41736e-16	down	NA
ENSG00000230030	-2.08379	4.30492e-25	down	NA
ENSG00000279586	-2.08256	2.98174e-09	down	NA
ENSG00000174407	-2.08206	1.2056e-05	down	NA
ENSG00000213981	-2.07956	1.54191e-10	down	NA
ENSG00000260372	-2.07866	2.48359e-06	down	NA
ENSG00000257279	-2.07465	2.57765e-14	down	NA
ENSG00000255216	-2.06851	2.19645e-12	down	NA
ENSG00000259446	-2.06654	0.000200811	down	NA
ENSG00000242512	-2.06652	9.95663e-14	down	NA
ENSG00000225521	-2.06228	1.12238e-21	down	NA
ENSG00000249007	-2.05341	4.11706e-31	down	NA
ENSG00000267667	-2.04415	1.47906e-09	down	NA
ENSG00000223382	-2.03762	2.47469e-08	down	NA
ENSG00000249094	-2.03729	4.67473e-20	down	NA
ENSG00000236166	-2.03194	5.25992e-16	down	NA
ENSG00000224269	-2.02996	4.82284e-18	down	NA
ENSG00000226281	-2.02851	1.42419e-32	down	NA
ENSG00000259153	-2.0277	5.51369e-47	down	NA
ENSG00000251076	-2.02192	7.31496e-06	down	NA
ENSG00000272411	-2.02171	3.64455e-16	down	NA
ENSG00000250427	-2.01248	0.000538395	down	NA
ENSG00000241048	-2.01087	6.84587e-11	down	NA
ENSG00000281097	-2.01052	4.88519e-22	down	NA
ENSG00000253474	-2.00792	2.19654e-05	down	NA
ENSG00000179136	-2.0076	1.06209e-13	down	NA
ENSG00000258888	-2.00677	4.78227e-13	down	NA
ENSG00000280255	-1.99732	1.16527e-18	down	NA
ENSG00000218357	-1.99121	3.04103e-16	down	NA
ENSG00000250604	-1.99066	4.94448e-09	down	NA
ENSG00000268416	-1.98619	2.4768e-10	down	NA
ENSG00000237975	-1.98433	8.68431e-39	down	NA
ENSG00000259459	-1.97836	2.47921e-24	down	NA
ENSG00000255250	-1.97714	2.14861e-19	down	NA
ENSG00000285971	-1.97095	0.00390814	down	NA
ENSG00000246379	-1.96645	2.2695e-26	down	NA
ENSG00000255929	-1.96208	3.55299e-08	down	NA
ENSG00000279302	-1.96126	7.89193e-28	down	NA
ENSG00000228639	-1.95844	2.54569e-06	down	NA
ENSG00000226005	-1.95797	3.14477e-07	down	NA
ENSG00000206567	-1.95776	1.04764e-58	down	NA
ENSG00000258413	-1.95612	2.14108e-12	down	NA
ENSG00000285424	-1.95475	1.00586e-15	down	NA
ENSG00000277010	-1.95262	2.96961e-05	down	NA
ENSG00000224186	-1.95104	5.83259e-40	down	NA
ENSG00000283000	-1.94698	1.94371e-29	down	NA
ENSG00000232046	-1.94613	1.7888e-37	down	NA
ENSG00000280237	-1.94305	3.0299e-33	down	NA
ENSG00000279685	-1.9427	3.85932e-15	down	NA
ENSG00000272732	-1.93917	1.87326e-48	down	NA
ENSG00000285873	-1.93805	5.52705e-30	down	NA
ENSG00000234161	-1.93747	5.27568e-13	down	NA
ENSG00000261553	-1.93358	4.43098e-40	down	NA
ENSG00000225750	-1.92997	1.1728e-23	down	NA
ENSG00000280143	-1.92692	1.15072e-39	down	NA
ENSG00000272254	-1.92484	0.00589926	down	NA
ENSG00000226516	-1.92482	1.8711e-05	down	NA
ENSG00000242741	-1.92334	2.81255e-12	down	NA
ENSG00000256508	-1.92285	4.92582e-23	down	NA
ENSG00000250328	-1.92284	1.47257e-11	down	NA
ENSG00000235939	-1.92276	4.55377e-09	down	NA
ENSG00000224957	-1.92238	4.58409e-28	down	NA
ENSG00000285847	-1.92238	4.24224e-10	down	NA
ENSG00000243089	-1.91401	1.88591e-07	down	NA
ENSG00000082929	-1.91265	9.45949e-13	down	NA
ENSG00000260401	-1.91169	2.18734e-38	down	NA
ENSG00000259204	-1.91078	9.07595e-12	down	NA
ENSG00000189316	-1.90711	2.64252e-16	down	NA
ENSG00000276663	-1.90623	3.19988e-10	down	NA
ENSG00000214043	-1.90439	0.000614015	down	NA
ENSG00000282692	-1.90042	3.17977e-06	down	NA
ENSG00000274624	-1.90019	7.27552e-21	down	NA
ENSG00000260599	-1.89908	6.88273e-10	down	NA
ENSG00000248734	-1.89882	3.03912e-59	down	NA
ENSG00000260760	-1.89801	5.29424e-07	down	NA
ENSG00000279717	-1.89678	1.0317e-06	down	NA
ENSG00000273143	-1.89643	7.43464e-23	down	NA
ENSG00000229498	-1.89568	5.95805e-12	down	NA
ENSG00000262823	-1.89169	6.47125e-26	down	NA
ENSG00000227959	-1.89048	2.49399e-38	down	NA
ENSG00000231768	-1.88897	2.52031e-26	down	NA
ENSG00000248309	-1.88473	6.55705e-54	down	NA
ENSG00000279386	-1.88171	0.0463116	down	NA
ENSG00000260947	-1.88067	5.42199e-24	down	NA
ENSG00000260228	-1.87959	1.1797e-33	down	NA
ENSG00000255471	-1.87123	7.37249e-59	down	NA
ENSG00000277631	-1.86814	2.07462e-11	down	NA
ENSG00000248494	-1.86762	4.14614e-12	down	NA
ENSG00000228950	-1.86658	1.63518e-18	down	NA
ENSG00000234810	-1.86561	1.06384e-17	down	NA
ENSG00000283183	-1.86523	7.84601e-12	down	NA
ENSG00000229847	-1.86433	2.28506e-25	down	NA
ENSG00000125804	-1.8602	1.27533e-13	down	NA
ENSG00000277135	-1.85802	1.3057e-38	down	NA
ENSG00000226337	-1.85343	0.050388	no	NA
ENSG00000261294	-1.85333	7.59169e-10	down	NA
ENSG00000227245	-1.8533	4.6353e-07	down	NA
ENSG00000227702	-1.85103	5.24995e-12	down	NA
ENSG00000227544	-1.85079	5.35963e-14	down	NA
ENSG00000279675	-1.84886	3.56237e-07	down	NA
ENSG00000266268	-1.84527	2.15826e-07	down	NA
ENSG00000246022	-1.84501	2.03905e-05	down	NA
ENSG00000226133	-1.84411	1.10126e-11	down	NA
ENSG00000267924	-1.84225	5.36508e-06	down	NA
ENSG00000268906	-1.8417	3.23788e-10	down	NA
ENSG00000249364	-1.84004	3.09428e-11	down	NA
ENSG00000224905	-1.8394	4.01752e-55	down	NA
ENSG00000229274	-1.83112	5.24692e-15	down	NA
ENSG00000247011	-1.82832	2.31236e-10	down	NA
ENSG00000251555	-1.82438	2.86302e-13	down	NA
ENSG00000259617	-1.82319	1.46516e-06	down	NA
ENSG00000235933	-1.82233	0.143097	no	NA
ENSG00000224307	-1.81863	8.96089e-30	down	NA
ENSG00000285691	-1.81733	0.0255033	down	NA
ENSG00000229891	-1.8166	7.86697e-64	down	NA
ENSG00000285867	-1.81574	1.37224e-60	down	NA
ENSG00000233517	-1.81327	1.91764e-22	down	NA
ENSG00000254109	-1.81241	8.85685e-44	down	NA
ENSG00000225867	-1.81185	1.23484e-07	down	NA
ENSG00000250387	-1.81126	0.00023331	down	NA
ENSG00000282375	-1.81089	0.00061309	down	NA
ENSG00000278905	-1.80708	0.000430414	down	NA
ENSG00000174171	-1.80406	9.14914e-27	down	NA
ENSG00000230102	-1.80229	1.34711e-21	down	NA
ENSG00000248663	-1.80167	3.98714e-16	down	NA
ENSG00000229996	-1.80066	6.83597e-09	down	NA
ENSG00000268388	-1.79489	5.71975e-37	down	NA
ENSG00000236751	-1.79461	9.79746e-20	down	NA
ENSG00000249669	-1.79051	3.87053e-39	down	NA
ENSG00000272542	-1.78723	7.90858e-14	down	NA
ENSG00000254166	-1.78615	3.86461e-11	down	NA
ENSG00000227509	-1.78577	0.00997333	down	NA
ENSG00000225194	-1.78352	1.46182e-17	down	NA
ENSG00000280216	-1.78044	2.77048e-30	down	NA
ENSG00000280119	-1.78027	1.62803e-30	down	NA
ENSG00000230525	-1.77989	2.86395e-09	down	NA
ENSG00000277526	-1.77619	1.21864e-07	down	NA
ENSG00000272240	-1.77474	1.07239e-07	down	NA
ENSG00000271046	-1.77435	1.76846e-12	down	NA
ENSG00000254943	-1.77382	0.000280555	down	NA
ENSG00000250357	-1.77298	0.00217663	down	NA
ENSG00000244383	-1.7723	4.00157e-06	down	NA
ENSG00000280048	-1.76962	4.93012e-28	down	NA
ENSG00000233554	-1.76951	1.02273e-45	down	NA
ENSG00000233117	-1.76862	1.7676e-29	down	NA
ENSG00000249951	-1.76215	1.05839e-11	down	NA
ENSG00000280076	-1.7603	1.83925e-18	down	NA
ENSG00000245869	-1.75948	5.37933e-14	down	NA
ENSG00000224228	-1.75305	1.44696e-13	down	NA
ENSG00000176728	-1.74761	1.4513e-30	down	NA
ENSG00000249201	-1.7465	1.08927e-07	down	NA
ENSG00000227220	-1.74544	1.06524e-13	down	NA
ENSG00000230587	-1.74325	5.02574e-25	down	NA
ENSG00000231419	-1.74257	1.18921e-08	down	NA
ENSG00000279690	-1.74223	0.0394639	down	NA
ENSG00000262061	-1.74197	3.41875e-18	down	NA
ENSG00000273118	-1.74184	9.02892e-22	down	NA
ENSG00000260037	-1.73771	3.36946e-19	down	NA
ENSG00000285934	-1.73675	0.0265577	down	NA
ENSG00000233452	-1.73624	1.72e-41	down	NA
ENSG00000249553	-1.73417	0.034858	down	NA
ENSG00000232606	-1.73227	0.00159211	down	NA
ENSG00000227155	-1.72945	1.18024e-11	down	NA
ENSG00000260934	-1.7283	0.000100882	down	NA
ENSG00000237838	-1.7247	3.15885e-08	down	NA
ENSG00000260633	-1.72224	5.96192e-28	down	NA
ENSG00000249706	-1.72215	3.25149e-06	down	NA
ENSG00000251615	-1.72185	5.0946e-81	down	NA
ENSG00000276128	-1.72114	1.42451e-12	down	NA
ENSG00000257477	-1.7185	3.52294e-12	down	NA
ENSG00000259495	-1.71805	6.7492e-13	down	NA
ENSG00000263400	-1.71765	1.02127e-46	down	NA
ENSG00000285766	-1.71635	2.76179e-09	down	NA
ENSG00000258086	-1.71554	3.76007e-09	down	NA
ENSG00000228549	-1.71519	4.70152e-05	down	NA
ENSG00000259219	-1.71119	4.6895e-05	down	NA
ENSG00000231367	-1.71011	2.07343e-32	down	NA
ENSG00000229155	-1.70621	2.18052e-12	down	NA
ENSG00000233029	-1.70597	1.71776e-16	down	NA
ENSG00000234638	-1.7044	0.0951849	no	NA
ENSG00000226854	-1.69724	0.0320273	down	NA
ENSG00000278934	-1.69707	1.13013e-21	down	NA
ENSG00000230490	-1.69513	7.58334e-35	down	NA
ENSG00000257277	-1.69487	0.148462	no	NA
ENSG00000260125	-1.69384	4.65238e-07	down	NA
ENSG00000232682	-1.69272	2.48369e-09	down	NA
ENSG00000229116	-1.69169	1.54577e-06	down	NA
ENSG00000275805	-1.69158	2.10926e-13	down	NA
ENSG00000261888	-1.68166	1.49412e-34	down	NA
ENSG00000225140	-1.67885	0.00168489	down	NA
ENSG00000214353	-1.67871	2.05674e-10	down	NA
ENSG00000280385	-1.67833	2.21568e-13	down	NA
ENSG00000281969	-1.67592	5.82119e-30	down	NA
ENSG00000243004	-1.6753	3.22611e-30	down	NA
ENSG00000269807	-1.67416	2.6603e-11	down	NA
ENSG00000254333	-1.67281	1.46492e-17	down	NA
ENSG00000247809	-1.6713	4.50176e-57	down	NA
ENSG00000238230	-1.67086	1.48769e-07	down	NA
ENSG00000228170	-1.66759	0.000181846	down	NA
ENSG00000248668	-1.66703	2.79256e-23	down	NA
ENSG00000278873	-1.66564	6.31591e-53	down	NA
ENSG00000259048	-1.66476	0.00114408	down	NA
ENSG00000279946	-1.65595	4.2417e-33	down	NA
ENSG00000222033	-1.64931	1.90597e-10	down	NA
ENSG00000261598	-1.64721	0.0512698	no	NA
ENSG00000284966	-1.6459	1.26564e-07	down	NA
ENSG00000279041	-1.64463	5.14162e-57	down	NA
ENSG00000284808	-1.64229	0.00988025	down	NA
ENSG00000249917	-1.64035	2.24884e-13	down	NA
ENSG00000267097	-1.63884	1.3472e-12	down	NA
ENSG00000236289	-1.63861	0.19276	no	NA
ENSG00000285706	-1.63786	1.37451e-14	down	NA
ENSG00000267606	-1.63461	2.46818e-11	down	NA
ENSG00000232057	-1.63446	0.00361345	down	NA
ENSG00000228853	-1.6317	7.84364e-07	down	NA
ENSG00000254731	-1.63035	5.10953e-15	down	NA
ENSG00000274128	-1.62963	2.70003e-07	down	NA
ENSG00000240405	-1.62879	3.20551e-17	down	NA
ENSG00000267254	-1.62777	1.70946e-37	down	NA
ENSG00000259463	-1.62606	0.0525517	no	NA
ENSG00000229969	-1.62383	0.198114	no	NA
ENSG00000266588	-1.62245	0.000266854	down	NA
ENSG00000263812	-1.62224	6.38022e-15	down	NA
ENSG00000248874	-1.62109	1.37628e-14	down	NA
ENSG00000260871	-1.62082	6.83174e-09	down	NA
ENSG00000260398	-1.61769	2.96768e-21	down	NA
ENSG00000262094	-1.61528	2.67632e-07	down	NA
ENSG00000277697	-1.61453	2.72671e-06	down	NA
ENSG00000135605	-1.61226	4.41357e-60	down	NA
ENSG00000282885	-1.60924	8.09439e-36	down	NA
ENSG00000281008	-1.60884	1.40819e-08	down	NA
ENSG00000231160	-1.60675	9.04516e-46	down	NA
ENSG00000259475	-1.60393	0.000211051	down	NA
ENSG00000229246	-1.60357	6.10873e-05	down	NA
ENSG00000258998	-1.5997	9.95097e-09	down	NA
ENSG00000233878	-1.59878	1.28814e-08	down	NA
ENSG00000237357	-1.59781	3.17128e-25	down	NA
ENSG00000251152	-1.59764	2.56702e-21	down	NA
ENSG00000224577	-1.59759	1.73664e-20	down	NA
ENSG00000267308	-1.59546	5.02088e-08	down	NA
ENSG00000232680	-1.59434	2.31755e-13	down	NA
ENSG00000214049	-1.59208	1.40485e-12	down	NA
ENSG00000272568	-1.59035	2.58248e-18	down	NA
ENSG00000235357	-1.59007	0.00868411	down	NA
ENSG00000254041	-1.58961	0.018069	down	NA
ENSG00000231236	-1.58141	7.37244e-08	down	NA
ENSG00000234567	-1.5809	0.00030252	down	NA
ENSG00000237667	-1.58041	9.75693e-06	down	NA
ENSG00000259280	-1.57962	0.0031561	down	NA
ENSG00000250354	-1.57914	0.00436578	down	NA
ENSG00000267262	-1.57856	1.31317e-05	down	NA
ENSG00000284640	-1.57831	1.66594e-08	down	NA
ENSG00000228035	-1.57673	0.00490223	down	NA
ENSG00000224260	-1.57505	5.19037e-16	down	NA
ENSG00000176984	-1.56747	1.01396e-22	down	NA
ENSG00000261003	-1.56677	2.1822e-16	down	NA
ENSG00000230615	-1.56514	6.30001e-29	down	NA
ENSG00000260337	-1.5648	1.64415e-19	down	NA
ENSG00000227279	-1.56323	0.0484592	down	NA
ENSG00000238099	-1.56059	1.81106e-05	down	NA
ENSG00000267062	-1.55965	1.88268e-09	down	NA
ENSG00000249125	-1.55779	0.00034742	down	NA
ENSG00000249885	-1.55741	0.0230665	down	NA
ENSG00000256751	-1.5572	6.24923e-38	down	NA
ENSG00000227640	-1.55585	4.09861e-18	down	NA
ENSG00000227260	-1.55369	0.0017371	down	NA
ENSG00000176320	-1.55357	4.04717e-17	down	NA
ENSG00000267454	-1.55271	5.82246e-19	down	NA
ENSG00000185168	-1.55082	8.64501e-20	down	NA
ENSG00000246100	-1.55018	2.45351e-38	down	NA
ENSG00000226007	-1.54948	2.66143e-25	down	NA
ENSG00000280294	-1.54906	2.96686e-15	down	NA
ENSG00000267299	-1.54844	0.0368859	down	NA
ENSG00000235563	-1.54684	9.09337e-06	down	NA
ENSG00000223859	-1.54568	0.0645701	no	NA
ENSG00000267774	-1.54563	0.0325979	down	NA
ENSG00000261728	-1.54471	0.138188	no	NA
ENSG00000187185	-1.54453	5.76166e-14	down	NA
ENSG00000267196	-1.54388	4.99839e-20	down	NA
ENSG00000253671	-1.54055	9.58708e-28	down	NA
ENSG00000279427	-1.53522	0.0452737	down	NA
ENSG00000197585	-1.53475	1.92512e-14	down	NA
ENSG00000253647	-1.53394	1.3644e-16	down	NA
ENSG00000224000	-1.53376	7.14808e-05	down	NA
ENSG00000205037	-1.53171	1.15978e-05	down	NA
ENSG00000279913	-1.53094	1.41879e-26	down	NA
ENSG00000258918	-1.53059	2.43805e-09	down	NA
ENSG00000277684	-1.52355	2.36776e-06	down	NA
ENSG00000236526	-1.5231	0.00578325	down	NA
ENSG00000223542	-1.52136	0.0380348	down	NA
ENSG00000235314	-1.5207	5.60899e-34	down	NA
ENSG00000262097	-1.52049	6.12411e-13	down	NA
ENSG00000263586	-1.52037	1.72433e-10	down	NA
ENSG00000250626	-1.51916	0.0258977	down	NA
ENSG00000224746	-1.51734	0.0018594	down	NA
ENSG00000285882	-1.51004	0.00250088	down	NA
ENSG00000272360	-1.50993	6.31908e-06	down	NA
ENSG00000261175	-1.50965	1.80173e-09	down	NA
ENSG00000228569	-1.50755	0.0897241	no	NA
ENSG00000233067	-1.50434	9.90871e-11	down	NA
ENSG00000233730	-1.5039	0.00447729	down	NA
ENSG00000279353	-1.50318	1.29514e-06	down	NA
ENSG00000282943	-1.50279	4.96439e-08	down	NA
ENSG00000274893	-1.50111	7.51579e-07	down	NA
ENSG00000214145	-1.50043	2.36657e-19	down	NA
ENSG00000259291	-1.49832	2.59831e-50	down	NA
ENSG00000253944	-1.49827	1.65334e-24	down	NA
ENSG00000226240	-1.49758	1.08782e-16	down	NA
ENSG00000268658	-1.49533	2.10156e-12	down	NA
ENSG00000267246	-1.49236	8.281e-37	down	NA
ENSG00000230159	-1.49082	NA	NA	NA
ENSG00000244738	-1.48927	0.0377505	down	NA
ENSG00000273958	-1.48853	8.50633e-14	down	NA
ENSG00000226872	-1.4863	2.19482e-06	down	NA
ENSG00000263325	-1.48622	2.20859e-14	down	NA
ENSG00000253509	-1.48436	0.000148833	down	NA
ENSG00000253471	-1.48408	0.275648	no	NA
ENSG00000261621	-1.47983	0.000701886	down	NA
ENSG00000215386	-1.47919	2.36744e-28	down	NA
ENSG00000272856	-1.47796	1.23479e-08	down	NA
ENSG00000273125	-1.47501	9.01847e-06	down	NA
ENSG00000259644	-1.47231	5.82274e-45	down	NA
ENSG00000276122	-1.47193	9.87327e-08	down	NA
ENSG00000267259	-1.47171	6.71753e-18	down	NA
ENSG00000273432	-1.47063	2.21371e-24	down	NA
ENSG00000247416	-1.46926	0.108475	no	NA
ENSG00000285051	-1.46861	4.19535e-10	down	NA
ENSG00000259702	-1.46803	0.0256727	down	NA
ENSG00000279127	-1.4678	0.0644425	no	NA
ENSG00000259954	-1.46757	2.71024e-08	down	NA
ENSG00000268912	-1.4662	6.01332e-33	down	NA
ENSG00000253764	-1.46177	2.40067e-07	down	NA
ENSG00000248753	-1.46154	2.80378e-18	down	NA
ENSG00000263167	-1.4589	1.20614e-07	down	NA
ENSG00000226808	-1.4584	2.99776e-15	down	NA
ENSG00000206129	-1.45775	4.03124e-07	down	NA
ENSG00000230753	-1.45767	3.16468e-16	down	NA
ENSG00000250072	-1.4565	4.84515e-14	down	NA
ENSG00000255045	-1.45582	3.30642e-15	down	NA
ENSG00000236830	-1.45581	1.45803e-51	down	NA
ENSG00000257345	-1.45557	0.000950659	down	NA
ENSG00000231678	-1.45403	2.13712e-09	down	NA
ENSG00000257769	-1.45309	0.000119283	down	NA
ENSG00000244128	-1.45105	9.94505e-10	down	NA
ENSG00000270022	-1.45029	2.46947e-13	down	NA
ENSG00000265778	-1.45001	3.12482e-32	down	NA
ENSG00000279013	-1.44845	7.2102e-07	down	NA
ENSG00000232806	-1.44695	0.0340637	down	NA
ENSG00000276527	-1.44547	0.00175722	down	NA
ENSG00000264019	-1.44479	0.000175722	down	NA
ENSG00000152931	-1.44457	5.87854e-11	down	NA
ENSG00000266288	-1.4435	7.15902e-09	down	NA
ENSG00000262732	-1.4414	0.0720633	no	NA
ENSG00000177112	-1.44082	1.79942e-20	down	NA
ENSG00000255418	-1.43951	7.6318e-10	down	NA
ENSG00000266936	-1.43591	0.0917501	no	NA
ENSG00000258601	-1.43561	0.164948	no	NA
ENSG00000282728	-1.43559	2.24794e-12	down	NA
ENSG00000277619	-1.43489	1.30375e-17	down	NA
ENSG00000259134	-1.43437	5.34584e-18	down	NA
ENSG00000276668	-1.43418	4.46821e-05	down	NA
ENSG00000271926	-1.43233	8.80896e-14	down	NA
ENSG00000280837	-1.431	1.08646e-07	down	NA
ENSG00000264490	-1.43073	0.601805	no	NA
ENSG00000261083	-1.43011	8.36408e-26	down	NA
ENSG00000261121	-1.42865	5.88896e-06	down	NA
ENSG00000284471	-1.42811	1.82398e-10	down	NA
ENSG00000166770	-1.42807	4.736e-28	down	NA
ENSG00000272823	-1.42796	4.89196e-09	down	NA
ENSG00000284601	-1.42745	0.266067	no	NA
ENSG00000225877	-1.42606	9.49303e-07	down	NA
ENSG00000274422	-1.42512	7.33667e-28	down	NA
ENSG00000278921	-1.42481	1.28083e-26	down	NA
ENSG00000245384	-1.42437	0.000128	down	NA
ENSG00000180769	-1.42392	4.47585e-65	down	NA
ENSG00000228115	-1.42344	6.17737e-06	down	NA
ENSG00000260035	-1.42278	9.65956e-05	down	NA
ENSG00000260992	-1.42264	2.83006e-39	down	NA
ENSG00000281655	-1.42097	0.000566262	down	NA
ENSG00000265408	-1.42025	0.000544085	down	NA
ENSG00000285569	-1.41934	0.000199526	down	NA
ENSG00000250971	-1.41892	4.30701e-05	down	NA
ENSG00000234840	-1.41851	3.92395e-13	down	NA
ENSG00000272159	-1.41847	1.85322e-15	down	NA
ENSG00000258499	-1.41816	0.000630199	down	NA
ENSG00000260592	-1.41634	0.00723736	down	NA
ENSG00000281904	-1.41516	0.0959942	no	NA
ENSG00000276500	-1.41423	0.0718311	no	NA
ENSG00000285973	-1.4119	0.000108738	down	NA
ENSG00000231993	-1.41134	1.37827e-19	down	NA
ENSG00000264968	-1.40796	5.16114e-11	down	NA
ENSG00000229352	-1.40742	8.5918e-06	down	NA
ENSG00000177133	-1.40729	3.1733e-13	down	NA
ENSG00000261141	-1.40527	0.00753261	down	NA
ENSG00000261817	-1.40525	0.00158471	down	NA
ENSG00000249249	-1.40318	1.75036e-20	down	NA
ENSG00000224063	-1.40238	9.00317e-12	down	NA
ENSG00000249684	-1.40059	1.58073e-25	down	NA
ENSG00000261662	-1.39587	1.16913e-37	down	NA
ENSG00000255270	-1.39532	3.88604e-08	down	NA
ENSG00000226403	-1.39289	3.71415e-24	down	NA
ENSG00000272894	-1.39243	2.58818e-41	down	NA
ENSG00000271420	-1.38994	9.26945e-14	down	NA
ENSG00000272555	-1.38899	1.84138e-06	down	NA
ENSG00000253985	-1.38777	0.12884	no	NA
ENSG00000233393	-1.38504	0.000164378	down	NA
ENSG00000285080	-1.3844	9.90856e-07	down	NA
ENSG00000234139	-1.38087	9.42031e-10	down	NA
ENSG00000237311	-1.37975	1.03346e-09	down	NA
ENSG00000229495	-1.37754	0.00122401	down	NA
ENSG00000235158	-1.37713	0.0518028	no	NA
ENSG00000285984	-1.37696	1.62027e-13	down	NA
ENSG00000275024	-1.37355	2.38817e-07	down	NA
ENSG00000229625	-1.37352	1.20947e-08	down	NA
ENSG00000223942	-1.37305	0.0671427	no	NA
ENSG00000224239	-1.37274	3.61356e-05	down	NA
ENSG00000275120	-1.372	2.78631e-36	down	NA
ENSG00000236740	-1.37158	2.10273e-21	down	NA
ENSG00000274173	-1.37081	3.09262e-18	down	NA
ENSG00000212939	-1.37057	0.109177	no	NA
ENSG00000264772	-1.37011	3.541e-08	down	NA
ENSG00000232628	-1.36887	3.21359e-08	down	NA
ENSG00000285398	-1.36788	0.160664	no	NA
ENSG00000280432	-1.36584	1.81185e-16	down	NA
ENSG00000272078	-1.36564	3.07977e-08	down	NA
ENSG00000230303	-1.3651	3.31286e-08	down	NA
ENSG00000234418	-1.36477	0.124111	no	NA
ENSG00000260951	-1.36342	NA	NA	NA
ENSG00000205890	-1.36321	4.06401e-07	down	NA
ENSG00000273650	-1.3625	6.22904e-06	down	NA
ENSG00000225914	-1.36221	1.02567e-25	down	NA
ENSG00000249341	-1.35999	0.0323411	down	NA
ENSG00000262160	-1.35917	2.91354e-27	down	NA
ENSG00000255178	-1.35859	0.0182005	down	NA
ENSG00000279645	-1.35792	2.42908e-25	down	NA
ENSG00000224568	-1.35722	0.00113738	down	NA
ENSG00000261478	-1.3565	7.04989e-12	down	NA
ENSG00000272784	-1.35619	0.00389509	down	NA
ENSG00000285719	-1.35594	0.00183565	down	NA
ENSG00000230212	-1.35504	2.35067e-18	down	NA
ENSG00000269318	-1.35051	1.40911e-38	down	NA
ENSG00000254872	-1.35006	2.30066e-07	down	NA
ENSG00000244945	-1.3491	9.0522e-21	down	NA
ENSG00000272690	-1.34868	2.19638e-37	down	NA
ENSG00000224549	-1.34728	1.67913e-12	down	NA
ENSG00000234286	-1.34714	3.20522e-08	down	NA
ENSG00000256916	-1.34438	0.000381395	down	NA
ENSG00000224758	-1.34395	0.000523465	down	NA
ENSG00000226581	-1.34382	1.04124e-08	down	NA
ENSG00000233330	-1.34225	0.00167993	down	NA
ENSG00000238837	-1.34163	1.01895e-07	down	NA
ENSG00000277831	-1.34142	0.000471691	down	NA
ENSG00000250340	-1.3396	NA	NA	NA
ENSG00000227606	-1.33825	0.000631112	down	NA
ENSG00000251432	-1.33807	5.97099e-43	down	NA
ENSG00000259791	-1.33729	0.0880191	no	NA
ENSG00000253552	-1.33632	5.81176e-39	down	NA
ENSG00000261103	-1.33451	NA	NA	NA
ENSG00000241151	-1.33368	0.336346	no	NA
ENSG00000229569	-1.33122	1.48316e-14	down	NA
ENSG00000270659	-1.33041	6.35563e-19	down	NA
ENSG00000257595	-1.33009	1.14212e-09	down	NA
ENSG00000279214	-1.32588	2.25193e-08	down	NA
ENSG00000257060	-1.32578	1.72997e-11	down	NA
ENSG00000203808	-1.32502	4.12513e-11	down	NA
ENSG00000272491	-1.32309	2.21371e-24	down	NA
ENSG00000255007	-1.32297	0.276643	no	NA
ENSG00000271360	-1.32202	0.0381013	down	NA
ENSG00000233968	-1.32143	5.96358e-11	down	NA
ENSG00000279050	-1.32003	1.43102e-15	down	NA
ENSG00000234859	-1.31772	2.37846e-14	down	NA
ENSG00000267311	-1.31487	1.56028e-22	down	NA
ENSG00000232903	-1.31386	0.0132479	down	NA
ENSG00000255084	-1.31275	0.310998	no	NA
ENSG00000247095	-1.31236	5.82345e-26	down	NA
ENSG00000259645	-1.31182	1.78172e-09	down	NA
ENSG00000254740	-1.31057	1.68366e-07	down	NA
ENSG00000229807	-1.30856	1.05058e-17	down	NA
ENSG00000280213	-1.30704	3.88525e-24	down	NA
ENSG00000250334	-1.30436	2.71837e-14	down	NA
ENSG00000259430	-1.30421	3.4634e-09	down	NA
ENSG00000251399	-1.30398	3.46611e-07	down	NA
ENSG00000259616	-1.30353	0.497245	no	NA
ENSG00000235749	-1.30278	1.0979e-06	down	NA
ENSG00000225342	-1.30076	6.98998e-28	down	NA
ENSG00000229196	-1.30039	1.07005e-10	down	NA
ENSG00000232973	-1.30035	5.88211e-21	down	NA
ENSG00000280350	-1.29978	0.747354	no	NA
ENSG00000259523	-1.29956	5.52127e-26	down	NA
ENSG00000260197	-1.29922	7.86591e-15	down	NA
ENSG00000258471	-1.29815	6.86319e-20	down	NA
ENSG00000250508	-1.29683	1.35796e-07	down	NA
ENSG00000232558	-1.29672	1.21011e-08	down	NA
ENSG00000261845	-1.29567	6.38819e-13	down	NA
ENSG00000235875	-1.29464	1.71867e-05	down	NA
ENSG00000268081	-1.29376	1.22938e-12	down	NA
ENSG00000236532	-1.29304	6.02295e-11	down	NA
ENSG00000248846	-1.2924	0.0101221	down	NA
ENSG00000280135	-1.29217	9.28249e-13	down	NA
ENSG00000272482	-1.29	1.95997e-17	down	NA
ENSG00000283108	-1.28968	1.3364e-10	down	NA
ENSG00000203709	-1.28679	1.01923e-54	down	NA
ENSG00000260859	-1.28666	3.84454e-15	down	NA
ENSG00000237949	-1.28558	NA	NA	NA
ENSG00000232311	-1.28557	9.94548e-14	down	NA
ENSG00000239677	-1.28476	NA	NA	NA
ENSG00000258949	-1.28404	8.07923e-05	down	NA
ENSG00000227718	-1.28095	0.441953	no	NA
ENSG00000242136	-1.28089	2.4254e-10	down	NA
ENSG00000267784	-1.28076	3.56486e-10	down	NA
ENSG00000259498	-1.27934	1.2674e-06	down	NA
ENSG00000253190	-1.2787	0.000155976	down	NA
ENSG00000250101	-1.27597	2.70848e-08	down	NA
ENSG00000279663	-1.27554	0.00497879	down	NA
ENSG00000281021	-1.27544	0.00493293	down	NA
ENSG00000279458	-1.27532	3.67246e-09	down	NA
ENSG00000267712	-1.27454	5.6875e-05	down	NA
ENSG00000278989	-1.27392	5.12526e-18	down	NA
ENSG00000223754	-1.27286	6.53555e-05	down	NA
ENSG00000230746	-1.27171	NA	NA	NA
ENSG00000261655	-1.27148	5.75442e-17	down	NA
ENSG00000285106	-1.27085	1.44099e-24	down	NA
ENSG00000280304	-1.27007	6.65413e-18	down	NA
ENSG00000267577	-1.26841	9.56114e-05	down	NA
ENSG00000229619	-1.2679	1.21238e-28	down	NA
ENSG00000260878	-1.26745	0.0205284	down	NA
ENSG00000272626	-1.26738	0.00432135	down	NA
ENSG00000276241	-1.26722	0.000112842	down	NA
ENSG00000262115	-1.26482	1.37016e-06	down	NA
ENSG00000258853	-1.26345	0.265077	no	NA
ENSG00000225708	-1.26255	0.0800536	no	NA
ENSG00000275612	-1.26071	0.00112365	down	NA
ENSG00000279104	-1.25973	0.299138	no	NA
ENSG00000226770	-1.25945	0.755733	no	NA
ENSG00000248441	-1.25931	3.68938e-24	down	NA
ENSG00000229236	-1.25903	4.736e-16	down	NA
ENSG00000267038	-1.25872	0.755801	no	NA
ENSG00000240888	-1.25781	2.10428e-20	down	NA
ENSG00000272320	-1.25703	1.54776e-08	down	NA
ENSG00000220908	-1.25622	0.0126929	down	NA
ENSG00000229558	-1.25424	0.012468	down	NA
ENSG00000227769	-1.25363	7.1293e-15	down	NA
ENSG00000232121	-1.24673	0.68971	no	NA
ENSG00000260686	-1.24672	1.25688e-44	down	NA
ENSG00000253622	-1.24624	0.37265	no	NA
ENSG00000260918	-1.24591	0.0227844	down	NA
ENSG00000243384	-1.2455	0.0448387	down	NA
ENSG00000278601	-1.24459	2.85103e-33	down	NA
ENSG00000272789	-1.24437	2.01523e-08	down	NA
ENSG00000248174	-1.24427	7.26866e-05	down	NA
ENSG00000259290	-1.24326	7.94872e-05	down	NA
ENSG00000261645	-1.24321	3.22354e-09	down	NA
ENSG00000259093	-1.24126	0.0151606	down	NA
ENSG00000267605	-1.24049	5.51476e-08	down	NA
ENSG00000248491	-1.23882	5.21287e-06	down	NA
ENSG00000232363	-1.23861	NA	NA	NA
ENSG00000197934	-1.23795	3.15873e-05	down	NA
ENSG00000259554	-1.2367	0.0301523	down	NA
ENSG00000234678	-1.23638	2.41144e-14	down	NA
ENSG00000251031	-1.23635	9.6333e-05	down	NA
ENSG00000284116	-1.23587	NA	NA	NA
ENSG00000229321	-1.23561	2.75447e-16	down	NA
ENSG00000227927	-1.23475	1.0106e-11	down	NA
ENSG00000226409	-1.23313	6.36359e-09	down	NA
ENSG00000277215	-1.23254	0.0331441	down	NA
ENSG00000258647	-1.23161	9.59336e-09	down	NA
ENSG00000273972	-1.22868	2.80532e-10	down	NA
ENSG00000232377	-1.2282	NA	NA	NA
ENSG00000279117	-1.22757	6.31057e-43	down	NA
ENSG00000236886	-1.22629	8.25919e-06	down	NA
ENSG00000237413	-1.22394	2.64456e-06	down	NA
ENSG00000261468	-1.22391	6.4334e-29	down	NA
ENSG00000271815	-1.22341	1.55327e-15	down	NA
ENSG00000285763	-1.22171	2.15424e-11	down	NA
ENSG00000258631	-1.22096	2.03799e-05	down	NA
ENSG00000232977	-1.21634	9.01579e-17	down	NA
ENSG00000237994	-1.21523	5.04251e-05	down	NA
ENSG00000233061	-1.21435	1.88378e-22	down	NA
ENSG00000280207	-1.21253	5.74018e-09	down	NA
ENSG00000275212	-1.21211	1.50646e-08	down	NA
ENSG00000267776	-1.21146	0.0205325	down	NA
ENSG00000231705	-1.21132	6.9196e-11	down	NA
ENSG00000242795	-1.20971	3.75168e-17	down	NA
ENSG00000248559	-1.20719	2.97037e-19	down	NA
ENSG00000277566	-1.20719	9.44354e-34	down	NA
ENSG00000255145	-1.20674	3.06751e-29	down	NA
ENSG00000230730	-1.20667	2.2748e-06	down	NA
ENSG00000272842	-1.20572	1.09305e-13	down	NA
ENSG00000254757	-1.2054	0.0297002	down	NA
ENSG00000276278	-1.20517	2.04114e-25	down	NA
ENSG00000254153	-1.20406	3.26344e-08	down	NA
ENSG00000258743	-1.20399	0.00110514	down	NA
ENSG00000224204	-1.20339	0.190092	no	NA
ENSG00000260005	-1.20218	1.14017e-08	down	NA
ENSG00000227360	-1.20075	0.768276	no	NA
ENSG00000224326	-1.19982	NA	NA	NA
ENSG00000283122	-1.19705	1.72723e-38	down	NA
ENSG00000266114	-1.19666	0.0264733	down	NA
ENSG00000243410	-1.19645	1.12897e-13	down	NA
ENSG00000283633	-1.19621	1.793e-06	down	NA
ENSG00000259070	-1.19405	3.77596e-19	down	NA
ENSG00000279377	-1.19398	4.36284e-20	down	NA
ENSG00000263627	-1.1925	4.3295e-17	down	NA
ENSG00000279152	-1.19121	2.27835e-05	down	NA
ENSG00000256513	-1.1907	0.770232	no	NA
ENSG00000270077	-1.18935	7.35097e-13	down	NA
ENSG00000272181	-1.1881	1.62881e-08	down	NA
ENSG00000247970	-1.18771	8.13079e-15	down	NA
ENSG00000279022	-1.18723	1.59e-33	down	NA
ENSG00000254278	-1.18222	0.00283468	down	NA
ENSG00000267439	-1.18184	0.197614	no	NA
ENSG00000255404	-1.18175	0.047381	down	NA
ENSG00000227021	-1.18149	0.000895221	down	NA
ENSG00000274031	-1.17964	4.71701e-10	down	NA
ENSG00000260166	-1.17928	6.72861e-08	down	NA
ENSG00000280265	-1.17785	0.269682	no	NA
ENSG00000250685	-1.17725	3.74742e-16	down	NA
ENSG00000259275	-1.17581	3.55312e-25	down	NA
ENSG00000234998	-1.17526	4.7677e-09	down	NA
ENSG00000250906	-1.17501	0.00111601	down	NA
ENSG00000233834	-1.17413	8.34198e-11	down	NA
ENSG00000258667	-1.17327	3.42062e-13	down	NA
ENSG00000226272	-1.17283	0.0480547	down	NA
ENSG00000254707	-1.17239	0.0124681	down	NA
ENSG00000256139	-1.16973	9.19961e-24	down	NA
ENSG00000260711	-1.16887	1.30674e-18	down	NA
ENSG00000271392	-1.16877	9.46332e-05	down	NA
ENSG00000224361	-1.16669	0.0586907	no	NA
ENSG00000274370	-1.16579	4.28337e-19	down	NA
ENSG00000274275	-1.16561	1.61898e-06	down	NA
ENSG00000231817	-1.16271	0.000435224	down	NA
ENSG00000236996	-1.16256	1.08498e-13	down	NA
ENSG00000262898	-1.16125	0.000184315	down	NA
ENSG00000278847	-1.16114	0.0220978	down	NA
ENSG00000254669	-1.16105	0.00257662	down	NA
ENSG00000235641	-1.16083	6.55275e-07	down	NA
ENSG00000279810	-1.15884	4.42237e-05	down	NA
ENSG00000226530	-1.15837	6.2714e-07	down	NA
ENSG00000122548	-1.15822	NA	NA	NA
ENSG00000268955	-1.15371	3.33767e-08	down	NA
ENSG00000237807	-1.15308	1.71161e-14	down	NA
ENSG00000277351	-1.15303	8.98387e-08	down	NA
ENSG00000274979	-1.15257	1.36822e-06	down	NA
ENSG00000272834	-1.15108	0.0307084	down	NA
ENSG00000279344	-1.1505	2.20102e-22	down	NA
ENSG00000233421	-1.14957	0.000683632	down	NA
ENSG00000236366	-1.1493	0.349854	no	NA
ENSG00000246225	-1.14893	1.54805e-12	down	NA
ENSG00000224330	-1.14866	0.7791	no	NA
ENSG00000279411	-1.14853	0.00239742	down	NA
ENSG00000262528	-1.14831	8.64956e-13	down	NA
ENSG00000254744	-1.14713	0.00305724	down	NA
ENSG00000285530	-1.14705	0.00462668	down	NA
ENSG00000282142	-1.14686	0.0859196	no	NA
ENSG00000267224	-1.14582	0.123672	no	NA
ENSG00000258416	-1.14433	NA	NA	NA
ENSG00000284237	-1.14343	1.46313e-17	down	NA
ENSG00000258772	-1.1425	0.00015113	down	NA
ENSG00000262967	-1.14231	0.135742	no	NA
ENSG00000284543	-1.14203	5.22222e-10	down	NA
ENSG00000233395	-1.14115	0.176882	no	NA
ENSG00000232352	-1.14001	0.000160597	down	NA
ENSG00000272505	-1.13683	2.35438e-27	down	NA
ENSG00000269970	-1.13355	2.05882e-12	down	NA
ENSG00000282390	-1.13337	4.46374e-05	down	NA
ENSG00000259855	-1.13333	0.00458012	down	NA
ENSG00000255447	-1.1332	0.00493323	down	NA
ENSG00000225792	-1.13273	1.8245e-06	down	NA
ENSG00000256185	-1.1326	2.9688e-15	down	NA
ENSG00000250360	-1.1325	0.423838	no	NA
ENSG00000284959	-1.13073	4.24145e-19	down	NA
ENSG00000269194	-1.13064	2.54521e-12	down	NA
ENSG00000273258	-1.13035	1.51343e-05	down	NA
ENSG00000249984	-1.12952	NA	NA	NA
ENSG00000285812	-1.12785	0.316407	no	NA
ENSG00000259563	-1.12779	9.83735e-09	down	NA
ENSG00000254951	-1.12773	1.1242e-06	down	NA
ENSG00000260158	-1.12748	0.566953	no	NA
ENSG00000274238	-1.12633	NA	NA	NA
ENSG00000259675	-1.12601	0.286577	no	NA
ENSG00000280281	-1.12542	0.17098	no	NA
ENSG00000250945	-1.12498	0.00103076	down	NA
ENSG00000273489	-1.12464	2.34428e-13	down	NA
ENSG00000230782	-1.12455	0.136276	no	NA
ENSG00000285892	-1.12423	8.01759e-07	down	NA
ENSG00000279249	-1.12326	2.6032e-06	down	NA
ENSG00000259462	-1.12309	1.38627e-07	down	NA
ENSG00000272982	-1.12166	2.01427e-09	down	NA
ENSG00000280138	-1.1205	6.10424e-31	down	NA
ENSG00000260368	-1.11998	1.73964e-27	down	NA
ENSG00000283849	-1.11945	0.000281983	down	NA
ENSG00000273226	-1.11827	8.98149e-26	down	NA
ENSG00000275846	-1.11823	2.32732e-12	down	NA
ENSG00000274560	-1.11775	0.191151	no	NA
ENSG00000251448	-1.11639	NA	NA	NA
ENSG00000267731	-1.11581	1.60586e-19	down	NA
ENSG00000283175	-1.11449	2.55714e-07	down	NA
ENSG00000260151	-1.11424	NA	NA	NA
ENSG00000273328	-1.11382	1.17505e-09	down	NA
ENSG00000229065	-1.11199	8.99453e-25	down	NA
ENSG00000285941	-1.11075	0.336125	no	NA
ENSG00000245812	-1.10874	2.03105e-15	down	NA
ENSG00000258422	-1.1085	0.0987125	no	NA
ENSG00000276144	-1.10618	2.6529e-06	down	NA
ENSG00000275710	-1.10558	4.10855e-05	down	NA
ENSG00000267149	-1.10505	2.42688e-15	down	NA
ENSG00000226352	-1.10443	9.26353e-10	down	NA
ENSG00000224638	-1.10349	1.62797e-08	down	NA
ENSG00000261996	-1.10348	1.13958e-18	down	NA
ENSG00000233214	-1.10321	1.06192e-05	down	NA
ENSG00000259925	-1.10274	0.123676	no	NA
ENSG00000285581	-1.10259	9.52082e-27	down	NA
ENSG00000203392	-1.10114	3.97401e-18	down	NA
ENSG00000249494	-1.10052	2.6782e-06	down	NA
ENSG00000260966	-1.09957	4.36258e-36	down	NA
ENSG00000263904	-1.09815	9.61052e-11	down	NA
ENSG00000259941	-1.09757	5.40235e-06	down	NA
ENSG00000254401	-1.09434	2.77231e-09	down	NA
ENSG00000257771	-1.0935	0.0105986	down	NA
ENSG00000256928	-1.0934	0.00141893	down	NA
ENSG00000260249	-1.09297	9.02539e-14	down	NA
ENSG00000235904	-1.09283	3.92975e-07	down	NA
ENSG00000256462	-1.09191	3.52328e-16	down	NA
ENSG00000271958	-1.08874	0.000412231	down	NA
ENSG00000275438	-1.08841	2.26108e-06	down	NA
ENSG00000205861	-1.08806	4.06057e-19	down	NA
ENSG00000275088	-1.08653	0.0868034	no	NA
ENSG00000278035	-1.08454	8.09802e-05	down	NA
ENSG00000225532	-1.08415	0.159837	no	NA
ENSG00000226237	-1.08309	1.77353e-13	down	NA
ENSG00000265334	-1.0812	9.54559e-06	down	NA
ENSG00000279602	-1.08117	5.22701e-14	down	NA
ENSG00000248576	-1.08074	0.07579	no	NA
ENSG00000284669	-1.08057	0.0001257	down	NA
ENSG00000272783	-1.07859	2.88396e-07	down	NA
ENSG00000280022	-1.07707	2.01203e-10	down	NA
ENSG00000227920	-1.07473	1.35626e-05	down	NA
ENSG00000250846	-1.07442	0.318545	no	NA
ENSG00000235741	-1.07235	4.49681e-05	down	NA
ENSG00000281128	-1.07187	0.000115222	down	NA
ENSG00000229855	-1.07095	0.199834	no	NA
ENSG00000258545	-1.07065	2.16731e-06	down	NA
ENSG00000261183	-1.07046	1.72222e-19	down	NA
ENSG00000280767	-1.07031	0.00773096	down	NA
ENSG00000178803	-1.07014	0.00867848	down	NA
ENSG00000234577	-1.06984	NA	NA	NA
ENSG00000229660	-1.06963	6.65622e-08	down	NA
ENSG00000224592	-1.06809	9.01063e-10	down	NA
ENSG00000259218	-1.06739	0.228033	no	NA
ENSG00000253258	-1.06729	1.73686e-06	down	NA
ENSG00000285881	-1.06726	0.0607406	no	NA
ENSG00000267723	-1.0664	0.33118	no	NA
ENSG00000237886	-1.06476	3.38021e-17	down	NA
ENSG00000275672	-1.06448	0.0132982	down	NA
ENSG00000180861	-1.06371	2.57883e-05	down	NA
ENSG00000260647	-1.06213	2.03785e-16	down	NA
ENSG00000280099	-1.05801	2.2601e-14	down	NA
ENSG00000261104	-1.05798	2.38817e-07	down	NA
ENSG00000229980	-1.05795	3.71242e-18	down	NA
ENSG00000260780	-1.05794	NA	NA	NA
ENSG00000205488	-1.05749	1.42755e-16	down	NA
ENSG00000225655	-1.05481	0.0188816	down	NA
ENSG00000268618	-1.05465	0.0257453	down	NA
ENSG00000275392	-1.05357	NA	NA	NA
ENSG00000250658	-1.05344	0.000281983	down	NA
ENSG00000254139	-1.05326	0.31882	no	NA
ENSG00000232110	-1.05251	0.569218	no	NA
ENSG00000279811	-1.05199	1.44974e-16	down	NA
ENSG00000279932	-1.05177	1.50726e-08	down	NA
ENSG00000271897	-1.05068	0.202294	no	NA
ENSG00000279312	-1.0493	5.53676e-14	down	NA
ENSG00000267532	-1.04904	2.75925e-20	down	NA
ENSG00000255248	-1.04838	1.78433e-19	down	NA
ENSG00000203876	-1.04781	1.89289e-16	down	NA
ENSG00000253641	-1.0471	1.19887e-24	down	NA
ENSG00000224023	-1.04658	3.09652e-17	down	NA
ENSG00000261428	-1.04634	5.06971e-25	down	NA
ENSG00000283436	-1.04561	0.000705016	down	NA
ENSG00000279858	-1.04548	7.77683e-05	down	NA
ENSG00000271850	-1.0451	NA	NA	NA
ENSG00000226026	-1.04467	4.38416e-11	down	NA
ENSG00000255389	-1.04428	6.20396e-21	down	NA
ENSG00000248565	-1.04408	0.000248468	down	NA
ENSG00000239513	-1.04363	0.145703	no	NA
ENSG00000255655	-1.04242	8.98674e-13	down	NA
ENSG00000270589	-1.04216	4.22613e-25	down	NA
ENSG00000235978	-1.04126	3.15878e-33	down	NA
ENSG00000224825	-1.04051	0.159374	no	NA
ENSG00000259269	-1.04027	0.0153063	down	NA
ENSG00000249180	-1.04008	0.0832954	no	NA
ENSG00000236434	-1.03962	NA	NA	NA
ENSG00000233967	-1.03859	1.87618e-27	down	NA
ENSG00000175147	-1.03835	1.03042e-20	down	NA
ENSG00000267429	-1.03818	0.0583141	no	NA
ENSG00000272081	-1.03689	1.0171e-12	down	NA
ENSG00000258520	-1.0357	NA	NA	NA
ENSG00000226276	-1.03489	1.48566e-16	down	NA
ENSG00000266900	-1.03457	5.7671e-33	down	NA
ENSG00000278899	-1.03366	1.92547e-11	down	NA
ENSG00000273218	-1.03302	6.04474e-05	down	NA
ENSG00000272153	-1.03284	0.000331141	down	NA
ENSG00000239801	-1.03191	0.000577789	down	NA
ENSG00000236075	-1.03158	NA	NA	NA
ENSG00000273149	-1.03125	5.52979e-21	down	NA
ENSG00000278611	-1.03119	1.16887e-08	down	NA
ENSG00000230978	-1.03071	0.196328	no	NA
ENSG00000283766	-1.03062	0.0775032	no	NA
ENSG00000233005	-1.03057	0.042789	down	NA
ENSG00000272864	-1.0298	1.60447e-06	down	NA
ENSG00000099797	-1.0292	4.3788e-26	down	NA
ENSG00000279668	-1.02896	0.000101449	down	NA
ENSG00000278740	-1.02761	1.31064e-12	down	NA
ENSG00000270876	-1.02752	0.0684725	no	NA
ENSG00000272912	-1.02747	0.0594973	no	NA
ENSG00000203280	-1.02632	0.0036331	down	NA
ENSG00000259380	-1.02556	0.000124319	down	NA
ENSG00000264345	-1.02466	0.00453606	down	NA
ENSG00000225982	-1.02449	0.00024668	down	NA
ENSG00000225948	-1.02412	0.000334023	down	NA
ENSG00000275234	-1.02389	1.10655e-17	down	NA
ENSG00000223874	-1.02368	0.00659438	down	NA
ENSG00000230417	-1.02348	3.2136e-09	down	NA
ENSG00000235271	-1.02328	4.98424e-12	down	NA
ENSG00000229267	-1.02294	5.48401e-20	down	NA
ENSG00000226571	-1.02291	4.33247e-07	down	NA
ENSG00000242628	-1.01869	0.00596948	down	NA
ENSG00000238250	-1.01835	4.56567e-05	down	NA
ENSG00000254862	-1.01807	5.16713e-05	down	NA
ENSG00000251456	-1.01747	1.9619e-12	down	NA
ENSG00000273599	-1.01655	2.17719e-16	down	NA
ENSG00000214797	-1.01655	0.00993025	down	NA
ENSG00000243069	-1.01523	2.72404e-06	down	NA
ENSG00000234456	-1.01412	5.22542e-23	down	NA
ENSG00000266998	-1.01301	3.27926e-06	down	NA
ENSG00000279537	-1.01233	1.48924e-12	down	NA
ENSG00000235043	-1.01231	1.85322e-15	down	NA
ENSG00000226197	-1.01225	1.64221e-05	down	NA
ENSG00000256288	-1.01184	0.317434	no	NA
ENSG00000285714	-1.01128	0.123094	no	NA
ENSG00000230438	-1.01114	1.43494e-18	down	NA
ENSG00000273923	-1.0111	0.0325979	down	NA
ENSG00000241720	-1.00949	0.00774871	down	NA
ENSG00000262966	-1.00884	0.000468249	down	NA
ENSG00000227131	-1.00866	NA	NA	NA
ENSG00000267414	-1.00853	5.10902e-15	down	NA
ENSG00000261823	-1.0076	4.01526e-05	down	NA
ENSG00000231194	-1.00721	2.55564e-06	down	NA
ENSG00000267345	-1.00626	4.57119e-06	down	NA
ENSG00000270607	-1.00486	7.09764e-07	down	NA
ENSG00000215769	-1.00429	9.37746e-30	down	NA
ENSG00000272966	-1.00404	1.08293e-05	down	NA
ENSG00000273221	-1.00292	3.47237e-26	down	NA
ENSG00000255240	-1.00275	6.72189e-08	down	NA
ENSG00000234949	-1.00193	0.000237558	down	NA
ENSG00000267338	-1.00138	2.14737e-05	down	NA
ENSG00000254461	-1.00054	4.09783e-08	down	NA
ENSG00000277200	-1.00012	1.54289e-09	down	NA
ENSG00000283674	-0.999226	4.22059e-11	no	NA
ENSG00000204092	-0.99915	NA	no	NA
ENSG00000259327	-0.999115	0.00975418	no	NA
ENSG00000272885	-0.999107	6.85015e-07	no	NA
ENSG00000226925	-0.998124	NA	no	NA
ENSG00000279642	-0.99792	0.00114543	no	NA
ENSG00000228401	-0.995395	0.0225346	no	NA
ENSG00000261451	-0.99411	8.84422e-28	no	NA
ENSG00000272472	-0.994075	1.60928e-06	no	NA
ENSG00000273156	-0.99272	7.15927e-14	no	NA
ENSG00000271761	-0.992408	0.00071708	no	NA
ENSG00000261472	-0.991767	NA	no	NA
ENSG00000233093	-0.990077	1.9051e-07	no	NA
ENSG00000285619	-0.989285	NA	no	NA
ENSG00000250056	-0.989251	4.13951e-05	no	NA
ENSG00000279044	-0.989236	5.83798e-13	no	NA
ENSG00000242516	-0.987568	1.54909e-11	no	NA
ENSG00000254964	-0.987453	0.0193956	no	NA
ENSG00000263684	-0.987331	NA	no	NA
ENSG00000271727	-0.986835	7.5864e-07	no	NA
ENSG00000215841	-0.986373	5.54837e-05	no	NA
ENSG00000248896	-0.986224	2.62469e-09	no	NA
ENSG00000269486	-0.985573	8.51706e-08	no	NA
ENSG00000235947	-0.98537	4.85258e-08	no	NA
ENSG00000285790	-0.984963	0.000528606	no	NA
ENSG00000273674	-0.98488	1.80098e-10	no	NA
ENSG00000242370	-0.984346	NA	no	NA
ENSG00000235491	-0.98411	0.648384	no	NA
ENSG00000273350	-0.983781	1.80149e-09	no	NA
ENSG00000258603	-0.983612	7.03121e-06	no	NA
ENSG00000285100	-0.982786	0.00153127	no	NA
ENSG00000261338	-0.982285	2.14874e-45	no	NA
ENSG00000243491	-0.981922	7.77143e-06	no	NA
ENSG00000228835	-0.981305	0.0105822	no	NA
ENSG00000261462	-0.981239	0.162815	no	NA
ENSG00000261490	-0.980885	1.32345e-25	no	NA
ENSG00000262801	-0.980641	0.673149	no	NA
ENSG00000228484	-0.980309	0.435775	no	NA
ENSG00000262119	-0.978603	2.20919e-07	no	NA
ENSG00000273293	-0.978009	0.126231	no	NA
ENSG00000234553	-0.977999	0.0844396	no	NA
ENSG00000233256	-0.977897	0.673664	no	NA
ENSG00000225978	-0.977155	1.62526e-06	no	NA
ENSG00000269376	-0.976279	3.9896e-05	no	NA
ENSG00000268987	-0.976167	3.595e-07	no	NA
ENSG00000225938	-0.97594	8.752e-10	no	NA
ENSG00000232934	-0.975072	3.19991e-14	no	NA
ENSG00000255311	-0.974867	0.20527	no	NA
ENSG00000266256	-0.974789	3.3587e-06	no	NA
ENSG00000283757	-0.974311	3.49956e-05	no	NA
ENSG00000257683	-0.974128	0.153823	no	NA
ENSG00000273521	-0.973691	1.19041e-09	no	NA
ENSG00000263393	-0.973688	0.00384483	no	NA
ENSG00000261570	-0.973465	0.0265849	no	NA
ENSG00000236711	-0.972852	1.39824e-07	no	NA
ENSG00000227175	-0.972398	NA	no	NA
ENSG00000248473	-0.972239	0.094161	no	NA
ENSG00000232821	-0.972164	0.220653	no	NA
ENSG00000260892	-0.970852	3.64156e-15	no	NA
ENSG00000271347	-0.970323	6.29209e-19	no	NA
ENSG00000250514	-0.969896	0.0140193	no	NA
ENSG00000243018	-0.969646	NA	no	NA
ENSG00000279192	-0.968902	8.55234e-21	no	NA
ENSG00000229108	-0.967771	0.0426138	no	NA
ENSG00000256969	-0.967703	0.655141	no	NA
ENSG00000268970	-0.967168	0.00558411	no	NA
ENSG00000267207	-0.966484	0.0010576	no	NA
ENSG00000274954	-0.965365	5.80878e-12	no	NA
ENSG00000269986	-0.965094	2.43045e-06	no	NA
ENSG00000237940	-0.964909	1.14554e-17	no	NA
ENSG00000229666	-0.962951	3.21467e-14	no	NA
ENSG00000229151	-0.962527	0.000512597	no	NA
ENSG00000259072	-0.962376	NA	no	NA
ENSG00000275413	-0.962245	1.77575e-16	no	NA
ENSG00000235257	-0.962056	1.0999e-23	no	NA
ENSG00000260025	-0.961137	1.46887e-12	no	NA
ENSG00000265912	-0.960572	0.00209281	no	NA
ENSG00000250909	-0.959097	0.00716639	no	NA
ENSG00000254295	-0.95904	6.062e-06	no	NA
ENSG00000232738	-0.958383	0.820009	no	NA
ENSG00000261038	-0.957753	0.634436	no	NA
ENSG00000229694	-0.95754	0.00034043	no	NA
ENSG00000260613	-0.957107	0.0260252	no	NA
ENSG00000212766	-0.95693	0.00097412	no	NA
ENSG00000262133	-0.956482	0.00617294	no	NA
ENSG00000258729	-0.956142	NA	no	NA
ENSG00000277245	-0.955157	1.90304e-08	no	NA
ENSG00000267719	-0.954436	NA	no	NA
ENSG00000268605	-0.953687	NA	no	NA
ENSG00000273399	-0.953648	4.34567e-11	no	NA
ENSG00000205930	-0.952826	8.80483e-20	no	NA
ENSG00000269887	-0.952305	4.64552e-17	no	NA
ENSG00000250241	-0.952093	0.0395819	no	NA
ENSG00000272143	-0.952083	2.2876e-11	no	NA
ENSG00000240006	-0.951626	6.84179e-05	no	NA
ENSG00000279142	-0.951361	0.00579323	no	NA
ENSG00000272370	-0.951063	1.36116e-07	no	NA
ENSG00000279409	-0.950613	4.00638e-12	no	NA
ENSG00000228559	-0.950041	0.296263	no	NA
ENSG00000275880	-0.949321	2.55541e-12	no	NA
ENSG00000260461	-0.949257	6.50144e-26	no	NA
ENSG00000244968	-0.949045	1.70703e-10	no	NA
ENSG00000275367	-0.948646	8.17058e-12	no	NA
ENSG00000273188	-0.94725	0.000118779	no	NA
ENSG00000235532	-0.946617	0.000170565	no	NA
ENSG00000236901	-0.946185	1.76053e-20	no	NA
ENSG00000230084	-0.945742	4.53981e-11	no	NA
ENSG00000259434	-0.945546	NA	no	NA
ENSG00000261656	-0.945098	0.00184282	no	NA
ENSG00000234026	-0.944026	6.00455e-13	no	NA
ENSG00000273487	-0.943035	0.000950683	no	NA
ENSG00000257839	-0.94284	3.66651e-13	no	NA
ENSG00000261502	-0.942694	1.13037e-05	no	NA
ENSG00000249265	-0.942448	NA	no	NA
ENSG00000261071	-0.942391	2.3457e-19	no	NA
ENSG00000178722	-0.941917	0.00345791	no	NA
ENSG00000240219	-0.941347	4.01452e-09	no	NA
ENSG00000279145	-0.941087	1.80758e-20	no	NA
ENSG00000231901	-0.940187	0.0890631	no	NA
ENSG00000258845	-0.939357	0.0530904	no	NA
ENSG00000241316	-0.939272	2.53245e-21	no	NA
ENSG00000257551	-0.939158	5.22922e-07	no	NA
ENSG00000273271	-0.938786	5.43772e-26	no	NA
ENSG00000254855	-0.938698	1.78449e-08	no	NA
ENSG00000260645	-0.938214	7.22162e-23	no	NA
ENSG00000232034	-0.9358	7.25405e-17	no	NA
ENSG00000235321	-0.935517	0.0116648	no	NA
ENSG00000236915	-0.934993	4.92493e-10	no	NA
ENSG00000227888	-0.93492	1.5986e-10	no	NA
ENSG00000260823	-0.934573	0.00779871	no	NA
ENSG00000260619	-0.93421	0.000280235	no	NA
ENSG00000251676	-0.933864	0.0191678	no	NA
ENSG00000250218	-0.933269	0.19278	no	NA
ENSG00000254863	-0.933119	0.130234	no	NA
ENSG00000226676	-0.932697	0.00182589	no	NA
ENSG00000222043	-0.932559	8.93393e-10	no	NA
ENSG00000280032	-0.932152	6.25784e-12	no	NA
ENSG00000279289	-0.931585	3.64221e-13	no	NA
ENSG00000230975	-0.930797	0.428624	no	NA
ENSG00000279447	-0.929016	1.18147e-07	no	NA
ENSG00000224149	-0.927024	0.0484592	no	NA
ENSG00000245729	-0.926308	NA	no	NA
ENSG00000236404	-0.92545	1.9844e-13	no	NA
ENSG00000279096	-0.925382	0.0158946	no	NA
ENSG00000258636	-0.925305	0.000150753	no	NA
ENSG00000276223	-0.922196	0.00383246	no	NA
ENSG00000259126	-0.920885	0.226023	no	NA
ENSG00000255159	-0.920602	NA	no	NA
ENSG00000282022	-0.919964	0.00235478	no	NA
ENSG00000272567	-0.919954	5.75836e-09	no	NA
ENSG00000267462	-0.919483	0.00893496	no	NA
ENSG00000268833	-0.918874	0.0149348	no	NA
ENSG00000280259	-0.918047	0.000112216	no	NA
ENSG00000272354	-0.91722	0.0060642	no	NA
ENSG00000260693	-0.914371	1.00143e-13	no	NA
ENSG00000224822	-0.914355	1.18838e-10	no	NA
ENSG00000223522	-0.913904	0.11288	no	NA
ENSG00000228351	-0.911137	NA	no	NA
ENSG00000271917	-0.909598	4.66572e-10	no	NA
ENSG00000249279	-0.909445	2.62647e-05	no	NA
ENSG00000257151	-0.907956	3.33369e-15	no	NA
ENSG00000225623	-0.907299	0.214492	no	NA
ENSG00000214708	-0.907104	1.41423e-05	no	NA
ENSG00000284240	-0.906727	0.000110745	no	NA
ENSG00000248757	-0.906155	0.00118607	no	NA
ENSG00000274987	-0.905924	6.76723e-11	no	NA
ENSG00000274565	-0.904559	4.5394e-12	no	NA
ENSG00000268475	-0.904039	1.72586e-10	no	NA
ENSG00000255847	-0.903408	0.000117945	no	NA
ENSG00000237080	-0.90194	0.102027	no	NA
ENSG00000284600	-0.90021	0.701974	no	NA
ENSG00000279696	-0.899408	2.22154e-17	no	NA
ENSG00000272334	-0.89926	2.26006e-05	no	NA
ENSG00000231964	-0.899151	6.89151e-07	no	NA
ENSG00000224371	-0.896797	NA	no	NA
ENSG00000248774	-0.896723	2.15647e-11	no	NA
ENSG00000251314	-0.89606	5.49062e-12	no	NA
ENSG00000233237	-0.894294	5.98496e-13	no	NA
ENSG00000272686	-0.894259	2.14979e-24	no	NA
ENSG00000236256	-0.894186	6.30129e-07	no	NA
ENSG00000254363	-0.893763	1.0614e-19	no	NA
ENSG00000267603	-0.893345	NA	no	NA
ENSG00000236013	-0.893342	NA	no	NA
ENSG00000250742	-0.892314	9.6078e-19	no	NA
ENSG00000261757	-0.890899	0.00752172	no	NA
ENSG00000279091	-0.890776	0.00680129	no	NA
ENSG00000263065	-0.890553	3.87422e-06	no	NA
ENSG00000228044	-0.890033	0.000380105	no	NA
ENSG00000273372	-0.889606	3.20518e-09	no	NA
ENSG00000274225	-0.889044	3.61919e-07	no	NA
ENSG00000248954	-0.888839	2.00806e-05	no	NA
ENSG00000260581	-0.888779	1.85077e-07	no	NA
ENSG00000250131	-0.888647	3.40009e-10	no	NA
ENSG00000281852	-0.88791	5.33732e-07	no	NA
ENSG00000272777	-0.887896	2.39387e-13	no	NA
ENSG00000272506	-0.886595	1.09011e-12	no	NA
ENSG00000284707	-0.886361	5.05249e-18	no	NA
ENSG00000260586	-0.885654	1.07796e-14	no	NA
ENSG00000226496	-0.885595	3.75253e-05	no	NA
ENSG00000231720	-0.885329	NA	no	NA
ENSG00000279743	-0.884553	NA	no	NA
ENSG00000281769	-0.884512	0.202689	no	NA
ENSG00000278993	-0.884182	3.25647e-12	no	NA
ENSG00000248019	-0.883048	3.74533e-22	no	NA
ENSG00000266258	-0.881985	2.67491e-11	no	NA
ENSG00000197291	-0.881319	7.36247e-11	no	NA
ENSG00000228812	-0.881196	0.224643	no	NA
ENSG00000231689	-0.880292	0.592469	no	NA
ENSG00000261064	-0.880208	5.02701e-22	no	NA
ENSG00000235410	-0.879167	NA	no	NA
ENSG00000257453	-0.879138	0.0450015	no	NA
ENSG00000253586	-0.878627	2.22122e-18	no	NA
ENSG00000203643	-0.87794	NA	no	NA
ENSG00000278965	-0.877846	1.75432e-05	no	NA
ENSG00000256650	-0.877758	2.09791e-06	no	NA
ENSG00000279415	-0.877625	1.3152e-10	no	NA
ENSG00000258655	-0.876605	4.82061e-16	no	NA
ENSG00000276724	-0.875613	1.7105e-05	no	NA
ENSG00000279714	-0.875512	0.567048	no	NA
ENSG00000259883	-0.875455	0.5678	no	NA
ENSG00000238290	-0.874799	0.000297318	no	NA
ENSG00000258066	-0.874317	5.70576e-05	no	NA
ENSG00000270523	-0.874297	0.0714991	no	NA
ENSG00000227987	-0.873088	NA	no	NA
ENSG00000232600	-0.872382	3.54149e-08	no	NA
ENSG00000278912	-0.87156	0.184025	no	NA
ENSG00000283064	-0.871293	2.26821e-08	no	NA
ENSG00000270210	-0.87073	8.21267e-11	no	NA
ENSG00000248703	-0.869819	0.338161	no	NA
ENSG00000232754	-0.869027	0.00710954	no	NA
ENSG00000250158	-0.868883	1.98231e-07	no	NA
ENSG00000227803	-0.867704	0.0603104	no	NA
ENSG00000277449	-0.867385	4.66624e-17	no	NA
ENSG00000250602	-0.866731	0.00107014	no	NA
ENSG00000279410	-0.866407	3.22171e-11	no	NA
ENSG00000177369	-0.865438	0.044168	no	NA
ENSG00000231621	-0.865227	0.0794831	no	NA
ENSG00000225833	-0.865012	0.572729	no	NA
ENSG00000253181	-0.864733	NA	no	NA
ENSG00000261054	-0.863634	1.81582e-06	no	NA
ENSG00000254138	-0.863434	NA	no	NA
ENSG00000233806	-0.863429	1.26867e-14	no	NA
ENSG00000272046	-0.861562	0.0830898	no	NA
ENSG00000246898	-0.860958	8.02591e-11	no	NA
ENSG00000255067	-0.860813	2.86898e-17	no	NA
ENSG00000275332	-0.860515	0.00826382	no	NA
ENSG00000250889	-0.860266	4.26949e-14	no	NA
ENSG00000274444	-0.859048	0.0061524	no	NA
ENSG00000271200	-0.858837	2.68573e-06	no	NA
ENSG00000225285	-0.858643	9.21206e-15	no	NA
ENSG00000269696	-0.858597	4.19778e-08	no	NA
ENSG00000259211	-0.858569	NA	no	NA
ENSG00000271952	-0.857574	NA	no	NA
ENSG00000276417	-0.857534	3.07459e-09	no	NA
ENSG00000227695	-0.856606	0.0032855	no	NA
ENSG00000270883	-0.856509	2.16523e-05	no	NA
ENSG00000265246	-0.855757	0.0139654	no	NA
ENSG00000261829	-0.855602	NA	no	NA
ENSG00000270071	-0.855355	0.0287286	no	NA
ENSG00000228065	-0.854854	1.28811e-08	no	NA
ENSG00000237853	-0.854474	NA	no	NA
ENSG00000279662	-0.854117	7.08539e-12	no	NA
ENSG00000232056	-0.852618	NA	no	NA
ENSG00000235652	-0.852417	6.0111e-21	no	NA
ENSG00000256427	-0.850803	0.000254186	no	NA
ENSG00000248408	-0.850335	NA	no	NA
ENSG00000267421	-0.850074	0.0249744	no	NA
ENSG00000271259	-0.849699	1.04659e-06	no	NA
ENSG00000245598	-0.848377	0.0151179	no	NA
ENSG00000255334	-0.847674	1.13107e-06	no	NA
ENSG00000203897	-0.847503	0.36134	no	NA
ENSG00000248727	-0.847493	1.59215e-13	no	NA
ENSG00000268745	-0.847105	0.000358507	no	NA
ENSG00000231437	-0.8462	9.20526e-07	no	NA
ENSG00000257322	-0.846081	9.94596e-06	no	NA
ENSG00000250266	-0.846031	0.720848	no	NA
ENSG00000273356	-0.845773	3.43234e-16	no	NA
ENSG00000254024	-0.845088	3.857e-09	no	NA
ENSG00000276863	-0.844202	0.118955	no	NA
ENSG00000260510	-0.843931	7.97377e-06	no	NA
ENSG00000282160	-0.84367	NA	no	NA
ENSG00000259336	-0.843596	3.45041e-13	no	NA
ENSG00000246985	-0.843258	1.21202e-13	no	NA
ENSG00000270016	-0.842711	2.20903e-06	no	NA
ENSG00000269802	-0.842446	0.0202074	no	NA
ENSG00000258810	-0.84169	4.53925e-08	no	NA
ENSG00000229543	-0.839788	NA	no	NA
ENSG00000235527	-0.8388	1.19325e-14	no	NA
ENSG00000271382	-0.838109	2.50559e-11	no	NA
ENSG00000258749	-0.837464	1.09983e-08	no	NA
ENSG00000277386	-0.836956	1.92122e-08	no	NA
ENSG00000253434	-0.836517	0.844635	no	NA
ENSG00000250850	-0.83616	0.421372	no	NA
ENSG00000279430	-0.835808	7.47808e-07	no	NA
ENSG00000279722	-0.835545	2.72531e-27	no	NA
ENSG00000251218	-0.835379	NA	no	NA
ENSG00000232295	-0.835026	1.21709e-13	no	NA
ENSG00000233864	-0.834179	4.38363e-09	no	NA
ENSG00000214783	-0.833797	8.5375e-11	no	NA
ENSG00000250280	-0.833158	6.36393e-11	no	NA
ENSG00000256706	-0.833084	0.0207325	no	NA
ENSG00000253629	-0.832938	NA	no	NA
ENSG00000230470	-0.832093	6.10622e-16	no	NA
ENSG00000234350	-0.832031	0.00101181	no	NA
ENSG00000272824	-0.831975	1.70327e-07	no	NA
ENSG00000213963	-0.831261	3.97972e-12	no	NA
ENSG00000261033	-0.830796	0.132396	no	NA
ENSG00000274825	-0.82886	7.48246e-11	no	NA
ENSG00000278722	-0.828319	0.171288	no	NA
ENSG00000249856	-0.828136	0.00350763	no	NA
ENSG00000225012	-0.827869	NA	no	NA
ENSG00000260141	-0.827772	0.163587	no	NA
ENSG00000270154	-0.827301	7.90434e-15	no	NA
ENSG00000218018	-0.827262	0.000151018	no	NA
ENSG00000267688	-0.826017	1.16759e-06	no	NA
ENSG00000226877	-0.825969	0.00886961	no	NA
ENSG00000272209	-0.825802	0.00274327	no	NA
ENSG00000268810	-0.825423	NA	no	NA
ENSG00000237419	-0.824502	0.580751	no	NA
ENSG00000257002	-0.824003	0.0699916	no	NA
ENSG00000278917	-0.82355	3.29369e-09	no	NA
ENSG00000273007	-0.823367	6.00917e-08	no	NA
ENSG00000262313	-0.823325	NA	no	NA
ENSG00000225138	-0.82278	1.69094e-12	no	NA
ENSG00000249464	-0.82256	1.3708e-12	no	NA
ENSG00000262995	-0.822101	NA	no	NA
ENSG00000250075	-0.82155	2.15693e-12	no	NA
ENSG00000273805	-0.821205	0.0200833	no	NA
ENSG00000262075	-0.820994	0.0129204	no	NA
ENSG00000272695	-0.819765	2.68924e-09	no	NA
ENSG00000237153	-0.819432	NA	no	NA
ENSG00000213904	-0.81924	3.63192e-15	no	NA
ENSG00000226647	-0.819052	NA	no	NA
ENSG00000229368	-0.816439	4.62306e-23	no	NA
ENSG00000251209	-0.814457	4.09438e-05	no	NA
ENSG00000205106	-0.814449	0.000102028	no	NA
ENSG00000283445	-0.813657	8.47951e-10	no	NA
ENSG00000275322	-0.81292	7.2102e-07	no	NA
ENSG00000249852	-0.812323	0.050757	no	NA
ENSG00000279606	-0.811795	0.0823655	no	NA
ENSG00000259519	-0.811685	0.00132698	no	NA
ENSG00000274317	-0.811538	NA	no	NA
ENSG00000261219	-0.811493	3.0168e-05	no	NA
ENSG00000260840	-0.811267	0.0276334	no	NA
ENSG00000265374	-0.810743	0.251521	no	NA
ENSG00000270059	-0.810632	8.06678e-08	no	NA
ENSG00000279361	-0.810602	4.58102e-10	no	NA
ENSG00000267437	-0.810535	0.0164903	no	NA
ENSG00000251600	-0.810219	2.48789e-06	no	NA
ENSG00000233251	-0.810078	8.39617e-07	no	NA
ENSG00000261324	-0.809935	3.50324e-17	no	NA
ENSG00000274092	-0.809903	0.00307071	no	NA
ENSG00000250957	-0.809114	NA	no	NA
ENSG00000224238	-0.808312	8.38191e-05	no	NA
ENSG00000259935	-0.808263	9.46334e-21	no	NA
ENSG00000259932	-0.807648	0.0636195	no	NA
ENSG00000254815	-0.807494	7.86044e-08	no	NA
ENSG00000255495	-0.806878	3.07136e-19	no	NA
ENSG00000223910	-0.806539	0.026968	no	NA
ENSG00000203804	-0.806478	4.6296e-16	no	NA
ENSG00000260019	-0.806091	0.849811	no	NA
ENSG00000228421	-0.805308	0.000564669	no	NA
ENSG00000260331	-0.80436	1.84329e-05	no	NA
ENSG00000235576	-0.803624	1.28158e-06	no	NA
ENSG00000274798	-0.803021	0.00602142	no	NA
ENSG00000279174	-0.80132	4.37075e-08	no	NA
ENSG00000254143	-0.801021	0.0416759	no	NA
ENSG00000253949	-0.800609	0.384071	no	NA
ENSG00000243083	-0.799825	0.0426777	no	NA
ENSG00000233008	-0.799649	1.11369e-05	no	NA
ENSG00000285751	-0.799636	0.0571624	no	NA
ENSG00000233978	-0.799537	0.375168	no	NA
ENSG00000226245	-0.798626	0.0193953	no	NA
ENSG00000258487	-0.798318	0.449141	no	NA
ENSG00000272650	-0.79815	2.27882e-19	no	NA
ENSG00000203334	-0.798091	0.00506806	no	NA
ENSG00000258169	-0.797777	0.508115	no	NA
ENSG00000235023	-0.797489	0.174051	no	NA
ENSG00000275894	-0.797135	8.99458e-08	no	NA
ENSG00000236714	-0.796637	0.0148317	no	NA
ENSG00000228648	-0.796282	NA	no	NA
ENSG00000279838	-0.796189	3.95358e-12	no	NA
ENSG00000235629	-0.795534	0.037978	no	NA
ENSG00000239219	-0.794754	0.000129268	no	NA
ENSG00000279982	-0.793567	1.49484e-16	no	NA
ENSG00000225706	-0.792936	0.00269983	no	NA
ENSG00000268754	-0.790694	4.2564e-05	no	NA
ENSG00000285108	-0.790535	1.49389e-05	no	NA
ENSG00000272849	-0.789751	0.113388	no	NA
ENSG00000274253	-0.789504	0.00176742	no	NA
ENSG00000272182	-0.789404	5.06611e-14	no	NA
ENSG00000267724	-0.789105	0.00314206	no	NA
ENSG00000257156	-0.788371	0.11964	no	NA
ENSG00000285684	-0.787867	0.0176781	no	NA
ENSG00000248228	-0.78665	9.50901e-06	no	NA
ENSG00000263823	-0.784997	1.95955e-09	no	NA
ENSG00000250116	-0.784686	0.302891	no	NA
ENSG00000273792	-0.784216	7.47106e-15	no	NA
ENSG00000231616	-0.784195	NA	no	NA
ENSG00000279118	-0.783954	2.9033e-11	no	NA
ENSG00000272574	-0.783832	1.93657e-11	no	NA
ENSG00000258933	-0.783807	NA	no	NA
ENSG00000154537	-0.782925	0.000815436	no	NA
ENSG00000249604	-0.782425	0.000915677	no	NA
ENSG00000253726	-0.781316	0.00631221	no	NA
ENSG00000255434	-0.780588	0.287136	no	NA
ENSG00000257550	-0.780235	0.0347412	no	NA
ENSG00000270704	-0.780217	5.04182e-10	no	NA
ENSG00000255052	-0.77976	1.39374e-09	no	NA
ENSG00000285564	-0.779195	0.221021	no	NA
ENSG00000226380	-0.778691	2.00493e-11	no	NA
ENSG00000274403	-0.778097	4.50195e-08	no	NA
ENSG00000196167	-0.777412	3.98612e-07	no	NA
ENSG00000240423	-0.777108	0.0423964	no	NA
ENSG00000279330	-0.775383	3.10898e-15	no	NA
ENSG00000223373	-0.77506	NA	no	NA
ENSG00000272175	-0.774659	0.0474236	no	NA
ENSG00000235049	-0.77464	NA	no	NA
ENSG00000228172	-0.774631	5.48932e-12	no	NA
ENSG00000259719	-0.773579	9.53893e-07	no	NA
ENSG00000259664	-0.773021	0.401934	no	NA
ENSG00000232891	-0.772272	1.00143e-13	no	NA
ENSG00000250522	-0.772137	0.817385	no	NA
ENSG00000261602	-0.770497	1.31993e-05	no	NA
ENSG00000231682	-0.770423	0.014542	no	NA
ENSG00000270087	-0.770148	NA	no	NA
ENSG00000251359	-0.769968	2.88839e-07	no	NA
ENSG00000274400	-0.76917	0.00434429	no	NA
ENSG00000230387	-0.768816	0.000778673	no	NA
ENSG00000282859	-0.768393	1.964e-06	no	NA
ENSG00000267778	-0.768042	0.0775527	no	NA
ENSG00000235285	-0.767712	0.380635	no	NA
ENSG00000279620	-0.767591	3.11039e-10	no	NA
ENSG00000250670	-0.766904	NA	no	NA
ENSG00000272871	-0.766161	1.63107e-12	no	NA
ENSG00000271643	-0.766073	4.81687e-15	no	NA
ENSG00000236469	-0.765273	NA	no	NA
ENSG00000259933	-0.7652	0.0113406	no	NA
ENSG00000251095	-0.764442	0.000246262	no	NA
ENSG00000280169	-0.763988	2.15954e-06	no	NA
ENSG00000273176	-0.763502	0.00204667	no	NA
ENSG00000248514	-0.762791	0.000692741	no	NA
ENSG00000280257	-0.762497	0.320464	no	NA
ENSG00000271911	-0.761635	1.05801e-06	no	NA
ENSG00000261734	-0.761328	4.18954e-06	no	NA
ENSG00000253361	-0.760967	0.111906	no	NA
ENSG00000260118	-0.760642	7.44701e-08	no	NA
ENSG00000166917	-0.759837	NA	no	NA
ENSG00000260880	-0.759762	NA	no	NA
ENSG00000231527	-0.759756	4.25578e-05	no	NA
ENSG00000235725	-0.759732	0.0973158	no	NA
ENSG00000271787	-0.758648	0.135817	no	NA
ENSG00000272911	-0.758207	3.06762e-11	no	NA
ENSG00000254141	-0.757611	4.26486e-08	no	NA
ENSG00000267581	-0.757404	0.00467033	no	NA
ENSG00000285933	-0.756924	1.69411e-05	no	NA
ENSG00000276266	-0.756644	NA	no	NA
ENSG00000279951	-0.756525	6.53304e-07	no	NA
ENSG00000280103	-0.756463	0.0267989	no	NA
ENSG00000258957	-0.756362	1.00913e-06	no	NA
ENSG00000253348	-0.756166	0.00784968	no	NA
ENSG00000279319	-0.756162	1.88349e-16	no	NA
ENSG00000258302	-0.756108	3.00643e-08	no	NA
ENSG00000179818	-0.75605	2.1507e-40	no	NA
ENSG00000274297	-0.755055	1.80634e-15	no	NA
ENSG00000279884	-0.754419	0.000494157	no	NA
ENSG00000279848	-0.754289	NA	no	NA
ENSG00000280189	-0.753277	NA	no	NA
ENSG00000242268	-0.752377	0.0663226	no	NA
ENSG00000224687	-0.752359	1.55079e-09	no	NA
ENSG00000285848	-0.752099	0.592859	no	NA
ENSG00000224165	-0.751718	1.01835e-15	no	NA
ENSG00000261293	-0.751699	NA	no	NA
ENSG00000258891	-0.751026	0.0032624	no	NA
ENSG00000268390	-0.750427	NA	no	NA
ENSG00000237643	-0.750134	0.0346936	no	NA
ENSG00000237523	-0.749979	1.50128e-06	no	NA
ENSG00000277270	-0.74952	0.0123243	no	NA
ENSG00000227678	-0.748682	0.00179662	no	NA
ENSG00000205056	-0.748676	0.00406565	no	NA
ENSG00000281809	-0.748081	0.000571529	no	NA
ENSG00000233894	-0.747905	NA	no	NA
ENSG00000273442	-0.746989	1.21624e-05	no	NA
ENSG00000262223	-0.746983	4.73093e-05	no	NA
ENSG00000233304	-0.746676	NA	no	NA
ENSG00000267272	-0.746071	8.37319e-14	no	NA
ENSG00000229370	-0.745387	0.75788	no	NA
ENSG00000278642	-0.744716	0.273989	no	NA
ENSG00000260460	-0.74456	0.398842	no	NA
ENSG00000255850	-0.744473	0.0628781	no	NA
ENSG00000249421	-0.744143	0.570774	no	NA
ENSG00000230794	-0.744025	0.047987	no	NA
ENSG00000226622	-0.743767	NA	no	NA
ENSG00000258658	-0.74278	0.0671626	no	NA
ENSG00000258847	-0.740972	NA	no	NA
ENSG00000272541	-0.740719	0.0145537	no	NA
ENSG00000279805	-0.74012	9.24745e-07	no	NA
ENSG00000232474	-0.739239	6.40292e-08	no	NA
ENSG00000227911	-0.739161	6.91991e-09	no	NA
ENSG00000231530	-0.739153	0.00298908	no	NA
ENSG00000272263	-0.739017	2.31399e-07	no	NA
ENSG00000262185	-0.738661	6.65948e-06	no	NA
ENSG00000264301	-0.738596	NA	no	NA
ENSG00000237250	-0.738354	0.62521	no	NA
ENSG00000283355	-0.737891	1.18456e-09	no	NA
ENSG00000247033	-0.73779	9.53189e-06	no	NA
ENSG00000237138	-0.737758	NA	no	NA
ENSG00000280958	-0.737734	0.18657	no	NA
ENSG00000256940	-0.737618	7.97256e-07	no	NA
ENSG00000224015	-0.735013	0.199751	no	NA
ENSG00000253773	-0.73461	1.48987e-09	no	NA
ENSG00000235862	-0.734023	NA	no	NA
ENSG00000261269	-0.734009	1.5666e-14	no	NA
ENSG00000228877	-0.733941	0.154156	no	NA
ENSG00000272610	-0.733869	6.34692e-22	no	NA
ENSG00000235831	-0.733541	6.32524e-12	no	NA
ENSG00000239828	-0.73351	2.57551e-05	no	NA
ENSG00000259188	-0.733253	NA	no	NA
ENSG00000271401	-0.733079	0.000159442	no	NA
ENSG00000272431	-0.732774	0.5238	no	NA
ENSG00000245498	-0.732586	7.53188e-15	no	NA
ENSG00000258702	-0.732504	0.00257268	no	NA
ENSG00000232756	-0.731976	0.00217667	no	NA
ENSG00000263154	-0.73131	NA	no	NA
ENSG00000275409	-0.73001	1.35145e-06	no	NA
ENSG00000280430	-0.729354	0.863643	no	NA
ENSG00000257613	-0.729073	6.56138e-05	no	NA
ENSG00000234084	-0.728965	NA	no	NA
ENSG00000226746	-0.728823	NA	no	NA
ENSG00000233776	-0.727224	0.0120642	no	NA
ENSG00000236393	-0.727214	0.0106687	no	NA
ENSG00000267139	-0.727065	7.94661e-06	no	NA
ENSG00000228495	-0.726912	0.000315334	no	NA
ENSG00000259737	-0.72645	0.864104	no	NA
ENSG00000270021	-0.725167	3.22746e-08	no	NA
ENSG00000267868	-0.725149	0.020045	no	NA
ENSG00000260392	-0.725087	4.11186e-07	no	NA
ENSG00000273472	-0.724933	7.51579e-07	no	NA
ENSG00000259363	-0.724112	2.55449e-12	no	NA
ENSG00000277782	-0.724044	2.63117e-12	no	NA
ENSG00000261671	-0.723558	0.0022631	no	NA
ENSG00000235166	-0.723553	NA	no	NA
ENSG00000267638	-0.72321	NA	no	NA
ENSG00000272397	-0.722222	0.000451527	no	NA
ENSG00000204110	-0.72203	0.00144701	no	NA
ENSG00000285907	-0.721878	0.0032855	no	NA
ENSG00000275910	-0.721076	0.000266853	no	NA
ENSG00000271228	-0.720884	0.0478024	no	NA
ENSG00000272995	-0.720546	0.00285012	no	NA
ENSG00000271474	-0.72039	0.000261233	no	NA
ENSG00000254568	-0.720211	0.204124	no	NA
ENSG00000259727	-0.720049	0.109746	no	NA
ENSG00000263345	-0.719702	6.97622e-06	no	NA
ENSG00000224375	-0.719168	0.453118	no	NA
ENSG00000226426	-0.71807	NA	no	NA
ENSG00000279168	-0.716992	1.22468e-06	no	NA
ENSG00000275812	-0.716629	0.512831	no	NA
ENSG00000272523	-0.716449	4.68695e-11	no	NA
ENSG00000253974	-0.715973	0.293808	no	NA
ENSG00000266941	-0.715945	NA	no	NA
ENSG00000272316	-0.715499	1.25526e-17	no	NA
ENSG00000204802	-0.714018	2.13661e-06	no	NA
ENSG00000223834	-0.713265	0.00266476	no	NA
ENSG00000279358	-0.712586	0.012847	no	NA
ENSG00000279453	-0.712426	3.31949e-18	no	NA
ENSG00000272927	-0.71229	0.000325388	no	NA
ENSG00000233423	-0.711732	NA	no	NA
ENSG00000280291	-0.711363	1.28204e-05	no	NA
ENSG00000258751	-0.711103	NA	no	NA
ENSG00000278952	-0.710746	0.0129878	no	NA
ENSG00000254676	-0.709968	5.43272e-18	no	NA
ENSG00000228470	-0.70991	0.000239855	no	NA
ENSG00000248528	-0.709729	NA	no	NA
ENSG00000272434	-0.709479	0.000192684	no	NA
ENSG00000230317	-0.709142	NA	no	NA
ENSG00000253893	-0.708751	5.11596e-08	no	NA
ENSG00000224318	-0.708451	0.0356849	no	NA
ENSG00000228063	-0.707679	5.98673e-05	no	NA
ENSG00000261856	-0.707154	NA	no	NA
ENSG00000261161	-0.706799	0.348784	no	NA
ENSG00000267530	-0.706562	0.00138291	no	NA
ENSG00000248132	-0.7065	NA	no	NA
ENSG00000278978	-0.706178	2.96406e-13	no	NA
ENSG00000227741	-0.705522	1.27707e-08	no	NA
ENSG00000277825	-0.705409	0.198753	no	NA
ENSG00000274515	-0.705223	0.00359917	no	NA
ENSG00000227486	-0.704827	2.5901e-21	no	NA
ENSG00000235280	-0.704807	0.000812848	no	NA
ENSG00000251257	-0.704537	0.0800774	no	NA
ENSG00000250208	-0.702579	2.00915e-07	no	NA
ENSG00000272123	-0.702309	4.98506e-05	no	NA
ENSG00000258231	-0.701661	0.294978	no	NA
ENSG00000230500	-0.701647	NA	no	NA
ENSG00000250842	-0.701618	7.5333e-05	no	NA
ENSG00000237530	-0.701152	0.835797	no	NA
ENSG00000229957	-0.701046	NA	no	NA
ENSG00000239653	-0.700485	2.18195e-22	no	NA
ENSG00000281961	-0.699709	NA	no	NA
ENSG00000264622	-0.698228	NA	no	NA
ENSG00000269793	-0.697433	0.150515	no	NA
ENSG00000267322	-0.697381	8.63764e-11	no	NA
ENSG00000254703	-0.696472	5.41208e-05	no	NA
ENSG00000229195	-0.696151	8.30872e-08	no	NA
ENSG00000251027	-0.696135	0.34749	no	NA
ENSG00000235837	-0.695951	NA	no	NA
ENSG00000254966	-0.695747	0.000117723	no	NA
ENSG00000265485	-0.694975	0.00410961	no	NA
ENSG00000253123	-0.694565	9.90856e-07	no	NA
ENSG00000198711	-0.694473	0.000632905	no	NA
ENSG00000270742	-0.693701	8.56933e-14	no	NA
ENSG00000259520	-0.692974	0.260719	no	NA
ENSG00000255435	-0.692974	3.31777e-07	no	NA
ENSG00000279499	-0.692871	2.26011e-05	no	NA
ENSG00000224613	-0.692161	0.12619	no	NA
ENSG00000279317	-0.691789	0.0396854	no	NA
ENSG00000279670	-0.691203	1.03948e-05	no	NA
ENSG00000278376	-0.689971	1.79992e-10	no	NA
ENSG00000279200	-0.689363	0.266831	no	NA
ENSG00000279125	-0.689228	NA	no	NA
ENSG00000279885	-0.689102	2.02275e-06	no	NA
ENSG00000224078	-0.688867	3.87982e-11	no	NA
ENSG00000254839	-0.688601	4.79038e-07	no	NA
ENSG00000259334	-0.687439	0.0022164	no	NA
ENSG00000237494	-0.687177	NA	no	NA
ENSG00000260468	-0.686383	2.42867e-08	no	NA
ENSG00000275638	-0.684648	6.29706e-08	no	NA
ENSG00000262884	-0.684264	0.260617	no	NA
ENSG00000224812	-0.684259	2.11395e-05	no	NA
ENSG00000256278	-0.684066	0.0984669	no	NA
ENSG00000272502	-0.683877	0.00671149	no	NA
ENSG00000237453	-0.68253	NA	no	NA
ENSG00000236511	-0.682346	NA	no	NA
ENSG00000248210	-0.682004	NA	no	NA
ENSG00000251603	-0.68179	2.36947e-11	no	NA
ENSG00000275963	-0.680912	0.000176145	no	NA
ENSG00000271993	-0.680895	3.35796e-08	no	NA
ENSG00000251586	-0.680107	0.409411	no	NA
ENSG00000261959	-0.679772	0.294718	no	NA
ENSG00000259711	-0.67966	0.0131811	no	NA
ENSG00000261195	-0.679034	NA	no	NA
ENSG00000224961	-0.679021	1.45968e-07	no	NA
ENSG00000236849	-0.678199	0.00466145	no	NA
ENSG00000267879	-0.677277	0.0529539	no	NA
ENSG00000253972	-0.677031	0.149241	no	NA
ENSG00000235026	-0.676904	0.381699	no	NA
ENSG00000234184	-0.676679	0.0322481	no	NA
ENSG00000268069	-0.676579	3.94884e-06	no	NA
ENSG00000227914	-0.676273	NA	no	NA
ENSG00000253652	-0.675864	0.257329	no	NA
ENSG00000279465	-0.675319	NA	no	NA
ENSG00000279074	-0.674542	1.95852e-07	no	NA
ENSG00000246430	-0.674253	4.09217e-06	no	NA
ENSG00000230461	-0.674138	0.00985824	no	NA
ENSG00000278147	-0.673935	0.226866	no	NA
ENSG00000236197	-0.673894	NA	no	NA
ENSG00000236536	-0.673879	0.0448024	no	NA
ENSG00000275567	-0.672992	0.0111087	no	NA
ENSG00000278891	-0.67187	0.000127937	no	NA
ENSG00000249631	-0.671694	0.00119115	no	NA
ENSG00000237928	-0.671622	0.00179042	no	NA
ENSG00000257038	-0.671353	7.47347e-05	no	NA
ENSG00000276842	-0.670806	NA	no	NA
ENSG00000275927	-0.66986	1.46064e-06	no	NA
ENSG00000230423	-0.669623	NA	no	NA
ENSG00000271327	-0.668642	2.36781e-09	no	NA
ENSG00000278396	-0.668307	3.69224e-06	no	NA
ENSG00000251573	-0.668246	NA	no	NA
ENSG00000285840	-0.668098	0.348702	no	NA
ENSG00000228791	-0.667788	0.000317585	no	NA
ENSG00000258256	-0.667561	NA	no	NA
ENSG00000226711	-0.667318	9.81839e-09	no	NA
ENSG00000235501	-0.667181	5.72076e-08	no	NA
ENSG00000266744	-0.666497	8.65783e-06	no	NA
ENSG00000245281	-0.666297	7.9054e-09	no	NA
ENSG00000231312	-0.665839	5.17041e-30	no	NA
ENSG00000231680	-0.665104	0.45187	no	NA
ENSG00000256884	-0.664712	NA	no	NA
ENSG00000263677	-0.663661	NA	no	NA
ENSG00000273338	-0.66354	0.000280832	no	NA
ENSG00000225056	-0.66217	NA	no	NA
ENSG00000254427	-0.661827	0.0348735	no	NA
ENSG00000283073	-0.661779	0.000718144	no	NA
ENSG00000260279	-0.661652	0.120935	no	NA
ENSG00000255545	-0.660856	0.105145	no	NA
ENSG00000235659	-0.660834	0.365026	no	NA
ENSG00000259296	-0.659946	NA	no	NA
ENSG00000255036	-0.658921	0.0923228	no	NA
ENSG00000231149	-0.658141	0.0732241	no	NA
ENSG00000241111	-0.657932	0.598127	no	NA
ENSG00000261625	-0.657133	6.03844e-05	no	NA
ENSG00000249021	-0.656818	0.0517339	no	NA
ENSG00000274124	-0.656691	0.0865106	no	NA
ENSG00000237399	-0.65625	2.08662e-08	no	NA
ENSG00000250790	-0.656076	0.000358439	no	NA
ENSG00000256034	-0.65539	1.8711e-05	no	NA
ENSG00000273437	-0.655	5.45796e-11	no	NA
ENSG00000272279	-0.654739	0.000884717	no	NA
ENSG00000261703	-0.654706	0.187015	no	NA
ENSG00000224243	-0.654398	NA	no	NA
ENSG00000280405	-0.654241	NA	no	NA
ENSG00000243885	-0.653765	0.262701	no	NA
ENSG00000274315	-0.653529	5.50393e-14	no	NA
ENSG00000278126	-0.65352	1.99631e-08	no	NA
ENSG00000259995	-0.653398	0.224342	no	NA
ENSG00000257337	-0.653253	1.73566e-11	no	NA
ENSG00000280438	-0.653025	NA	no	NA
ENSG00000235688	-0.652972	0.0110998	no	NA
ENSG00000235236	-0.652867	0.0224668	no	NA
ENSG00000267134	-0.652099	NA	no	NA
ENSG00000177338	-0.650846	NA	no	NA
ENSG00000255160	-0.650751	0.0129662	no	NA
ENSG00000234636	-0.650295	7.26866e-05	no	NA
ENSG00000262952	-0.650034	0.260081	no	NA
ENSG00000235122	-0.649939	NA	no	NA
ENSG00000225822	-0.649757	0.0394639	no	NA
ENSG00000230749	-0.648979	0.11827	no	NA
ENSG00000175604	-0.648967	NA	no	NA
ENSG00000278897	-0.648634	8.24106e-10	no	NA
ENSG00000265218	-0.648621	0.00112336	no	NA
ENSG00000270681	-0.648434	7.75957e-07	no	NA
ENSG00000249388	-0.648258	0.0534249	no	NA
ENSG00000196096	-0.647895	0.147374	no	NA
ENSG00000259460	-0.647629	0.000693364	no	NA
ENSG00000266368	-0.647321	8.14938e-05	no	NA
ENSG00000263165	-0.647043	0.00429326	no	NA
ENSG00000248479	-0.64684	NA	no	NA
ENSG00000255670	-0.646636	2.16164e-05	no	NA
ENSG00000257735	-0.646556	2.59747e-06	no	NA
ENSG00000267767	-0.644961	7.65083e-06	no	NA
ENSG00000263317	-0.644727	NA	no	NA
ENSG00000259437	-0.644301	0.512658	no	NA
ENSG00000225439	-0.644279	7.90015e-07	no	NA
ENSG00000257127	-0.644009	0.24719	no	NA
ENSG00000250686	-0.64293	0.707826	no	NA
ENSG00000261447	-0.642547	NA	no	NA
ENSG00000254952	-0.641742	0.00805943	no	NA
ENSG00000259969	-0.641213	2.22549e-06	no	NA
ENSG00000254438	-0.640423	NA	no	NA
ENSG00000226891	-0.64019	5.23544e-14	no	NA
ENSG00000255243	-0.640073	NA	no	NA
ENSG00000271199	-0.639373	NA	no	NA
ENSG00000232542	-0.639261	1.02141e-07	no	NA
ENSG00000146521	-0.639164	5.43844e-05	no	NA
ENSG00000225731	-0.638121	0.259473	no	NA
ENSG00000254718	-0.637919	9.58877e-07	no	NA
ENSG00000259582	-0.637416	0.198082	no	NA
ENSG00000280232	-0.637223	3.26932e-05	no	NA
ENSG00000275759	-0.636771	2.07778e-07	no	NA
ENSG00000261393	-0.636561	0.263817	no	NA
ENSG00000285122	-0.636501	0.365561	no	NA
ENSG00000239911	-0.635689	1.14118e-05	no	NA
ENSG00000204706	-0.635459	1.50958e-09	no	NA
ENSG00000281333	-0.635138	0.000488983	no	NA
ENSG00000233017	-0.635088	0.0272499	no	NA
ENSG00000247903	-0.635004	0.12453	no	NA
ENSG00000223786	-0.63492	0.0530731	no	NA
ENSG00000245025	-0.634898	2.85812e-12	no	NA
ENSG00000282996	-0.634705	0.329256	no	NA
ENSG00000270074	-0.634428	0.0231041	no	NA
ENSG00000282021	-0.634244	0.00736416	no	NA
ENSG00000234699	-0.633251	0.00644017	no	NA
ENSG00000233633	-0.632846	0.767244	no	NA
ENSG00000232536	-0.632579	1.00165e-07	no	NA
ENSG00000271871	-0.632481	1.04802e-06	no	NA
ENSG00000254556	-0.631714	4.55528e-11	no	NA
ENSG00000272106	-0.631039	2.57914e-24	no	NA
ENSG00000230010	-0.630653	0.768297	no	NA
ENSG00000272158	-0.630279	0.00888976	no	NA
ENSG00000240401	-0.630171	7.76633e-06	no	NA
ENSG00000226252	-0.630019	NA	no	NA
ENSG00000259534	-0.629867	NA	no	NA
ENSG00000260388	-0.629761	7.1529e-05	no	NA
ENSG00000224596	-0.629489	2.16645e-09	no	NA
ENSG00000281974	-0.628841	0.0780422	no	NA
ENSG00000235538	-0.627923	0.454285	no	NA
ENSG00000258754	-0.6277	0.0150847	no	NA
ENSG00000259113	-0.627551	NA	no	NA
ENSG00000238198	-0.626988	0.00817096	no	NA
ENSG00000259607	-0.62697	NA	no	NA
ENSG00000266196	-0.626888	NA	no	NA
ENSG00000269825	-0.626745	8.76887e-10	no	NA
ENSG00000149656	-0.626001	0.000264296	no	NA
ENSG00000262155	-0.625774	3.70788e-08	no	NA
ENSG00000259052	-0.625753	0.0821059	no	NA
ENSG00000281219	-0.625238	NA	no	NA
ENSG00000267749	-0.624994	0.0118997	no	NA
ENSG00000242611	-0.624838	0.0474125	no	NA
ENSG00000270120	-0.624051	9.15048e-06	no	NA
ENSG00000280382	-0.623734	0.0613003	no	NA
ENSG00000269386	-0.623492	1.12447e-19	no	NA
ENSG00000258820	-0.62322	0.0308063	no	NA
ENSG00000255310	-0.623053	1.01283e-11	no	NA
ENSG00000273729	-0.622841	5.57004e-14	no	NA
ENSG00000235535	-0.622614	NA	no	NA
ENSG00000236842	-0.622577	0.35665	no	NA
ENSG00000265692	-0.622199	2.67875e-05	no	NA
ENSG00000260008	-0.621965	0.04768	no	NA
ENSG00000261146	-0.621883	0.884739	no	NA
ENSG00000223704	-0.621874	6.68122e-09	no	NA
ENSG00000231028	-0.620565	1.03598e-09	no	NA
ENSG00000224583	-0.620207	0.451068	no	NA
ENSG00000224029	-0.619888	6.11757e-07	no	NA
ENSG00000273987	-0.619818	5.69832e-08	no	NA
ENSG00000245105	-0.619251	1.6336e-08	no	NA
ENSG00000276754	-0.61911	0.417386	no	NA
ENSG00000203729	-0.618846	0.0405804	no	NA
ENSG00000273553	-0.617722	0.00545382	no	NA
ENSG00000272954	-0.617607	0.00310111	no	NA
ENSG00000263004	-0.617205	1.57663e-11	no	NA
ENSG00000230483	-0.616672	0.0051561	no	NA
ENSG00000268472	-0.615932	1.0115e-10	no	NA
ENSG00000188185	-0.615897	8.56906e-16	no	NA
ENSG00000255177	-0.615702	NA	no	NA
ENSG00000277246	-0.615633	3.72332e-08	no	NA
ENSG00000277350	-0.615459	NA	no	NA
ENSG00000254561	-0.615374	0.17098	no	NA
ENSG00000251364	-0.615144	8.68748e-08	no	NA
ENSG00000251034	-0.615038	0.000143253	no	NA
ENSG00000225378	-0.61383	NA	no	NA
ENSG00000228221	-0.613645	2.16794e-05	no	NA
ENSG00000271895	-0.613445	4.07781e-11	no	NA
ENSG00000278864	-0.613265	1.71155e-17	no	NA
ENSG00000249167	-0.613006	0.00536028	no	NA
ENSG00000275897	-0.612992	0.0292442	no	NA
ENSG00000250829	-0.612859	0.0127847	no	NA
ENSG00000259230	-0.61243	0.00121292	no	NA
ENSG00000264754	-0.612266	0.00042153	no	NA
ENSG00000225473	-0.612157	NA	no	NA
ENSG00000279693	-0.612115	0.00621334	no	NA
ENSG00000245164	-0.611964	0.000695626	no	NA
ENSG00000228226	-0.611405	NA	no	NA
ENSG00000228079	-0.610881	4.25132e-06	no	NA
ENSG00000227960	-0.610427	NA	no	NA
ENSG00000231534	-0.609326	0.000269341	no	NA
ENSG00000230565	-0.609242	0.00407831	no	NA
ENSG00000261427	-0.608882	0.148619	no	NA
ENSG00000253967	-0.608314	0.356639	no	NA
ENSG00000261659	-0.607628	9.93371e-12	no	NA
ENSG00000226762	-0.607342	0.792952	no	NA
ENSG00000279985	-0.607327	NA	no	NA
ENSG00000258412	-0.606609	2.55794e-07	no	NA
ENSG00000254791	-0.606462	1.77717e-08	no	NA
ENSG00000232082	-0.605762	1.88526e-06	no	NA
ENSG00000235848	-0.60552	0.148779	no	NA
ENSG00000232139	-0.605384	0.106948	no	NA
ENSG00000180458	-0.604591	0.105095	no	NA
ENSG00000203900	-0.604236	NA	no	NA
ENSG00000279903	-0.604158	0.00864391	no	NA
ENSG00000274765	-0.603764	0.000872497	no	NA
ENSG00000253696	-0.603597	0.213389	no	NA
ENSG00000250820	-0.603227	0.000170565	no	NA
ENSG00000275569	-0.60221	0.000104243	no	NA
ENSG00000258525	-0.601802	4.95616e-06	no	NA
ENSG00000251533	-0.601632	0.0575095	no	NA
ENSG00000258441	-0.601237	3.22778e-13	no	NA
ENSG00000279917	-0.600743	8.52066e-06	no	NA
[truncated: 14,066 more rows]

## Sheet: Figure 2B
Figure 2B
	ENSG00000223764	ENSG00000177133	ENSG00000272153	ENSG00000226374	ENSG00000272078	ENSG00000284646	ENSG00000272482	ENSG00000175147	ENSG00000227959	ENSG00000224621	ENSG00000233421	ENSG00000228549	ENSG00000225986	ENSG00000285873	ENSG00000271420	ENSG00000225750	ENSG00000223382	ENSG00000284543	ENSG00000284640	ENSG00000224592	ENSG00000230615	ENSG00000226133	ENSG00000272491	ENSG00000279214	ENSG00000261664	ENSG00000235563	ENSG00000235741	ENSG00000234810	ENSG00000284808	ENSG00000228853	ENSG00000272864	ENSG00000237413	ENSG00000233061	ENSG00000280099	ENSG00000226026	ENSG00000285530	ENSG00000241720	ENSG00000272982	ENSG00000273221	ENSG00000232558	ENSG00000231246	ENSG00000233730	ENSG00000228035	ENSG00000261662	ENSG00000234998	ENSG00000233029	ENSG00000234571	ENSG00000273213	ENSG00000228126
004N	43.8053	15.8593	9.78636	0	2.20007	38.351	271.125	95.3815	467.213	339.201	0	4.80495	217.088	451.344	31.9788	305.68	0	8.22984	23.9473	155.379	382.376	8.60357	21.7299	5.47006	63.5942	3.13612	8.28797	5.43715	4.86797	51.1137	18.3949	18.8509	65.6987	39.3449	13.1226	2.87103	20.8697	88.0772	297.176	108.262	136.751	25.2874	2.16253	103.243	67.6635	8.38154	2.09623	28.0246	492.484
004T	1.11258	4.69931	0	0	0.651909	0	53.5585	11.562	254.28	192.979	0	0	0	130.125	0	0	0	4.18047	6.08219	0	44.5783	0	0	0	8.07592	0	0	1.20832	0	0	0	16.7573	7.53576	37.6657	0	2.55217	18.5519	39.1477	78.5373	0	0	0	0	44.1887	0	7.45068	1.86342	0	15.0962
009N	18.0084	0	14.0812	11.7013	0	110.363	476.801	56.1438	1426.82	1034.69	6.10874	3.45682	585.674	386.141	11.5032	109.957	0	27.0664	9.84477	248.409	117.253	37.1379	0	0	0	4.51243	71.5512	0	3.50216	0	13.2338	0	9.14817	26.1285	3.77631	0	0	0	92.4526	25.9622	177.089	36.3849	0	33.0115	19.4716	12.0598	39.2103	11.521	1490.53
009T	1.59992	3.75431	16.6802	3.46524	0.624976	0	57.7641	45.0765	117.825	17.3443	0	0	11.5629	31.1872	81.7584	113.971	2.39124	2.50485	1.45773	235.406	54.7563	7.33209	10.582	16.3158	0	0	35.3156	0.579202	4.14855	14.5199	11.7573	2.6775	8.12749	49.0059	10.065	0	0	93.8259	119.784	99.9506	87.4062	0	0.921469	55.398	5.76638	1.78572	0.893219	0	7.23624
010N	73.3659	6.88629	0	95.3412	1.91059	199.829	176.588	82.4551	360.197	247.439	0	3.12955	212.091	429.035	0	149.321	7.31018	15.315	4.45637	89.9564	134.731	56.0366	20.2187	28.502	35.5029	4.08523	21.5924	5.31197	0	22.1942	23.9619	8.18528	30.3676	39.4247	10.2564	1.86995	27.1856	229.465	146.475	0	89.0687	0	2.81699	84.6775	35.2564	8.18858	10.9225	26.0756	530.919
010T	1.72203	2.42451	26.9298	0	0	0	20.7243	36.9841	78.7142	18.6681	5.8414	3.30553	18.6681	16.7837	0	0	7.72124	21.029	4.70696	0	77.6222	0	29.8979	0	12.4998	0	0	3.74045	0	0	12.6546	43.2278	17.4956	37.4775	0	1.9751	0	121.184	132.61	0	56.4464	17.3963	0	68.3946	18.6195	0	0	0	46.7312
011N	44.7025	9.15465	25.421	10.5622	0.952479	112.073	449.951	86.7168	328.175	237.898	5.51411	6.24065	396.497	332.71	46.7257	198.508	3.64431	9.92539	4.44323	190.594	394.861	5.58714	22.175	7.10449	53.0974	0	43.0575	4.41359	3.16125	55.3219	17.9184	4.08057	64.6851	66.8244	28.9741	0	13.5527	171.592	281.654	35.1524	266.418	8.21079	4.21303	96.8438	61.5168	9.52518	20.4193	20.799	738.89
011T	12.7554	1.38145	0	6.37541	1.72476	15.0328	224.359	36.7078	388.701	393.561	6.65668	1.88344	10.6368	57.3787	18.8025	29.955	0	8.29524	16.0917	81.207	31.9424	13.4897	17.0354	8.5766	42.7331	2.45859	12.9949	1.06563	0	0	0	19.7044	6.64582	7.11803	4.11504	7.87768	0	34.5245	119.635	28.2909	32.1623	0	0	23.9817	148.527	21.355	6.57343	15.6929	372.774
016N	30.071	24.1932	16.7951	0	2.51713	213.905	206.799	75.1492	261.819	279.422	18.2153	12.3692	186.281	544.303	48.0211	0	4.81544	1.00885	2.93555	118.514	422.243	14.7652	31.9649	28.1627	93.5476	10.7643	14.2236	5.83194	0	0	31.5689	5.3919	50.9196	67.5228	18.0166	1.2318	35.8161	75.578	172.299	77.415	140.814	0	0	134.528	104.51	12.5862	21.585	13.7415	568.317
016T	31.3036	12.1202	0	5.085	0	11.9901	235.458	29.278	71.5445	42.4193	0	6.0089	16.9677	190.687	14.9968	0	7.01796	2.94056	2.13911	205.106	56.8336	0	13.5873	10.261	28.4031	0	15.547	0.849938	0	0	0	3.92904	17.2272	28.3866	3.28214	0.897601	13.0495	0	35.1549	33.847	59.8558	0	0	19.1277	16.9235	2.62042	5.24294	10.0133	21.2374
017N	63.9228	7.10519	19.73	0	2.95699	335.045	151.835	128.197	397.278	465.019	14.2655	6.45807	54.7081	352.499	48.3536	462.203	22.6277	77.4289	13.7941	359.662	185.352	11.5636	27.1199	22.056	54.9472	6.32264	22.2788	2.74042	3.27138	22.8997	24.7236	16.8909	45.5752	36.6102	29.9836	0	42.0747	295.949	188.914	24.2514	101.09	16.9937	2.90654	156.751	27.2828	18.3059	23.9481	13.4522	1437.97
017T	3.03815	9.6244	17.8169	29.6112	0.890092	162.916	246.803	145.235	40.5049	49.4036	0	0	24.7018	37.014	0	46.3764	3.40561	13.5562	8.3044	115.248	388.018	0	7.53547	6.63915	0	1.9032	0	1.6498	0	31.019	22.3263	3.8133	10.2891	16.5302	0	0.871159	0	53.4508	194.967	109.5	8.29893	15.346	1.31236	53.3721	24.6375	13.9877	7.63274	0	30.9176
019N	38.2328	5.52096	7.6654	6.36984	1.14884	45.059	519.114	103.915	410.767	393.217	6.65086	1.8818	542.002	343.971	6.26204	59.8577	8.7912	2.76267	10.7184	202.84	628.47	33.6948	24.315	17.1382	56.9276	2.45644	0	5.32347	3.81295	53.3813	7.20412	14.7654	59.7601	113.789	8.22288	0	0	103.483	150.986	70.6654	203.516	0	0	59.9018	31.7994	8.2063	14.7773	9.40754	492.164
019T	8.52561	4.50131	0	0	0	32.6553	230.859	79.001	495.252	254.166	0	2.04567	11.553	228.51	0	0	4.77839	10.0108	17.4778	191.104	74.7251	7.32581	29.0757	0	15.4713	2.67036	28.2283	3.47224	0	14.5075	15.663	5.35041	14.4365	30.9246	0	1.22232	0	74.9965	116.262	15.3639	23.2884	0	0	39.071	0	1.78419	1.78491	0	57.8404
022N	46.1485	22.1502	8.20101	20.4448	1.22911	80.3457	138.847	107.542	423.488	420.693	3.55779	0	159.181	388.451	20.0988	160.101	4.70274	9.85235	17.2011	318.287	223.253	14.4197	23.4126	9.16787	38.0659	13.1404	13.8907	5.69545	2.03969	14.2778	23.1225	10.5314	44.3999	68.4787	17.5949	4.81187	17.4889	110.714	168.267	30.2412	171.898	0	1.81221	128.175	79.3833	21.0713	33.3764	70.4542	1081.57
022T	14.3553	5.31876	5.90773	0	0.885409	0	54.5566	18.844	28.7799	24.5718	0	0	24.5718	36.8193	4.82616	23.0662	13.5508	0	0	52.1097	141.903	15.5811	7.49583	0	0	1.89318	5.0032	0	1.46932	0	0	7.58647	75.4826	49.3297	7.92173	0.866576	25.1968	26.5848	92.1222	21.7848	33.0211	0	0	43.8581	0	1.26492	0	2.4168	71.7615
023N	23.4364	9.16581	0	8.46008	0	179.535	266.382	86.5969	307.497	169.378	8.83332	29.9916	733.973	203.042	33.2676	238.5	11.676	7.33845	7.11783	377.162	394.527	17.9006	25.8351	0	141.766	0	8.622	1.41407	7.59624	0	0	32.6844	79.3702	56.6732	19.1121	0	0	183.254	250.664	75.0832	199.168	13.1533	2.24968	147.183	112.625	8.71934	13.0843	0	141.333
023T	4.41284	2.4852	0	0	0.517136	27.0437	169.944	59.9221	94.132	105.245	0	3.38828	19.1354	51.6116	5.63757	269.443	0	4.14527	0	608.708	90.616	6.06692	8.75609	0	0	2.21148	5.84437	0	1.71636	0	0	4.43098	13.4502	27.7446	18.5072	0	14.7166	93.1633	209.557	229.026	9.64322	17.8317	0	56.6246	28.6283	0	2.95637	5.64626	47.9009
030N	31.1359	9.89876	7.85349	6.52614	1.17703	61.5529	302.189	90.46	290.767	239.542	3.40703	0	206.877	156.627	25.6628	337.296	4.50346	1.88697	5.49073	207.818	223.853	110.469	12.4558	8.77938	58.3246	2.51672	26.6042	9.81738	0	0	66.4281	25.2129	61.2265	48.5755	12.637	3.45597	16.7478	176.704	283.6	101.359	252.407	20.293	0	113.538	86.8793	3.36307	11.7755	22.4896	858.572
030T	3.50618	3.70236	0	0	0	26.8592	94.9413	117.205	247.08	114.029	0	0	9.50239	93.9756	11.1982	53.5208	0	12.351	2.39593	253.913	35.121	0	8.69634	11.4929	6.36262	2.19639	29.0225	0.951979	0	11.9325	6.44145	13.2022	7.42132	6.35891	7.35236	0	0	92.5275	95.6261	37.9106	172.393	0	0	18.7461	47.3882	4.40252	2.9362	2.80387	142.722
031N	49.7909	36.2195	38.9325	64.7047	2.91747	114.427	259.663	106.361	537.376	395.831	2.81497	9.55763	323.862	153.674	31.8049	202.678	37.2087	17.1497	13.6097	583.794	552.781	91.2722	37.0487	10.8806	42.1655	2.07938	21.981	10.8152	3.22766	11.2968	54.8845	74.9933	120.846	74.2484	24.3623	1.90361	96.8622	87.5981	170.412	35.8909	217.612	16.7666	2.86769	103.949	44.8636	9.72528	9.7292	18.5814	709.373
031T	0	1.17971	0	0	1.47289	0	100.839	80.69	197.886	72.6675	0	3.21679	18.1669	106.165	10.7045	0	0	8.65804	0	34.674	58.752	0	2.07823	0	6.08209	0	0	2.73002	0	0	12.3149	0	9.93177	12.1571	1.75705	0.961038	0	29.4827	32.2623	12.0797	0	0	0	171.516	9.05978	30.8617	4.21011	2.68024	56.8457
032N	46.3798	9.14197	21.7592	12.0544	1.63056	113.694	267.922	89.9705	459.339	472.624	0	10.6834	281.563	298.346	35.5512	113.276	4.15916	7.84218	5.07094	294.292	278.749	38.2587	34.5106	12.1623	53.8655	0	0	6.04454	3.60785	37.8824	47.7162	9.3141	78.5355	94.2097	9.72571	1.06392	15.4674	65.2776	148.817	66.8642	172.299	28.1123	1.60274	130.363	90.2667	9.31786	17.0896	14.8358	453.104
032T	11.014	22.7436	0	0	0.43024	0	97.2043	11.7003	67.1269	31.84	4.98151	2.81894	23.88	50.0957	84.425	22.4168	0	3.44873	14.0492	455.783	31.2591	20.1899	1.8212	6.41828	0	0	4.86233	1.59492	0	0	5.3959	3.68643	26.1102	37.2873	0	0	24.4874	77.5088	70.6804	0	24.0685	0	0	6.72998	0	2.45861	2.45961	2.34875	19.926
036N	64.2831	11.3133	6.98115	63.8136	0.523143	273.579	236.388	69.278	374.1	338.759	9.08577	3.42764	77.4307	234.95	11.4061	190.801	8.00646	17.6124	7.32125	184.734	266.063	18.4122	24.359	15.6084	64.8076	0	0	5.81793	3.47259	72.9244	39.3663	49.307	63.4966	38.8619	22.4666	2.04806	29.775	94.2456	234.91	38.6145	87.7972	18.0389	1.54265	87.2875	57.9218	19.4318	19.4397	31.4152	787.433
036T	2.42966	3.4208	0	7.89354	2.13547	167.512	0	17.6745	83.2949	52.6785	4.12089	2.33193	0	11.8403	0	74.176	0	3.42351	0	67.0295	371.149	0	9.03937	10.6189	8.81813	0	0	0	0	16.5376	0	0	26.7421	14.6883	2.54746	0	0	128.237	132.531	70.0551	0	12.2724	0	33.4038	26.2707	4.06772	4.06936	0	0
037N	19.1207	6.40971	21.3584	112.408	0.533509	125.55	197.241	85.1594	152.605	128.318	15.443	3.49556	266.507	230.731	34.8964	194.582	4.08255	17.9614	19.9102	238.633	615.633	6.25901	18.0666	23.8765	33.0458	2.2815	36.1765	1.97774	5.3121	12.3949	40.1463	18.2851	148.011	103.483	28.6397	12.5319	60.73	32.0377	192.82	52.5062	189.022	27.5945	1.57322	161.343	49.2245	12.195	4.57496	0	827.744
037T	22.7897	8.31869	0	0	0	0	304.743	61.4012	64.3036	36.601	0	1.62022	0	90.493	43.1329	103.075	0	0	2.30714	244.503	67.639	127.649	8.37406	18.445	6.12683	6.34498	0	0.9167	0	22.9806	55.8246	0	21.4389	2.04109	17.6997	1.93621	28.149	207.897	97.4989	24.3371	64.5574	0	4.37521	74.7843	155.149	1.41312	15.5506	29.6995	11.4528
039N	44.017	44.6206	27.5342	102.962	3.61081	94.414	264.867	47.5727	274.976	95.4352	29.8625	8.4493	219.501	180.184	73.1034	241.886	15.7891	13.2314	2.4063	194.295	341.708	42.3612	48.0369	38.4755	127.803	8.82358	11.6592	10.5171	0	71.905	51.7546	17.6792	149.069	100.054	23.9986	1.00972	73.397	216.832	169.482	126.916	355.898	17.7867	0	161.376	38.0747	14.7386	13.2701	5.632	310.57
039T	4.77883	5.04621	0	7.76279	1.40006	0	14.378	22.348	63.7119	25.903	0	2.29331	12.9515	69.8651	22.8943	0	0	15.7117	0	49.4394	661.19	8.21262	17.7793	0	0	0	0	2.59504	0	0	8.77951	23.9924	38.4372	14.445	5.01053	0	0	0	61.3344	17.2237	26.1075	0	2.06426	105.852	206.684	10.0009	0	15.2864	16.2105
043N	54.0812	1.15368	6.40716	21.297	3.84104	87.8797	325.428	70.3943	162.307	97.7134	16.6775	4.71873	26.6491	63.8911	10.4683	225.146	3.67408	7.69729	6.71929	90.424	186.731	16.8984	30.4857	10.7438	5.9479	26.692	5.42616	0.88993	0	11.1548	18.0648	8.22782	31.913	33.6852	6.87313	0.939835	13.6635	230.658	194.562	59.066	259.642	16.5557	7.07907	52.5727	17.7198	8.23113	2.74482	7.86333	277.958
043T	39.6386	0	0	0	0.430111	0	97.1752	48.8212	50.3301	15.9152	12.45	2.81809	0	35.7719	4.68887	67.2302	9.87398	2.06862	0	10.1255	126.837	0	14.5652	6.41635	0	1.83933	9.72175	84.5052	1.42753	9.99268	10.7886	243.232	26.1024	49.7015	6.15711	0.841925	0	51.6571	51.8168	31.7476	48.1227	0	7.60991	67.2796	15.8738	0	0	0	59.7602
044N	49.2595	8.37033	6.64087	0	0.497643	52.0487	214.644	91.7909	291.163	202.555	5.76193	1.63028	184.141	173.832	43.4006	233.358	15.2324	16.7539	25.5361	222.59	370.07	29.1912	33.7042	14.8476	49.3189	6.38437	22.4963	1.84478	0	46.2466	43.6887	8.52794	57.5253	65.7202	3.56192	13.6376	14.1619	268.955	147.156	146.929	176.315	17.1596	1.46746	127.144	18.3662	5.68758	9.95729	10.8669	322.668
044T	0	0	0	0	0	0	34.2559	34.5102	54.2122	46.2856	7.24159	15.0255	0	48.5492	9.09098	86.899	0	6.68454	0	0	23.1661	0	5.29492	0	0	0	4.71223	0	0	19.3742	62.7519	7.14527	19.2794	32.6947	1.49221	0	0	25.0387	73.065	0	23.3255	0	0	17.3926	0	0	1.19184	0	28.9663
045N	40.635	10.9554	0	0	1.51978	79.477	301.744	151.543	513.757	393.65	5.86554	4.97879	290.551	345.488	33.1358	290.344	19.3829	15.4309	7.08962	226.593	218.673	47.5458	15.0107	15.1146	75.3086	2.16639	11.4504	2.81693	1.68136	0	44.4743	13.0219	51.2397	89.8995	16.3169	0	0	60.8425	177.544	24.9285	207.825	0	1.49384	113.582	28.0446	13.0272	20.2727	33.1868	621.747
045T	30.963	13.7009	6.91731	5.74819	0	243.969	298.106	61.2897	208.928	105.494	9.00268	5.09444	47.9516	500.093	11.3018	0	0	3.32407	2.4181	500.322	234.83	42.569	6.58261	3.86641	0	2.21671	17.5746	0.960788	1.72042	12.0429	19.5032	0	23.968	40.6458	3.7102	2.02933	59.0055	0	34.0627	25.5076	48.3302	17.8739	1.52855	35.1363	38.2614	4.44326	4.44505	2.82981	36.0107
047N	83.1766	29.2768	16.2594	6.75566	3.65526	143.365	175.177	56.1848	253.467	180.339	3.52685	9.97889	394.492	324.272	19.924	126.967	13.9855	7.81333	2.84191	258.151	205.689	14.2943	33.5241	68.161	45.2818	10.4209	20.6549	10.1626	6.06585	141.537	45.8428	20.8796	112.675	45.2554	37.064	0	69.3472	182.918	193.492	74.9456	340.805	0	5.38935	136.59	123.66	6.96269	6.9655	16.6289	564.296
047T	60.872	15.8711	17.6286	0	1.32102	103.625	366.291	54.6683	128.818	122.203	0	0	109.983	43.9473	0	0	20.2176	5.29455	0	295.439	409.322	30.9959	19.5715	4.92672	8.18249	0	22.3942	0	0	76.7276	8.28386	11.3189	64.8993	43.6145	14.183	0	0	39.6643	50.6378	81.2567	98.5344	11.3878	13.6341	27.5519	48.754	3.7745	5.66404	7.21169	61.1815
048N	77.3999	14.3702	13.3012	22.1063	2.49187	104.25	337.793	97.8183	304.549	239.735	2.88519	3.26535	156.75	356.464	38.0313	233.701	34.3232	10.3867	18.599	351.974	359.964	64.315	48.5209	14.8694	61.7391	6.39374	33.794	7.38996	0	69.4717	18.7512	21.3511	61.9305	69.9302	32.1043	1.95109	0	89.7833	141.914	36.7862	102.227	51.5544	1.46961	129.929	64.3759	4.27195	4.27367	5.44141	484.713
048T	3.56277	1.67205	9.286	0	0	0	157.216	39.493	126.664	102.995	0	0	12.8743	335.669	7.58595	0	5.32491	5.5779	6.49225	180.198	47.5838	0	5.89112	5.19039	137.926	2.97578	7.86422	0	0	0	17.4544	47.6988	14.0767	45.9487	2.49034	10.8969	0	41.787	152.422	34.2421	0	0	0	58.0529	25.6816	15.906	11.9343	3.79882	0
050N	30.724	7.86499	14.5599	6.04952	0.545532	313.816	190.481	95.4638	446.854	292.699	3.1582	0	100.931	399.268	17.8414	170.543	0	5.24748	22.9037	462.336	240.145	25.6003	48.4937	12.2073	121.646	11.6646	18.4959	2.02231	0	0	20.5255	18.6972	47.2958	33.7709	9.76172	3.20357	62.0986	196.558	191.191	40.2671	183.109	9.40545	0	119.468	20.1335	7.79363	3.11871	14.8908	353.719
050T	2.74688	3.86742	10.7392	0	0	0	49.5871	68.5101	125.56	74.4453	4.65892	0	0	93.7033	8.7731	167.721	0	18.0623	0	132.617	182.288	0	10.2196	0	0	0	9.09492	2.98327	0	0	10.0929	0	34.8849	6.64242	2.88006	0	0	0	61.6964	118.802	15.0066	0	0	117.491	14.8503	0	0	4.39331	55.907
053N	130.266	33.7143	22.4686	105.803	2.24496	176.101	126.801	111.484	817.28	654.171	0	0	1412.18	942.89	110.131	0	42.9475	3.59904	36.6538	356.736	304.627	0	52.2657	4.18626	173.817	16.8006	44.3997	5.20134	0	0	35.1942	0	6.48767	159.819	16.0685	0	0	134.812	325.777	0	83.7251	0	1.65499	187.288	10.3566	22.4505	24.0638	3.0639	3106.17
053T	33.1378	8.14627	49.3546	3.41775	0	0	50.6421	14.2122	68.1229	22.8088	0	0	28.511	20.5065	16.7995	0	2.35847	4.94104	1.43775	7.25562	114.598	0	19.5694	2.29888	3.81808	0	3.48316	0.571264	0	0	23.1923	2.6408	1.78135	104.3	8.824	0	0	37.0159	121.518	0	11.4944	10.6274	0	53.0317	22.7494	0	0	0	99.9188
054N	146.641	24.2057	7.90767	26.2847	2.96287	356.371	97.3675	268.348	1379.11	986.704	0	0	98.6704	1389.8	83.9795	30.8748	9.06906	8.54995	55.286	613.804	93.7045	0	30.1002	0	102.772	22.8067	40.1816	0	1.96673	0	29.7273	15.2321	1.71247	90.4846	2.12069	0	33.7267	71.1691	233.637	0	0	10.2165	1.74739	139.039	43.7393	30.4764	101.629	38.8195	5708.41
054T	9.56292	71.5273	32.7138	0	0	9.15711	71.9298	159.421	127.494	116.628	0	0	6.47932	99.0301	0	0	50.9179	7.8602	3.26738	148.4	23.9477	0	8.89454	0	4.33842	1.49763	31.6629	0	0	0	17.5687	0	0	53.476	18.7998	0	0	21.0303	80.5458	0	0	0	0	58.433	6.46244	9.00573	1.00104	0	72.9876
055N	312.352	90.6744	50.3576	0	1.88681	49.3356	494.107	219.746	662.364	890.166	0	0	785.441	423.695	25.7114	24.5771	28.8768	68.0597	0	244.301	304.412	5.53392	59.9012	3.51841	151.931	10.086	5.33092	5.24586	0	0	11.8318	16.1668	1.36317	212.19	5.06437	4.61669	0	56.6523	206.645	23.2117	17.592	24.3977	9.73675	154.95	60.9307	2.69555	17.5282	0	1409.09
055T	22.8987	47.1199	6.88653	0	0	148.429	42.3971	68.339	127.483	85.9288	5.97508	0	19.0953	103.007	5.62577	0	0	3.30927	26.4807	218.676	114.687	0	37.1354	3.84921	6.39292	11.0342	215.789	1.91303	0	0	12.9442	0	1.49133	23.427	3.69369	1.01015	14.6857	123.958	192.163	0	9.62302	8.8972	0	83.4137	28.5684	1.4745	4.42527	0	119.502
056N	106.049	38.0063	52.7686	18.7928	4.51919	132.937	266.858	127.574	719.783	731.596	0	1.85061	1233.26	544.992	73.8992	0	30.2593	80.6009	5.27041	252.673	333.17	6.62728	40.6505	4.21355	111.969	12.0787	51.0734	8.3764	0	0	7.08473	14.5207	1.63249	95.5841	40.4331	16.5865	0	67.8453	259.847	0	158.008	0	3.33156	135.491	83.3932	16.1406	22.606	3.08388	3322.65
056T	17.8539	12.5686	0	0	0.373621	68.385	92.0862	429.392	189.453	117.512	0	0	48.3873	174.013	20.3652	0	2.85905	7.18772	34.8582	96.7517	20.7583	0	20.5599	2.78682	32.3992	9.58652	42.2245	0	4.96014	0	9.3716	48.0195	1.07972	81.7218	13.3711	1.46269	0	134.617	409.193	9.19263	13.9341	12.8831	0	91.561	255.095	25.6207	16.0194	6.11898	527.765
060N	0.61979	0.872625	19.3851	0	0.363163	56.975	96.9676	203.534	132.21	80.6278	0	0	40.3139	205.386	7.91806	0	0	2.91105	8.47061	76.9446	49.667	0	1.53726	0	355.413	0	36.9383	0.673128	0	0	0	3.11169	0	130.392	9.09777	0	0	130.849	214.779	0	6.77203	0	0	117.402	33.5074	22.8283	3.1142	0	126.146
060T	20.2671	0	30.6722	0	0.383077	10.0166	86.5489	16.7589	64.7492	21.2623	0	0	21.2623	76.4644	79.3465	0	5.86282	0.614137	76.842	9.01823	40.9301	0	8.10779	0	61.6929	1.63819	8.65865	2.84016	0	0	19.2176	6.56466	0	74.3045	5.48381	0	0	92.0165	130.06	0	7.14339	0	0	45.9405	14.138	8.75641	0	0	0
063N	64.9382	47.702	14.7178	6.11516	1.65436	302.802	271.832	183.871	731.328	561.142	0	1.80656	142.836	1109.9	72.1401	0	21.0993	71.6096	18.0073	285.604	209.756	6.46951	30.3457	0	102.472	21.2241	24.9288	1.02213	0	0	89.9091	0	0	168.411	9.86764	0	0	298.036	253.661	0	92.5481	0	1.62613	132.266	81.4081	36.2397	15.7628	0	2656.14
063T	87.55	8.05652	8.94865	0	1.34116	333.147	55.0926	46.3835	213.61	124.066	1.94107	0	31.0165	94.8116	3.65518	0	7.6972	3.76269	34.4102	347.303	68.7827	0	9.93493	2.50091	4.15361	20.0737	45.4711	0	0	0	25.2305	2.87287	0.968951	51.1981	1.19993	0.656317	0	80.5379	190.951	0	6.25228	0	0	40.2097	86.6202	3.83204	0	0	54.3499
067N	39.3529	8.31095	0	12.7851	2.30586	60.2927	390.723	79.0656	352.27	181.311	13.3491	15.108	671.917	335.608	62.8436	480.568	8.82253	9.2417	8.06747	122.138	332.601	54.1037	19.5213	4.29982	207.098	0	13.0298	9.6164	3.82654	66.9644	7.22979	0	79.9641	66.6134	35.0718	2.25681	16.4049	34.6172	246.226	70.9172	214.991	29.8163	1.69989	162.311	74.4631	3.29422	21.4211	9.44106	333.728
067T	14.8951	6.29139	11.6468	0	0	0	62.7406	42.8256	113.476	24.221	0	1.4296	0	7.25872	4.75726	68.2106	6.67865	7.69556	0	0	141.742	0	16.6248	9.76489	37.8418	0	0	0.808845	0	0	10.9459	97.216	93.3214	66.6348	12.4938	2.56261	0	52.4104	124.262	32.2106	56.9619	22.5709	0	61.4348	40.2632	0	0	0	30.3158
070N	11.5314	8.11772	7.51386	0	0.563063	58.8909	1063.96	108.518	849.218	656.296	6.51938	7.37838	312.522	215.415	30.6912	146.686	17.2348	6.31879	2.62664	145.809	404.28	59.4516	23.8343	0	97.654	4.81577	6.36342	0	0	39.2445	0	48.245	21.1534	27.8849	2.01508	1.10217	0	33.8124	129.501	83.1221	41.9985	0	4.9811	182.025	41.5611	3.21763	9.65678	0	534.589
070T	34.6236	4.71752	34.9328	0	0.654435	0	457.012	47.975	59.562	96.8632	7.57733	0	72.6474	76.2002	0	68.196	0	3.14751	0	77.032	562.185	38.3885	13.851	0	8.10721	0	0	8.49105	0	0	0	22.4296	17.0212	37.8116	11.7104	0	18.6238	0	71.6743	32.2037	0	11.283	5.78942	54.5969	24.1527	5.60967	1.87064	0	0
071N	123.001	29.3285	15.5125	116.016	0.581225	60.7905	191.006	58.4144	370.292	204.315	3.36483	0	580.684	145.02	25.345	121.134	8.89537	4.659	2.71136	136.829	566.364	81.8257	56.5871	0	7.20028	9.9422	19.706	14.005	1.92907	40.5104	29.1579	44.8211	67.1869	105.543	37.4414	0	16.5404	139.612	165.506	57.2022	1116.35	40.0833	8.56962	172.743	53.6271	1.66071	34.889	38.076	551.833
071T	13.1507	5.44569	12.0974	0	0	23.7038	18.6195	32.6921	53.04	8.38608	5.24815	0	16.7722	22.6188	44.472	70.85	0	1.45333	4.22892	32.012	135.604	5.31766	24.9428	0	5.61515	5.81509	5.12259	1.68029	0	10.5307	0	11.6513	36.6771	57.9894	8.11078	0	0	0	79.4279	0	101.427	7.81476	0	113.443	8.36424	1.29511	0	9.8979	73.4741
072N	17.9644	16.8618	0	51.8784	2.33914	45.8722	276.253	120.31	433.387	205.567	6.7709	0	389.495	165.363	44.6254	0	0	0.937509	13.6399	330.402	837.256	116.63	19.8031	4.36189	7.24439	0	19.8268	4.33564	9.70443	40.7586	7.33414	80.1701	67.5986	67.5749	10.4641	2.28939	33.2835	35.1169	204.948	129.493	185.38	0	1.72442	112.818	10.7911	10.0253	0	3.19244	257.294
072T	30.6634	6.16743	54.803	5.69257	1.54003	13.4227	52.7181	75.2639	26.6976	37.9901	2.97186	1.68172	18.995	401.326	5.59623	26.7467	31.4259	0.822975	4.7894	543.82	210.618	66.2468	4.34594	7.658	0	8.78105	127.633	1.90298	1.70377	23.8528	6.43814	13.1955	26.7031	40.2525	11.0229	3.01455	0	30.8267	73.0884	50.5215	28.7175	0	0	32.1197	0	4.40026	2.93469	0	11.8874
073N	45.3296	22.3374	26.5831	272.446	3.32008	52.0872	300.043	59.669	328.07	159.707	11.5324	4.35064	945.957	342.398	65.1491	207.583	15.2437	6.38717	12.3903	203.215	1172.05	85.691	28.1076	4.95286	41.1295	17.0376	7.50433	13.5384	0	138.842	0	11.379	120.893	95.9129	21.3873	5.19913	56.6893	39.8747	94.5406	65.3502	396.229	57.2411	1.95806	197.349	49.0127	7.58906	11.3882	3.62497	630.437
073T	4.78868	1.92633	0	4.44502	0.400843	0	255.222	34.1243	67.752	29.6644	0	1.31316	51.9128	13.3351	30.5886	187.966	3.06735	16.0654	235.607	84.928	87.3697	42.3234	3.39351	2.98986	19.8627	0	13.5903	1.48594	0	0	5.0272	6.86909	19.6926	29.7767	4.30359	3.13853	22.8142	24.0709	171.212	0	44.848	0	0	43.8909	103.555	1.14531	2.29155	0	18.5645
080N	55.3859	13.6155	20.6226	34.2741	1.54538	80.8161	222.186	123.033	596.087	524.179	0	5.06268	57.1832	222.782	33.6941	295.236	0	28.9042	7.20907	545.71	387.475	24.1735	19.6247	7.68462	44.6702	4.40578	23.2867	6.68359	3.41938	23.9357	32.3026	8.82755	50.6144	74.407	12.9047	3.02502	73.297	154.669	236.952	101.394	38.4231	8.88125	1.51901	150.413	47.5286	13.2467	27.9765	28.1217	429.434
080T	13.0944	5.53083	30.7164	0	0	20.062	63.0354	57.1531	99.7579	14.1953	0	0	0	76.5747	0	0	0	3.69014	0	126.437	285.285	45.0067	12.9912	0	9.5049	0	8.67114	4.26639	0	0	0	0	17.7383	25.3316	2.74586	1.50188	43.6691	0	42.0155	0	14.3074	39.6847	2.26251	40.0059	0	4.38452	4.38629	8.3772	0
082N	39.7952	2.73312	0	18.9201	0.568726	163.579	467.245	135.835	214.44	315.665	9.87743	0	84.1773	368.943	86.7998	355.587	0	28.2646	13.2653	602.49	328.135	26.6887	19.2592	4.24209	28.1817	0	38.5645	2.10829	0	13.2131	21.3982	0	23.0097	103.273	10.1767	5.56628	16.1847	204.915	205.548	27.986	116.658	19.6107	0	157.167	41.9791	11.375	21.1335	37.2572	526.796
082T	4.05901	1.90494	5.2897	0	0	20.7294	81.4154	62.8039	190.691	168.677	2.2948	1.29858	14.6675	13.187	30.249	103.266	3.0333	9.53224	0	335.94	15.247	0	3.35583	5.91333	4.91055	1.69513	0	0	0	0	24.8569	13.5856	1.14553	17.9948	8.51161	0	11.2805	95.2147	130.24	78.0231	0	0	0	33.0694	0	1.13259	1.13305	0	9.17919
083N	106.983	15.0626	15.2096	0	0	59.6035	362.847	96.3547	370.471	221.412	19.7948	7.46766	0	208.542	6.21252	415.69	4.36084	7.30884	18.6089	550.045	589.402	20.057	24.1227	8.50134	14.1194	4.87403	19.3212	1.05627	0	26.4796	28.5886	39.063	26.35	58.7964	14.2762	2.23101	16.2174	136.886	218.446	168.256	42.5067	0	0	145.599	52.5799	24.4242	42.3524	24.8884	712.612
083T	7.79449	0	0	0	0	14.9275	93.805	25.6504	296.906	116.185	3.30502	5.61073	0	66.4727	6.2236	0	4.36862	1.83047	5.32632	188.155	31.7186	0	0	0	0	0	32.2595	0	1.89477	0	7.15989	0	1.64981	18.8484	2.0431	0	0	0	12.5049	14.0463	0	0	0	17.8602	10.5347	4.89356	0	3.11659	13.2201
084N	53.1894	5.2005	0	0	0.432861	135.819	471.202	83.4245	416.471	344.366	5.01186	5.67223	64.068	338.406	51.9074	473.62	3.31237	13.879	20.1926	499.321	136.898	25.3912	16.4906	19.3721	42.8987	3.70218	29.3517	0	4.30996	10.0566	32.5726	40.7978	26.2693	58.9513	10.8438	0	0	207.95	270.222	127.802	8.07173	0	1.27643	169.275	111.827	39.5775	64.3394	61.4396	1022.42
084T	0.875358	3.69734	13.6892	0	0	26.8228	94.8127	51.5487	160.051	151.832	0	0	9.48952	42.6583	0	26.7242	0	6.57826	7.17805	169.046	67.9548	18.0521	6.51342	0	0	0	28.9832	1.90138	0	0	19.2982	8.78957	25.1983	4.23353	0	0	0	0	84.2617	88.3383	38.2578	0	0	8.02315	47.3241	2.93104	1.46611	2.80007	11.8774
086N	18.1831	6.63718	5.26582	8.75164	1.18381	30.9537	380.925	89.1147	425.836	379.634	0	0	423.438	150.966	68.8283	185.039	12.0784	5.69352	12.8855	353.002	974.773	23.1469	13.3627	0	97.7675	10.1249	22.2978	2.92561	2.61934	64.1739	19.7957	60.8594	53.5967	146.566	1.4122	0.772417	0	71.0885	159.903	310.683	103.016	20.4098	4.65443	90.5302	43.6898	4.50992	15.7911	10.771	603.091
086T	1.199	0	65.6268	0	0	0	14.4297	147.03	63.941	103.985	0	0	0	315.524	30.6354	36.6049	0	3.37891	0	479.633	78.0668	0	0	5.24027	0	0	31.7592	1.30219	0	16.3222	0	18.059	26.3937	69.5855	2.51427	0	19.993	84.3773	115.416	0	0	0	0	10.9895	0	0	0	0	16.2688
087N	44.6685	10.4817	29.106	0	1.45407	247.133	283.72	122.927	586.073	780.163	0	4.76354	336.277	423.267	31.7032	189.403	0	71.099	6.7831	256.733	229.934	59.7059	30.7752	16.2687	72.0527	0	8.21653	6.73786	2.41301	16.891	9.11817	0	37.8188	57.0085	23.4171	2.84628	0	130.977	199.064	107.328	230.474	25.0694	2.14389	125.098	93.9124	10.3866	60.2667	75.4111	1633.08
087T	7.09506	6.65959	0	7.68354	0.692885	144.938	85.3875	27.8546	81.079	64.0964	8.02252	0	12.8193	172.88	15.107	252.709	0	8.88648	3.23225	163.116	82.9155	24.3863	23.4637	10.3364	0	2.96306	7.83059	0	0	16.0976	0	59.3686	52.0613	22.8761	9.91875	0	0	41.6083	53.1197	17.0479	77.5229	0	4.08638	21.6767	12.7859	3.9595	0	3.78258	16.045
089N	56.9002	8.66074	12.0247	9.99237	0.90109	47.1227	370.152	54.337	585.791	700.197	5.21661	2.95198	83.3567	284.783	29.4698	234.747	0	5.7784	16.814	190.917	192.555	73.9998	22.8858	13.4424	33.4884	11.5603	0	10.0211	2.99069	41.8697	22.6022	15.4417	57.2891	52.0628	32.2481	0	51.2862	54.1112	108.557	88.6823	336.059	0	0	89.2696	33.2559	12.8732	20.6055	29.5152	730.325
089T	1.53927	8.66878	0	0	1.80386	23.5832	74.0992	38.3911	117.267	116.808	10.4429	0	16.6868	30.005	0	140.979	0	13.0135	0	21.2328	185.025	31.7437	11.4535	0	0	0	0	3.34348	0	0	0	15.456	15.6388	3.72222	16.139	0	0	270.808	98.7799	88.7647	0	0	0	56.4332	16.6434	5.15408	0	4.92377	41.7716
091N	30.1523	16.3279	27.2039	60.2829	2.71809	35.5358	279.136	72.3108	671.463	440.022	3.9339	0	590.887	146.94	29.6314	283.241	15.5997	1.08939	3.16991	159.97	775.411	39.8601	20.1348	5.06852	58.926	17.4355	7.67958	15.1141	2.25531	63.1488	0	23.2895	78.5497	84.131	31.6143	1.33014	19.3377	122.418	126.517	0	291.44	23.4311	2.00379	99.2073	87.7752	5.82471	15.5388	22.2578	1416.2
091T	2.91494	8.20809	7.59751	0	0	89.3198	128.629	26.9266	162.852	84.2669	0	0	31.6001	198.873	12.4132	88.9914	0	5.47639	5.31175	120.626	24.3322	6.67926	7.22988	0	0	0	12.8685	0	0	0	0	4.87821	19.7436	16.4473	4.07503	1.11444	16.2019	0	43.6475	0	74.3156	0	0	29.6856	0	1.62672	1.62738	18.6484	52.7356
092N	55.3015	36.7268	32.635	6.77981	5.50249	79.9317	401.836	60.0001	214.628	101.803	3.53946	6.00873	203.607	172.885	59.9857	222.986	9.35701	7.84126	2.85207	115.144	182.908	78.8995	67.2878	27.3619	90.8874	7.84363	0	23.7976	2.02918	56.817	7.66778	36.67	58.3058	40.3709	41.5726	3.5903	17.3988	183.572	187.487	30.0854	752.452	0	5.40861	216.774	124.102	8.73447	38.4472	36.7144	1302.52
092T	25.9501	5.70875	6.34091	0	1.4255	124.244	156.152	61.239	197.697	193.406	2.75083	0	43.9559	126.461	15.5401	123.788	0	11.4265	2.2166	167.792	152.308	0	22.125	7.08847	35.3184	2.032	16.1102	5.28437	3.15412	22.0788	0	8.14274	20.5976	9.80495	17.0052	0.930116	54.0887	428.011	499.589	0	79.7452	0	0	106.536	17.5366	10.8614	25.8061	15.564	473.144
094N	67.148	19.2582	38.8922	153.515	4.37167	228.617	239.441	47.3822	303.145	323.526	4.21809	0	633.572	230.272	39.7149	417.59	33.4532	7.00851	3.39891	171.526	1161.51	42.7395	33.9261	5.43467	90.2611	12.4633	24.703	6.75247	0	33.8553	27.4138	37.4578	122.125	90.2086	31.2905	11.4098	20.7347	87.5074	119.697	53.7806	448.36	12.5619	2.14854	151.963	80.6709	8.32732	29.1574	7.95522	438.681
094T	15.2242	22.6255	0	5.49564	1.48675	64.7918	81.431	87.3094	57.9916	64.1827	2.86905	0	9.16896	49.4608	10.8053	129.107	11.377	0.794505	0	361.671	103.784	5.81409	25.1736	3.69654	12.2787	2.11932	16.8025	0.918575	0	0	12.4308	0	91.6597	10.2263	7.09437	0	0	178.562	75.9876	48.7738	36.9654	0	0	18.0883	0	0	0	2.70548	80.3333
097N	39.3825	13.4874	33.2908	0	1.87102	293.537	307.434	143.797	551.406	288.47	14.4424	4.08632	403.858	497.956	27.1961	324.953	0	66.9903	11.6376	455.15	309.195	36.5841	34.32	9.30392	7.72615	5.33417	21.1453	13.8719	2.06996	43.4691	31.2875	5.34385	68.4893	66.921	33.48	2.44164	53.2453	74.9044	88.797	92.07	279.117	32.2581	3.6782	188.611	92.07	16.038	12.479	10.2142	1790.85
097T	10.0347	4.7094	6.53862	21.734	0.979963	12.8118	251.595	89.7983	70.0772	63.4571	5.67322	0	145.045	40.7513	10.6831	51.0589	3.74947	14.1394	45.7144	57.6746	157.057	45.9869	29.0371	0	54.6295	0	110.75	1.81638	1.62623	0	6.14515	8.39663	22.6558	42.4649	12.2748	1.91824	13.9438	205.967	273.682	0	82.2318	0	0	71.5351	18.0834	1.4	0	0	34.0393
099N	48.9248	19.2872	22.9532	19.0738	0.573344	119.933	423.936	75.2481	305.636	180.33	19.9153	13.148	742.533	200.275	6.25034	298.729	8.77477	4.59583	0	188.964	720.41	147.98	21.8426	25.6593	71.0265	31.8741	19.4388	12.7524	0	53.2815	79.0972	49.126	132.552	44.9573	14.3631	2.2446	48.9484	206.579	219.776	84.64	598.716	39.5398	0	179.369	74.06	13.1055	14.7497	9.38995	438.136
099T	4.36753	0	0	0	0.853042	0	140.166	66.5689	1441.84	457.689	0	0	0	184.461	0	0	0	5.47028	3.97937	140.573	156.767	30.0231	10.8327	6.3628	21.1352	0	19.2812	6.32452	0	0	0	7.30914	9.86078	14.0819	18.3171	0	0	51.2259	84.0833	104.942	0	0	0	57.8223	0	2.43736	0	0	98.7689
100N	30.5907	4.61462	17.0854	0	0	100.432	499.636	76.448	557.658	355.314	7.41204	0	402.689	212.966	6.97872	233.479	0	1.02628	11.9451	120.563	486.995	82.6124	21.6782	14.3247	79.3037	8.21274	7.23472	3.55964	2.12467	59.4907	16.0572	10.9702	59.1996	42.2707	13.746	1.25309	0	153.768	224.355	78.7529	262.62	22.0738	0	116.826	47.2518	18.291	23.7879	17.4737	800.5
100T	40.7863	73.7206	25.8581	0	0.322953	8.44444	6.63317	20.2382	20.9949	29.8752	0	0	17.9251	10.7439	7.04136	0	0	0.517747	0	349.729	5.52097	3.78881	24.6069	7.22666	0	0	32.8485	3.59159	0	0	8.10068	0	17.7326	42.6501	8.09046	0	9.19053	0	53.0551	0	18.0667	0	0	26.9427	0	16.6097	7.38505	1.76305	14.9571
102N	51.6966	13.6473	8.42139	13.9961	0	379.522	220.348	72.3779	377.433	198.485	3.6534	8.26955	81.7293	419.883	41.2778	197.283	9.65823	25.2928	5.88777	267.414	191.493	74.0357	53.426	23.5356	39.0888	10.7948	49.9239	14.0364	2.0945	14.6615	31.6585	5.4072	49.2404	67.7145	15.8092	6.17646	0	75.7925	179.7	62.1078	353.034	10.8802	1.86091	134.91	58.226	28.8501	23.4501	31.006	920.656
102T	1.8151	1.27777	14.1926	0	2.12709	41.7138	120.144	31.4379	359.529	245.962	3.07855	0	0	327.28	23.1886	83.1208	0	19.608	2.48067	12.5187	47.7268	0	0	0	26.3506	0	30.049	0.985651	0	0	13.3386	13.6692	15.3676	61.449	9.51551	0	0	159.667	116.48	13.0838	39.6647	0	0	61.0001	29.4386	0	1.52003	0	49.2568
105N	51.5345	5.58133	15.4984	12.879	0	60.7355	393.593	70.7205	966.42	504.953	0	1.90237	161.155	415.347	18.9915	60.5123	0	2.79287	10.8356	54.6822	541.034	40.8758	12.2904	4.3314	50.3563	2.4833	13.1255	8.61069	1.92732	26.9825	14.5658	14.9268	130.896	35.9479	22.8602	0	0	104.614	101.758	57.1505	194.913	0	0	105.974	85.7257	4.97762	33.1975	19.0208	1237.14
105T	1.94351	5.47269	0	0	0	0	11.6949	45.7804	310.934	189.622	0	0	0	123.126	0	0	0	8.21553	2.65618	268.089	104.64	0	9.64095	4.24709	21.1612	0	0	2.11077	5.66942	0	0	0	9.87293	4.69975	2.03775	0	0	34.1927	68.5968	14.0095	21.2355	0	0	23.7512	31.5214	0	0	3.10843	39.5562
109N	16.0772	4.11557	7.61884	0	0	156.748	246.254	85.0569	348.887	205.977	6.61046	1.87037	73.9405	37.9869	84.024	74.3677	13.1067	16.9329	9.32166	262.09	313.546	6.69802	30.2091	4.25853	3.53637	1.22076	38.7139	10.0532	0.947448	0	0	17.1217	62.6969	20.0277	15.3242	0.558785	0	85.7119	237.609	49.1653	53.2316	9.84331	8.41781	56.561	47.4094	1.63129	0.815975	0	105.767
109T	11.102	7.81547	4.34045	0	0	0	46.7637	24.2285	97.266	12.0354	9.41496	0	24.0708	140.667	3.54582	16.9469	0	3.65011	4.5519	84.2279	139.01	3.81586	8.26086	7.27826	0	1.39094	0	5.42585	0	0	4.07926	47.3776	21.6191	4.02699	5.82015	0	0	175.788	53.4339	16.0054	6.06521	5.60774	0	30.5269	24.0081	0	5.57833	3.55128	22.5959
127N	40.4105	17.1589	10.031	12.5035	2.63092	167.067	92.6345	71.9915	283.428	236.424	0	4.92509	250.331	618.923	28.6811	137.079	5.75214	7.83307	12.273	150.416	481.89	0	19.0913	2.80341	55.8722	0	4.2476	5.5731	0	104.783	23.5685	3.22037	84.7198	57.3908	6.72536	3.67851	0	157.989	201.698	27.7421	182.222	19.4397	2.2166	88.1869	20.8066	13.9605	11.8175	22.5699	348.136
127T	33.4173	0	0	0	0	0	51.5602	19.59	71.8059	46.4446	0	4.93434	18.5778	58.4591	43.7865	183.115	0	4.0245	2.3421	11.8195	171.66	0	4.25048	0	18.659	0	0	0	0	11.6644	6.29674	0	29.0184	41.4404	7.18718	0	14.2878	30.1496	21.9948	0	18.7245	0	0	39.2677	9.26473	5.73815	0	0	34.879
128N	25.0611	12.0975	16.7964	4.65253	1.25867	175.526	215.432	80.3639	381.849	209.583	19.4312	10.9957	535.6	272.173	41.1642	502.781	19.2633	18.8333	29.3578	88.8927	371.173	98.4427	31.9674	50.071	41.58	0	9.48315	14.7754	4.17747	0	47.357	35.9488	54.561	76.1856	42.042	1.64252	11.9396	75.5839	202.18	30.9684	320.768	0	9.89752	157.508	46.4526	2.39756	22.786	61.8414	718.953
128T	1.98918	0	5.18462	0	0	10.1588	0	17.4562	40.4115	14.3761	2.24921	0	0	25.8501	21.1772	0	0	4.98286	3.62479	393.29	64.7577	27.348	4.93375	0	0	0	21.954	1.44025	1.28948	0	19.4905	29.9604	4.49108	51.3087	0	0	0	93.3231	80.8464	76.4731	0	0	2.29133	91.16	14.3387	1.11009	1.11054	16.9678	17.9937
129N	39.0723	10.3146	0	0	0	243.193	249.808	65.1363	339.526	357.389	31.0639	19.9223	33.0916	279.663	38.9972	410.044	0	34.9828	21.6936	176.848	223.211	12.5902	9.08537	5.33646	70.904	12.2381	76.8127	2.65218	0	0	0	9.19523	37.2159	48.7181	14.0823	0	0	257.778	203.726	52.8087	113.4	0	5.27428	139.891	59.4098	16.3537	3.06755	11.7172	1060.32
129T	9.422	3.79016	7.01644	5.83056	0.788681	0	26.998	24.2455	99.1249	29.1833	0	0	0	83.0855	8.59784	54.7901	0	3.3717	0	136.156	265.16	9.25264	20.0308	13.7264	0	1.12424	53.4794	0.974556	0	6.10775	6.59421	4.50511	28.1101	37.9734	30.1069	0	0	31.574	66.2224	32.3414	24.5114	4.53252	1.55045	101.436	24.256	3.75578	0.751458	5.74072	30.439
130N	82.6271	17.8253	15.6309	0	3.90442	10.2091	96.2322	40.6253	223.365	166.145	0	0	122.803	90.9236	68.1028	366.178	5.97554	0	3.64276	551.497	310.375	32.0641	33.0547	2.91229	14.5105	3.33938	30.8879	2.17108	0	9.07107	24.4839	43.4907	68.8284	29.0042	6.98655	0	11.1111	70.3392	256.57	86.4586	65.5265	33.6579	1.15134	132.328	14.4098	10.0404	4.46418	0	135.621
130T	15.1435	2.2844	0	0	2.53521	24.8586	58.5799	37.0951	41.203	46.9047	11.0077	7.2672	17.5893	63.2553	24.183	49.5345	2.42502	2.03218	45.8278	134.286	85.326	0	10.7315	21.2738	3.92581	0	0	0	0	0	11.9234	10.8613	51.2853	6.53921	5.67062	0	0	0	65.9439	7.7971	0	0	0	33.0473	5.84782	6.33829	1.81167	1.73002	7.33845
132N	81.2785	3.8145	0	0	0	166.036	350.511	133.268	521.167	205.594	0	0	176.224	422.496	34.6122	0	3.03697	3.81752	7.4055	429.777	169.616	18.6241	10.0797	0	58.998	0	17.9409	0.73561	1.31721	0	29.8645	20.4032	41.289	83.5318	12.7829	6.21489	0	71.4976	121.704	19.5294	29.6025	0	3.51091	76.5657	29.2941	29.4831	11.3442	0	468.706
132T	1.3535	1.90564	0	0	1.05743	0	298.633	35.3206	195.917	166.293	0	0	0	347.385	14.4096	13.7738	0	3.39048	3.69962	174.255	42.9332	0	5.59511	5.9155	26.1992	3.39151	8.96288	0.979985	0	0	0	13.5906	19.0991	62.1868	0.946082	35.188	0	31.7499	86.8582	26.0173	4.92958	0	0	39.9735	126.834	14.3515	0	0	6.12171
137N	17.2443	25.1459	24.0779	24.0101	1.08259	226.457	155.648	97.2824	394.118	193.617	0	2.36438	60.088	498.21	27.5377	56.4061	2.76142	19.0913	20.2007	305.83	524.37	16.9343	44.2982	16.15	71.5266	6.17279	36.7044	8.0264	1.19769	41.9193	9.0516	27.8279	37.5427	50.6352	23.2461	1.41275	82.1551	108.351	185.754	17.7575	228.791	6.2216	0	65.8555	39.9543	14.4351	15.4724	9.85006	701.943
137T	7.29112	5.13271	0	0	0.267012	0	54.8419	9.47127	41.6597	9.88013	4.63736	6.99785	4.94006	13.3243	14.5542	125.209	0	2.56839	2.49117	6.28586	50.2111	6.26505	9.04203	3.98325	3.30777	0	0	0.989822	0	0	13.395	2.28784	5.40143	61.7091	7.64462	0	0	32.0686	64.3354	0	34.8535	0	0	71.0039	4.9272	8.39213	3.81614	1.45766	6.18315
138N	8.6555	5.53926	18.4579	10.2255	0	132.611	236.743	75.2301	419.622	324.147	16.015	10.573	315.616	490.825	30.1574	432.405	7.05628	4.43492	8.60318	108.54	273.897	16.2271	1.95165	3.43901	51.4047	0	10.4212	3.41832	9.18142	0	17.3472	7.90098	46.6342	78.0136	13.2002	1.805	26.2414	55.3738	212.081	34.0318	94.5727	0	0	163.473	17.0159	17.1257	19.7684	42.7889	608.569
138T	15.913	0.933519	10.3689	0	0.77701	0	127.673	47.3141	111.128	64.6907	0	0	0	19.387	21.1765	20.2423	0	3.11419	1.81234	36.584	84.6805	13.6736	0	8.69352	4.81285	0	17.5627	1.4402	1.28944	9.02606	4.87247	0	31.4366	27.2569	6.95189	0	11.056	69.9902	97.8637	28.6765	14.4892	0	0	26.3343	21.5074	2.22012	0	6.36274	98.9622
139N	40.6141	13.8871	27.2203	22.6197	2.03979	44.4464	174.565	67.1287	344.774	207.564	15.7451	4.45492	540.924	350.605	25.943	425.117	15.6091	11.4455	19.0309	144.06	351.615	15.9536	17.2688	22.8221	16.8461	1.45383	26.8947	7.56159	4.51334	0	51.1645	2.91294	130.667	77.1665	21.9	1.99641	9.67469	102.076	197.337	108.739	190.184	0	1.0025	127.629	37.6406	28.1697	35.9552	24.1271	409.372
139T	11.2828	1.05903	5.88152	0	0.44074	46.0972	271.573	40.1264	171.913	89.697	10.2062	10.1071	8.15427	175.949	0	91.8555	0	6.35923	16.4481	280.144	128.088	31.024	5.59693	0	16.3798	1.88478	9.962	2.45076	0	10.2396	0	7.55281	36.937	23.646	7.88658	0	0	105.867	125.503	0	90.4051	15.1975	0	41.3654	8.13304	0	0	0	40.8247
140N	30.5235	3.64195	4.04524	10.0846	0.606273	7.92629	199.237	48.0286	240.421	145.819	0	3.97231	173.861	166.396	6.60931	189.532	0	11.6635	8.48463	121.317	164.535	17.7817	28.2297	15.8276	30.0423	0	37.6846	5.05682	3.0183	28.1708	34.2163	33.7658	23.6528	30.0248	18.4426	0	0	382.276	192.559	7.45842	344.815	5.22634	2.68168	132.77	27.9691	9.52753	2.59947	4.96462	266.748
140T	8.22652	6.94944	0	16.0359	0	50.4155	168.307	29.0669	62.6725	44.5907	0	1.57913	0	120.269	5.25485	175.805	0	7.72771	4.49723	56.7384	78.2839	0	2.04041	10.7863	0	8.24538	21.7904	2.68034	0	22.3977	24.1816	4.13017	22.2881	37.7969	10.3505	3.7742	0	28.9462	153.097	0	71.9084	0	0	72.8873	0	5.50911	1.37783	0	89.298
144N	19.1101	0	5.15262	21.4088	0	10.0961	158.611	29.2185	30.1215	0	0	0	21.4311	19.2679	54.7208	181.061	5.90937	1.85704	1.80121	0	122.115	9.05973	34.3231	5.76008	9.56657	3.3024	0	27.9115	0	8.97062	19.3702	36.3923	78.1088	35.057	23.4912	0	21.9762	69.5603	93.0338	38.0005	36.0005	0	7.97015	84.5575	0	4.41297	1.10369	2.10789	26.8239
144T	2.3886	0	12.4513	0	1.39958	48.7944	67.0746	44.1291	309.352	138.102	0	0	0	0	20.3435	48.615	0	2.99169	2.17631	32.9484	43.8649	0	1.9748	3.47981	0	0	0	0	0	0	17.553	3.99736	29.6607	15.4028	10.0176	0.913209	13.2764	56.0308	102.189	22.9571	8.69952	0	0	58.3809	8.6089	2.66598	0	0	151.247
146N	32.3901	14.821	18.9949	0	1.42341	161.281	165.669	110.518	376.308	351.133	0	6.21747	158.01	276.229	10.3449	197.77	7.26155	9.12786	2.21336	301.583	255.503	0	18.0758	10.6171	99.9224	0	75.0707	6.15608	0	44.0931	5.95061	16.2617	31.5368	43.0787	11.8862	0	0	227.939	176.679	46.6958	221.191	8.18028	0	131.119	87.5546	20.3353	9.49362	5.18043	483.439
146T	0.675483	0	15.8452	0	0	20.6982	276.396	48.6699	329.348	87.8727	2.29134	0	0	210.674	4.31478	123.733	0	12.056	0	568.375	47.3636	4.64338	0	0	14.7095	0	4.47305	1.46723	0	27.5863	29.7834	40.6956	3.43141	1.63343	1.41647	0	0	166.375	95.3652	38.9528	36.9027	0	0	10.3186	7.30366	0	0	0	9.16537
150N	96.5606	45.317	18.8757	0	0.471493	0	251.785	55.7483	12.2605	52.3394	5.45915	6.17845	252.974	0	30.84	73.6985	39.6879	0	10.9974	0	46.3468	298.698	45.9038	10.5505	0	34.277	0	37.5786	0	153.357	183.311	52.5187	355.628	204.313	20.2485	4.61464	93.9236	0	15.4915	382.823	378.06	105.676	5.56138	54.0853	87.0051	2.69435	2.69544	10.2958	76.428
150T	0.708235	0.997149	0	0	0	0	8.52345	9.32275	10.7912	15.3556	0	0	7.67778	0	22.6199	43.244	0	0	0	19.5388	35.4716	4.86853	17.5663	9.28608	0	0	0	6.15347	0	0	26.0229	14.2229	23.9852	5.1379	8.91088	8.12318	0	74.7608	27.2698	0	0	7.15472	4.89487	49.7672	7.65779	0	0	9.06192	48.0489
157N	41.8704	10.4802	7.27542	0	0.545194	99.7886	761.451	114.743	588.347	554.774	3.15625	8.93029	131.128	399.021	47.5476	568.124	4.17197	51.5682	38.1492	192.521	389.121	51.1688	20.7701	4.06657	121.571	2.33147	0	2.02105	1.80948	0	0	37.3712	23.6332	62.9999	11.7068	4.26878	0	130.957	95.5362	107.312	10.1664	0	3.21535	127.922	70.4237	32.713	29.6094	11.9052	1060.5
157T	31.8857	0	6.08099	0	0	47.6606	131.032	51.1857	0	8.43083	0	0	33.7233	7.57983	4.9677	0	3.48705	10.9582	8.50298	139.459	128.537	48.1143	1.92892	10.1969	16.9354	3.89741	0	0	12.0993	0	40.0054	23.4269	21.0702	94.0305	13.0465	0	0	54.7289	109.796	33.6355	8.49739	0	0	45.1443	33.6355	3.90606	0	0	137.18
161N	38.1557	0	0	0	0	97.4308	336.744	78.4226	426.336	261.969	0	0	372.272	718.976	81.2423	194.145	11.4055	37.0369	17.3823	192.984	436.347	34.9719	9.46371	27.7934	46.1604	0	25.2668	4.14393	0	34.6279	46.7323	0	79.6851	116.872	13.3352	0	21.2078	44.7521	155.076	18.3359	166.761	12.8485	2.19757	174.859	41.2559	19.164	27.6925	28.4786	569.493
161T	4.8281	4.07859	0	0	0.565799	29.5886	34.8631	35.4564	102.99	146.552	6.55107	0	0	94.1139	30.8404	88.4394	0	14.5131	0	146.518	140.251	13.2757	7.18504	8.44053	0	4.83917	0	0	0	13.1451	14.192	14.5438	14.7159	51.3707	2.02488	0	0	33.9767	80.5569	27.842	52.7533	0	0	41.3021	20.8815	1.61663	8.08643	3.08879	13.1021
162N	7.93919	0	23.2793	19.3448	0.581491	15.2046	119.433	32.3145	189.011	86.0667	10.0991	0	32.275	29.0172	50.7131	60.5947	17.7989	9.32227	0	0	77.0408	0	31.9987	17.3492	36.0178	0	46.0017	1.0778	0	0	36.4641	0	33.6088	45.596	18.7293	1.13824	0	279.352	267.478	28.6142	54.2163	50.127	1.71471	100.055	0	4.98441	0	0	80.793
162T	3.30677	0	6.46408	0	0.484396	50.6632	129.338	14.8912	81.8745	89.6196	0	0	8.96196	48.3441	68.6486	25.2384	0	1.55314	4.51933	11.4034	31.0533	17.0485	34.8574	10.8392	54.0068	0	0	0	0	22.5077	36.4506	12.4514	15.3983	57.9735	6.9342	0	0	116.354	212.206	0	72.2617	0	0	65.6683	8.93862	17.9926	2.7692	0	33.6513
167N	30.1374	22.7312	16.8322	6.99365	1.26134	49.4717	207.255	102.906	409.995	116.683	14.6044	0	81.6778	199.319	61.8777	164.299	0	2.02215	41.1884	668.115	345.009	22.1967	34.7051	18.8166	23.4385	0	49.8925	2.33793	6.27955	14.6523	31.6385	21.6152	58.3223	72.8774	9.02817	0	17.9476	37.8724	179.587	46.5515	246.968	0	0	128.248	116.379	21.6239	28.8435	20.6577	496.549
167T	12.8996	1.91176	0	0	0	52.0091	204.268	78.0805	284.475	66.2403	4.60603	2.60647	0	66.1712	0	20.7272	9.13248	7.01534	3.71151	486.985	130.914	9.33408	10.1036	0	14.7844	0	85.421	0.737351	1.32032	9.24227	0	3.40858	10.3467	27.9098	15.6605	0.7787	0	23.8889	69.7099	9.78782	29.6726	6.85862	0	29.0394	88.0904	2.2733	2.27422	2.17172	36.8483
170N	45.3786	19.9656	7.39218	12.2856	2.76972	72.4215	477.856	89.7312	518.565	409.947	28.8621	14.5178	81.9895	221.141	6.03884	317.483	12.7168	7.10452	10.3364	260.814	229.644	32.4938	18.7586	8.26368	41.1739	0	6.26036	5.13373	5.51557	12.8697	41.684	23.7318	60.8317	41.1499	27.7543	4.33729	15.764	33.2648	212.339	40.888	361.536	0	6.53391	155.97	71.554	25.3242	7.917	21.1685	756.829
170T	4.41815	46.6535	5.75774	0	0.431465	11.2818	274.72	64.2796	44.8787	7.98267	2.49784	0	0	0	4.70363	22.4806	6.60337	1.38342	0	203.147	53.4762	0	7.30553	6.43655	10.6901	0	9.75235	0	0	0	27.0563	0	26.1846	7.12257	13.8971	5.06745	24.5571	25.9098	103.96	21.2317	40.2285	7.43884	0	17.9977	15.9238	1.23281	0	0	39.9655
174N	36.9733	8.9239	8.26007	13.728	3.71388	178.033	648.379	102.462	563.352	412.27	7.16682	6.08335	148.875	226.512	47.2349	129.003	0	17.8619	8.66247	306.007	354.485	36.3087	5.24026	18.4678	38.34	0	27.9815	0	4.10875	71.9032	7.763	26.5181	64.3962	40.8722	11.076	6.05814	17.6148	148.681	122.024	137.065	69.2541	21.3435	0	80.6861	22.8442	17.6859	12.3851	10.1374	501.678
174T	12.031	2.25852	0	5.21156	1.4099	36.8656	530.9	83.352	543.829	365.19	2.72074	0	8.69501	515.945	20.4935	24.4867	14.3853	3.01375	4.38471	287.658	100.428	16.5407	5.96808	0	23.288	0	106.226	0.871093	0	10.9187	11.7883	36.2415	31.2375	11.6372	11.7734	0	13.3743	28.2219	51.4712	57.8158	26.291	0	0	31.8561	17.3447	4.02845	5.37344	2.56563	10.883
175N	42.5739	16.0818	0	6.74709	1.82531	143.183	237.439	119.421	617.043	416.505	7.04475	1.99324	78.7982	455.428	13.2658	602.326	18.6237	14.6314	0	315.118	179.424	14.2761	28.3305	18.1532	52.7617	2.60192	6.87622	5.63875	0	70.6785	53.4154	10.4266	31.6497	65.286	8.70988	3.57297	34.6296	292.298	159.928	89.8206	102.112	10.49	0	196.693	33.6827	10.4308	27.8266	9.96469	972.176
175T	2.08084	1.46484	4.06763	0	0.304814	23.9105	75.1274	30.6345	134.747	107.15	0	0	0	70.9831	29.9065	31.7634	0	5.37535	48.3457	265.504	20.8436	0	2.58054	6.82078	64.1932	0	6.88968	0	0	0	11.4686	0	15.8558	134.602	5.45433	8.35326	34.6974	109.826	46.7369	22.4991	5.68398	0	0	104.896	22.4991	54.8688	4.35642	0	35.2927
176N	20.0906	1.28574	0	0	2.14036	83.9479	197.825	67.6967	507.872	277.196	24.782	3.50592	79.1989	418.327	17.4999	55.7595	8.1893	15.4411	49.9229	428.292	105.196	12.5551	24.9152	19.956	46.4013	4.57652	12.0946	1.9836	0	0	20.1326	36.6786	44.8441	22.083	3.82995	0	0	192.796	181.671	78.9926	179.604	0	0	61.3806	69.1186	12.2311	0	2.92115	495.64
176T	8.54586	3.6096	0	0	0.50074	0	71.9933	17.7619	65.1053	9.26434	2.89889	0	0	216.559	5.45883	26.09	0	4.01385	2.33591	271.128	218.287	0	16.9569	7.46998	12.4064	2.14136	0	3.71252	0	0	43.9605	0	36.177	35.1311	5.37612	0	0	60.1397	76.778	12.3203	46.6874	0	1.47659	73.1058	27.7206	0	1.43132	8.20087	34.7867
178N	29.3377	5.38768	29.9214	8.28809	1.4948	273.599	429.828	110.464	680.232	387.182	21.6344	12.2425	235.075	211.346	16.2957	155.767	17.158	40.7392	0	193.545	223.599	35.0735	18.9824	11.1497	83.3301	6.39239	25.3402	9.69727	0	17.3642	9.37361	25.6159	17.2793	43.183	26.7479	11.7041	85.0778	179.529	360.167	55.1676	181.182	12.8859	0	105.22	0	6.40656	42.7277	57.1227	1730.75
178T	19.2225	7.5178	0	0	1.25148	16.3616	77.113	44.3917	178.987	104.193	3.62255	4.09986	0	353.887	34.1077	0	0	1.00317	0	294.618	112.321	0	7.94623	14.0021	0	0	28.2871	1.15982	0	14.5377	0	0	25.3165	15.4945	15.6757	2.44972	0	0	41.119	15.3958	23.3368	0	0	19.5761	80.8281	3.5758	0	0	43.4705
179N	52.4041	14.5144	13.4347	0	1.00675	118.458	206.778	68.4457	261.792	270.08	2.91415	13.1925	251.453	175.834	27.4378	419.637	3.85196	24.2098	7.0446	130.352	391.543	41.3384	40.4847	33.7918	12.4717	0	22.7554	4.66507	11.6948	35.0844	37.8787	43.1308	59.6425	56.0901	7.20589	3.94134	14.325	120.912	176.416	111.466	347.305	26.0359	1.48436	120.734	37.1554	5.75309	15.8274	8.24402	268.101
179T	2.46961	3.47705	6.4368	0	0.482352	0	69.3496	18.8206	62.7145	35.6965	5.58487	0	0	48.14	10.5167	0	0	2.31987	6.75038	147.619	144.304	0	2.04178	0	17.9263	0	0	0.894047	0	56.0318	30.2473	20.6647	75.2728	91.5698	1.72623	0	13.7267	0	31.6965	23.7357	0	0	0	22.6354	17.8018	0	1.37876	0	44.679
183N	57.3327	6.50973	7.23058	0	2.16734	85.006	422.895	73.0346	401.556	330.813	6.27359	8.87527	781.922	540.766	29.5342	282.312	20.7313	16.5044	25.2761	153.067	326.514	0	9.17429	16.1661	140.958	0	12.247	4.0172	7.19333	50.3533	33.9773	4.64261	68.897	62.6117	13.5738	2.12124	0	260.301	160.224	26.6628	313.217	0	1.59777	84.7558	29.9956	10.8371	35.6221	8.8739	489.34
183T	38.8663	12.012	14.8246	6.1595	0	14.5237	57.0423	82.0941	64.9969	0	0	0	0	138.589	0	28.9406	0	0	31.0935	13.0762	168.547	13.0329	21.1609	8.28615	6.88098	2.37533	25.1095	0	1.84352	25.8093	20.8987	4.75928	9.63113	55.0158	17.8906	0	0	133.421	36.5	0	20.7154	0	0	34.7543	20.4996	17.4577	33.3418	33.3553	12.8625
184N	31.5127	13.5033	10.7132	17.8051	1.60563	209.916	247.336	51.2584	167.009	103.972	4.64766	13.1501	89.1186	213.661	35.0076	41.8289	24.5734	5.14818	0	151.196	161.261	56.5106	71.3641	53.8933	39.7814	3.43315	18.1459	4.46409	0	37.3032	20.1371	6.87876	55.6809	56.3241	8.61929	0	22.8463	144.629	228.604	0	299.407	0	0	62.7896	14.8144	4.58769	4.58954	0	111.544
184T	6.72868	1.57892	17.5377	0	1.31421	0	13.4964	41.1782	8.54358	12.1573	3.80413	2.15268	0	43.7207	7.16346	34.2371	0	12.6414	0	92.8156	98.2924	7.70902	13.9076	4.90132	0	0	14.8525	0	0	0	16.4823	5.63029	17.0906	200.677	21.1648	0	0	157.839	129.54	16.1675	85.773	0	0	75.3771	48.5026	0	1.87828	0	76.0825
185N	24.0555	3.38686	9.40474	31.2608	0	202.705	246.077	124.16	366.526	169.506	0	2.30879	208.623	422.021	30.7318	257.04	21.572	23.7268	13.1505	265.457	249.997	8.26808	11.9329	21.027	43.6531	0	47.7887	2.61257	11.6954	32.747	0	6.03859	40.7334	63.9873	17.6553	0	0	253.928	146.653	86.7	170.845	0	0	172.711	26.01	4.02735	10.0724	26.9318	636.48
185T	0.718611	0	0	0	0.842132	22.0197	181.615	18.4208	235.409	93.4832	2.43764	0	0	63.0353	32.1319	87.7551	3.22211	2.02512	0	89.2128	68.3833	0	0	0	0	5.40194	0	0	0	0	0	0	35.2881	41.7054	12.0552	1.64844	0	75.8561	110.677	0	54.9624	0	0	98.7971	0	3.60928	3.61074	6.89601	19.5011
186N	48.5675	61.9289	35.8263	17.8627	3.22164	266.754	308.792	108.562	376.985	278.155	6.21692	0	99.3409	303.666	52.6813	223.809	0	5.16483	20.0382	278.089	339.629	12.5985	20.4557	24.03	59.8651	0	48.5456	3.98091	0	49.8985	47.1386	4.60067	52.7576	55.3983	21.1375	7.35727	61.1206	96.7311	217.583	39.6329	120.15	0	0	131.585	29.7247	12.2734	6.13918	2.93125	360.582
186T	31.6543	3.26101	6.03687	0	0	70.9722	715.448	39.0467	11.7636	50.2179	0	0	8.36965	45.149	24.6583	212.134	3.46175	6.52719	14.7722	0	160.472	53.0725	11.4895	10.1229	0	0	0	2.51549	1.50144	0	11.3472	0	20.9173	28.0045	4.85693	0	0	54.3318	74.3178	0	33.7429	0	0	25.9465	0	6.46286	0	2.46963	0
191N	38.4513	9.71687	30.8368	0	2.3108	151.055	533.945	100.41	345.513	277.893	20.0666	0	106.882	288.28	18.8934	210.699	4.42071	2.77845	2.69492	285.599	703.661	27.1098	26.8993	17.2361	107.349	7.41143	19.5865	3.21233	1.91737	26.8431	28.9811	44.5492	113.525	42.9146	4.13493	1.13082	0	381.605	151.848	142.138	140.044	0	0	102.415	10.6604	9.90382	3.30261	22.0763	147.155
191T	2.74337	4.8281	0	4.45636	0	0	132.063	29.9349	141.074	96.6553	0	1.31651	0	20.0536	26.2857	146.568	0	4.5098	0	28.3815	87.5925	4.71459	5.10325	8.99247	0	0	4.54165	1.48973	0	0	0	6.88661	33.679	19.9018	7.19095	0	68.6172	0	48.4138	9.88755	0	0	0	12.5722	22.247	2.29646	0	4.3877	65.1415
192N	77.8268	10.0924	20.0179	19.9615	0.600029	133.359	388.208	95.7773	573.408	449.603	3.4737	1.9657	305.286	444.144	42.518	297.001	13.7747	30.3013	9.79678	98.8791	366.712	14.0788	25.3991	11.189	85.4821	6.41491	20.3436	12.2338	3.98295	13.9403	52.6772	7.71186	56.3555	70.5745	22.5474	2.34906	8.53776	126.113	207.004	22.1448	391.613	0	3.53875	73.5227	94.1154	37.7176	30.0147	11.4648	805.897
192T	10.8767	1.09383	18.2244	0	0	23.806	74.7992	20.4534	47.3499	33.6889	0	0	8.42223	98.4373	34.7385	213.466	0	6.5682	6.37073	32.15	91.4406	5.34059	3.8539	0	0	0	0	2.53129	0	10.5761	5.70923	7.801	28.942	22.5443	3.2583	1.78216	0	0	44.8708	33.6012	101.865	7.84845	0	175.646	8.4003	1.30069	0	0	0
194N	45.6331	12.5363	52.2168	14.4638	0.652157	153.471	174.132	80.1941	644.422	567.09	3.77548	10.6823	108.592	282.044	35.5476	407.751	24.9524	5.22758	6.08451	291.703	423.655	7.65096	46.9296	14.5932	48.4739	2.78889	14.7406	8.46149	2.16449	15.1514	8.17908	44.7031	67.8477	18.84	16.3375	0	148.472	78.3251	207.132	64.1831	182.415	22.4875	9.61544	125.816	60.1716	7.45352	11.1848	17.8012	437.955
194T	3.32018	2.3373	12.9806	0	0.486361	0	79.9154	33.9287	101.177	44.9915	5.63129	3.18664	0	161.801	5.30208	25.3408	0	7.01746	2.26883	91.5974	54.0441	5.70588	10.2938	10.8832	18.0753	2.07987	0	0	0	0	0	4.16729	12.6497	8.02877	0	0	0	0	26.6333	23.933	9.06935	0	0	43.1111	26.9246	2.77932	4.17066	2.65512	33.7878
195N	40.8035	5.069	28.1515	7.79785	3.51596	110.321	274.416	85.6384	530.282	403.31	0	2.30366	559.429	491.264	53.6612	219.83	16.1431	11.2734	6.56066	529.735	549.974	98.9965	26.7894	26.2254	60.9786	3.00714	23.8413	5.21352	4.66775	32.6743	44.0958	6.02518	62.9966	52.2369	20.1326	0	40.0227	168.909	115.521	34.6029	314.705	0	0	157.661	51.9044	10.046	20.1001	42.2273	504.796
195T	4.90166	0	7.66543	0	0.57442	0	82.5866	10.1877	22.4055	0	0	0	0	28.6644	25.0483	89.7869	0	5.52535	0	13.5227	51.5544	0	7.29452	4.28457	28.4639	0	0	1.0647	0	26.6908	0	14.7654	61.4203	28.4473	10.2786	2.24881	0	172.472	125.822	28.2663	96.4028	9.90351	0	44.9265	31.7995	0	0	6.27171	26.6035
196N	49.185	7.36694	8.18272	0	0.613184	80.1665	201.508	118.178	334.846	260.928	3.54986	2.0088	136.137	367.185	20.054	319.487	0	39.3215	11.4418	245.4	81.2399	0	33.7427	32.016	37.981	2.62222	13.8597	4.54619	6.10542	14.246	38.4515	5.25396	51.3889	58.2036	6.58337	0	17.4499	147.289	235.048	90.5213	194.383	10.5718	0	124.692	79.2062	7.0081	21.0328	46.8647	653.174
196T	7.85339	0	6.82303	0	0	26.7382	483.071	73.7543	206.081	132.434	0	0	18.9192	93.5524	11.1478	53.2798	0	12.2953	2.38514	36.1099	56.8147	5.99839	10.8215	22.8823	6.33397	0	5.77836	0.947693	0	11.8788	6.41244	4.38093	10.3431	27.4312	5.48944	0	14.5503	122.815	89.5958	25.1599	66.74	0	0	26.6595	37.7399	7.30449	1.46149	2.79124	35.5199
198N	22.4314	4.73729	43.8489	0	1.31435	137.469	458.927	105.676	324.691	364.759	3.80454	0	145.904	284.215	28.657	479.372	10.0578	21.0713	24.5254	232.064	165.711	0	25.0363	39.2148	65.1295	0	7.42705	2.43618	4.3623	15.2681	107.147	16.8927	68.37	78.6523	2.3519	3.85919	18.7018	355.176	215.924	16.1693	294.111	11.3303	0	147.344	36.3809	11.2664	63.8684	68.1652	791.345
198T	0.67559	4.75593	0	0	0	10.3507	65.0446	11.7014	51.4688	58.5911	0	0	0	0	21.5773	0	3.02921	1.26925	0	9.3191	20.3019	0	10.0539	5.90536	0	0	0	1.46746	0	0	0	0	86.9428	0	0	0	22.5305	71.3148	69.3675	38.959	0	0	0	6.19216	7.30481	0	7.92067	0	55.0009
200N	42.0615	10.1107	0	13.3317	1.20223	110.024	234.581	87.4216	586.169	589.434	10.4399	1.96925	111.214	229.973	26.2123	187.919	13.7997	12.5279	2.80414	155.663	226.077	0	33.0785	13.451	89.36	5.14121	6.79345	3.34253	0	55.8622	22.6168	10.3011	50.3774	69.4618	6.45378	2.35331	17.1064	252.682	144.836	44.3697	123.301	10.3637	0	153.58	66.5546	10.3052	13.7458	3.28158	1642.55
200T	104.133	40.7967	28.3214	94.1389	1.06115	0	370.518	24.4664	0	19.6327	21.5014	29.549	225.777	17.651	63.6252	248.802	60.9018	4.25302	0	74.9436	2716.58	99.5939	38.1807	27.7028	0	4.53793	0	4.91717	1.76097	123.268	59.8886	54.5539	210.063	462.021	51.2682	2.07717	15.0991	0	46.4874	65.2721	554.057	27.4429	23.4686	107.893	78.3265	7.57998	4.54982	2.89651	24.573
203N	22.1066	8.3797	0	0	0.996401	39.0802	470.7	93.0718	498.769	553.041	8.65257	6.52843	64.5215	215.461	27.1558	337.45	0	1.5974	6.97218	293.21	570.631	46.7582	25.3064	37.1605	135.779	4.26101	5.63038	1.84685	1.65351	0	6.24823	29.8812	28.7948	59.6256	3.56591	0	0	29.9174	169.146	159.351	27.8704	34.3576	0	215.607	18.3867	17.0818	17.0887	10.879	1488.24
203T	1.87246	1.31815	0	0	0.548578	14.344	45.0693	49.9443	128.385	50.7471	12.7034	3.59429	0	63.8746	0	85.7477	0	4.39732	2.55907	77.4862	211.007	12.8716	4.64424	0	0	2.34594	0	1.0168	0	0	0	4.7004	19.0239	6.79189	33.3752	1.07382	15.6114	0	48.0646	53.9893	30.6886	0	0	17.1621	0	1.56743	1.56806	11.9791	38.1101
205N	19.6994	4.89449	18.1216	56.4705	1.35797	71.0153	474.156	127.648	547.339	433.392	5.89618	6.67307	182.15	214.588	22.2059	371.459	12.9894	39.7312	6.33481	271.734	414.966	79.657	28.7412	17.7258	50.468	2.90361	15.347	1.25851	1.12676	7.88735	0	34.9065	50.0358	42.0322	9.71977	1.32908	9.66121	142.708	148.726	217.176	139.274	11.7063	1.0011	134.532	31.3235	4.85009	10.6745	14.8268	573.895
205T	2.70577	2.28573	0	0	0.951258	58.0373	214.918	63.3608	156.663	117.33	1.83568	3.11633	11.733	105.487	10.3702	66.0844	0	5.08342	0	37.3234	101.638	0	16.1066	0	7.85619	0	3.58353	5.28952	1.0524	0	3.97676	2.71689	10.0798	10.4688	4.53913	0	0	19.0413	65.9823	0	70.9538	5.46684	0	46.2932	0	2.71799	7.2509	0	51.399
208N	34.0785	17.613	13.492	70.0729	0.505522	105.745	244	94.1407	446.944	275.908	1.46329	0	88.8517	374.189	66.1316	302.9	3.86839	29.9861	42.4479	315.37	334.879	20.7574	33.1678	15.0826	34.4435	1.08091	11.4262	6.09046	0	41.1064	19.0201	10.8287	27.0267	52.1568	8.1412	1.48431	7.19303	136.607	141.181	55.9707	61.2732	4.35782	2.23603	163.423	27.9854	7.94423	26.0098	13.7986	620.434
208T	3.80954	1.07272	0	0	1.11609	0	265.912	40.381	351.171	169.323	0	1.46252	8.25964	81.6851	38.9347	34.8909	0	9.30424	3.12387	84.0782	99.2153	5.23748	3.7795	6.65987	8.29574	0.954569	7.56804	0.413738	0	10.3719	2.7995	1.9126	5.80566	13.8182	1.5977	0	19.0569	13.4044	44.0046	21.9683	0	0	0	48.8832	61.7859	10.8424	7.01852	2.43717	72.3663
210N	39.345	7.19419	0	13.2805	0.898208	46.972	245.979	152.223	599.489	288.046	1.73331	0.980845	171.719	229.089	3.26395	155.998	6.87333	11.5198	6.98343	204.403	273.833	38.6378	26.6146	4.46646	55.6355	3.8411	20.3021	1.1099	0.993708	69.5596	30.0399	25.6538	78.7368	34.5975	13.9295	0.586068	25.561	125.856	131.163	44.1993	161.909	0	0	98.3508	27.6246	5.13282	0	1.63449	367.461
210T	17.2664	5.11789	3.55288	0	0.532481	0	103.899	6.92555	76.1556	44.3322	1.54132	0	14.7774	31.0002	11.6097	124.847	0	6.40243	1.24199	6.26771	187.748	6.24696	6.76194	0	13.1929	0	0	0	0	0	6.67816	0	60.0136	31.8642	6.66973	5.73271	7.57663	15.988	113.72	45.8544	34.7528	0	1.57019	36.0935	0	1.52144	3.0441	4.36036	0
211N	37.4782	7.22834	4.01438	3.33589	1.20329	62.9265	346.005	98.5255	672.737	456.382	3.48307	0.9855	345.069	595.457	55.7505	203.759	9.20793	151.433	12.6298	191.21	349.702	7.0584	28.0143	0	78.2594	5.14577	27.1979	5.57582	3.9937	13.9779	3.77281	7.73266	73.0251	94.3532	17.2253	1.76655	8.56079	36.1294	158.143	44.4091	252.431	5.18646	3.54829	106.66	55.5114	23.2073	48.1531	49.2674	1650.97
211T	5.34261	2.31447	3.21346	2.67034	0.240805	0	1320.56	278.744	84.5346	53.4626	0	0	13.3656	344.474	15.7509	12.5467	1.84271	6.94892	126.937	765.305	41.1664	5.65015	8.15458	3.59231	26.8481	0	0	1.33901	0	0	15.1004	4.12659	10.4385	39.7518	4.30896	0	20.5584	43.3817	47.4718	5.92481	22.4519	0	0	22.6006	13.3308	15.1369	14.4547	7.88758	16.7289
212N	25.9171	13.2117	20.9639	2.90345	0.523654	13.6923	354.928	68.7265	432.337	377.843	3.03154	1.71549	658.803	222.114	37.1061	259.197	8.01428	22.2469	2.4428	117.112	483.409	67.5773	31.0326	1.95295	77.845	14.5558	23.6722	12.1325	0	60.8297	45.9722	33.6512	83.2315	69.1552	18.7405	5.12515	22.3531	110.06	149.113	19.3261	180.648	18.0565	1.54416	167.919	48.3152	4.48864	73.3441	65.7504	1121.67
212T	12.5371	13.7288	10.8922	0	0.272075	7.1141	229.115	31.5261	261.773	271.822	1.5751	0	15.1012	40.7307	0	28.3518	0	5.67035	12.692	57.6455	202.327	6.38384	9.21348	0	0	3.4905	15.3742	2.01718	0	0	47.7715	6.99366	46.3896	22.4568	3.89479	0.532575	7.74265	32.6766	47.6765	46.8592	15.2204	0	0	25.5354	15.0619	2.33216	0.777701	2.9706	107.107
213N	46.552	18.6346	10.7059	17.7929	1.60452	6.99241	620.662	89.1663	385.942	306.753	21.6742	18.3975	138.534	186.825	8.74589	209.001	20.4637	8.14568	21.2074	239.229	491.451	294.908	15.8478	0	26.5027	1.1436	9.06671	8.42637	3.55024	0	0	73.323	44.8233	17.6582	10.5275	1.57039	15.2204	112.412	125.939	131.593	64.827	27.6634	3.15429	146.408	49.3474	21.3945	6.11518	7.29947	396.328
213T	16.5261	0.802336	0	0	0	8.73095	164.597	24.8729	69.4632	67.9555	154.646	197.994	24.7111	33.3252	0	52.1931	0	5.35314	3.11532	23.5823	142.707	152.777	4.2403	0	12.4096	2.85587	0	1.23782	0	0	8.37554	0	67.5474	20.6705	3.58498	0	19.0047	40.1032	51.1982	0	6.22655	0	0.984639	31.3389	18.4851	0.954068	0.954453	1.82287	85.0555
214N	75.7389	21.7623	20.1435	10.0434	1.81138	173.665	217.024	97.092	580.931	329.543	1.74774	0.989014	89.3676	256.106	29.6202	47.1891	4.62038	6.29188	12.6749	326.927	325.143	10.6254	30.6701	9.00732	37.3993	6.45515	10.2356	4.47656	1.00198	14.0278	26.5038	20.694	89.8619	48.5907	16.2063	0.59095	60.1392	108.775	128.949	81.707	129.48	15.6149	0.890236	86.5769	44.5675	7.76336	6.90355	3.29621	398.485
214T	6.93591	4.88266	5.42333	0	0	42.5061	150.25	123.495	264.201	180.457	0	0	7.51904	67.6007	13.2913	84.6997	0	3.90922	17.0626	76.5393	227.535	0	15.4827	0	10.0692	0	0	1.50656	0	0	5.09697	6.96443	32.885	15.095	8.72664	0.795522	23.1308	73.215	111.275	89.9935	7.5784	14.0136	1.19841	33.9048	22.4984	1.16121	1.16167	0	75.2886
215N	26.572	5.10159	4.72209	19.62	1.76928	203.555	283.449	144.346	432.474	386.262	4.09711	2.31847	91.6554	429.677	54.0062	202.807	21.6625	9.64396	19.8085	349.874	331.199	4.15137	10.4851	5.2788	43.8362	3.02647	7.99818	6.5588	3.52332	32.8843	17.7517	12.1278	65.4468	58.4142	13.9302	0	10.07	84.9976	100.762	78.3572	105.576	12.2016	1.04346	107.013	39.1786	23.2544	19.2179	17.3859	483.459
215T	93.6716	16.2915	8.61692	25.0619	0.968582	0	809.016	21.7594	67.1645	23.8934	22.4293	6.34616	179.2	10.7408	3.51968	319.618	19.7649	2.588	3.01223	30.4025	1853.14	53.0283	16.3999	9.63281	3.99964	12.4261	0	3.59057	0	120.015	32.3935	82.9912	185.673	214.522	18.4872	1.26397	18.3758	58.1642	17.68	206.537	144.492	5.5664	5.71234	70.7044	95.3246	1.84499	2.76861	0	37.3822
217N	87.6858	6.5359	12.0994	3.35148	0.604458	126.441	235.886	98.9858	605.148	559.164	10.498	1.98021	27.9582	718.893	75.7796	283.447	0	8.23691	18.3283	369.977	205.376	14.1828	24.3072	4.50862	86.1131	5.16982	3.41562	0	2.00618	0	3.79044	7.76879	16.5948	31.1822	3.24484	0.591601	25.8024	127.044	152.262	66.9249	22.5431	0	1.78244	154.434	55.7707	41.4502	28.5085	47.8477	1329.75
217T	1.12082	3.15607	0	3.64134	0	0	20.2332	25.2366	68.3102	30.3762	0	0	0	16.386	7.15943	0	0	1.05286	0	185.527	122.095	0	4.16992	0	0	2.80847	7.42206	0	0	15.2578	8.23651	0	16.1321	10.8413	8.22612	0	9.34464	39.4376	57.541	24.2377	18.3696	0	0	20.5458	6.05942	0.938232	0.938611	0	7.60397
218N	46.1727	8.12602	0	28.1263	0	66.32	338.617	122.457	654.053	547.472	2.44727	1.38486	117.315	196.884	23.042	132.152	0	28.4636	3.94398	308.502	569.1	24.7968	19.6834	6.30622	41.8945	1.80776	9.55488	3.13414	0	19.6423	5.30169	14.4883	19.5462	48.8484	7.56428	0	0	25.3852	152.782	93.6079	39.4139	7.28821	0	88.1664	15.6013	8.45491	35.0416	16.1542	1086.59
218T	7.58665	2.28889	8.47451	7.0422	0.317525	24.9076	397.823	86.3501	119.724	76.3702	3.67644	0	23.4985	42.2532	6.92302	33.088	0	3.05428	0	74.7503	175.059	40.9765	14.7848	0	3.93354	2.71573	3.58849	1.17708	0	22.131	3.98227	0	21.1051	7.86249	3.40907	1.86463	0	38.1353	52.1634	54.6871	41.4471	16.4232	0.936323	24.8342	5.85933	22.6813	35.3971	5.20027	66.176
219N	15.0989	2.83443	0	3.27024	0	77.1101	284.681	79.152	525.296	294.629	5.12177	0.966104	60.017	63.7697	32.149	245.845	9.02671	12.2923	5.50279	194.389	201.658	3.45974	17.4764	15.3977	3.65329	7.56675	19.997	2.73304	0	6.85142	18.4928	32.8487	26.4193	32.8605	15.8309	1.15452	8.3923	70.8367	138.882	101.582	76.9883	5.08439	0	72.2701	59.8607	0.842614	1.68591	0	129.752
219T	3.7481	2.34537	3.25635	0	0.48804	0	165.394	174.557	152.29	99.3231	1.41268	0	4.51468	247.598	0	50.8566	1.8673	100.148	0	275.741	98.0324	2.86279	10.3293	0	3.02294	3.13058	0	0.90459	0	5.66926	3.0604	4.18168	6.3467	3.02118	8.73295	0.477659	6.94427	14.6536	34.7428	0	9.10065	0	0.719569	91.6092	31.5205	2.78891	3.48754	1.33214	214.728
[truncated: 2,057 more columns]

## Sheet: Figure 2C
Figure 2C
	AP003548.1	PGM5-AS1	ADAMTS9-AS1	MIR503HG	LINC01082	LINC03016	tissue_type	patient
004N	0.902315	0.677591	0.893648	-0.637959	0.420882	-0.244838	ANT	4
004T	-0.703548	-0.429879	-0.661329	-0.259702	-0.699426	-0.709122	ESCC	4
009N	-0.217104	0.366867	-0.0677355	-0.564489	2.84215	0.0424703	ANT	9
009T	-0.667534	-0.373456	-0.62527	-0.563349	-0.520476	-0.70728	ESCC	9
010N	0.177233	0.134629	0.0965373	-0.729961	1.32722	4.74831	ANT	10
010T	-0.703548	-0.429879	-0.661329	0.852341	-0.454541	-0.667752	ESCC	10
011N	0.943049	-0.0859192	0.891151	-0.655278	0.631874	0.300794	ANT	11
011T	-0.637289	-0.420442	-0.661329	-0.603741	-0.455381	-0.531545	ESCC	11
016N	0.891998	0.148569	0.554978	-0.670751	0.02752	0.358687	ANT	16
016T	-0.703548	-0.429879	-0.661329	1.18282	-0.746599	-0.683739	ESCC	16
017N	-0.476353	0.0878566	-0.220589	-0.68359	-0.211663	0.577818	ANT	17
017T	-0.600965	-0.415269	-0.635651	0.582102	-0.456758	-0.701842	ESCC	17
019N	2.47413	0.201853	1.0952	-0.657898	-0.0815392	-0.0832016	ANT	19
019T	-0.703548	-0.41963	-0.652322	-0.357854	-0.430297	-0.652888	ESCC	19
022N	0.358863	0.276258	1.11157	-0.672137	0.54305	1.47173	ANT	22
022T	-0.499461	-0.422613	-0.623015	-0.31342	-0.394213	-0.636198	ESCC	22
023N	0.791185	4.7546	1.75964	-0.634251	2.06891	1.56107	ANT	23
023T	-0.703548	-0.378948	-0.64641	0.097213	-0.372388	-0.696644	ESCC	23
030N	0.788626	0.555462	-0.236887	-0.711503	-0.107806	0.699373	ANT	30
030T	-0.703548	-0.429879	-0.661329	-0.133949	-0.635102	-0.444877	ESCC	30
031N	1.14576	-0.0866749	0.783492	-0.66896	0.660832	-0.333672	ANT	31
031T	-0.703548	-0.421821	-0.661329	0.409506	-0.675545	-0.602445	ESCC	31
032N	0.862467	0.10542	0.318652	-0.678821	0.433312	2.02934	ANT	32
032T	-0.653963	-0.422817	-0.648917	0.295565	-0.746599	-0.671685	ESCC	32
036N	-0.341795	-0.172264	-0.133114	-0.615108	1.22191	1.08933	ANT	36
036T	-0.703548	-0.429879	-0.661329	0.899771	-0.746599	-0.681176	ESCC	36
037N	0.403215	0.22692	0.454511	-0.646297	0.257156	1.26964	ANT	37
037T	-0.646549	-0.421761	-0.661329	-0.218082	-0.0666181	-0.671841	ESCC	37
039N	1.73387	0.10355	1.1839	-0.503467	1.26904	-0.220701	ANT	39
039T	-0.703548	-0.429879	-0.661329	1.81686	-0.746599	-0.699777	ESCC	39
043N	-0.592878	-0.288019	-0.53667	-0.428791	0.121984	-0.418999	ANT	43
043T	-0.604408	-0.422819	-0.655125	5.12458	-0.746599	-0.671697	ESCC	43
044N	0.214106	-0.103135	-0.173217	-0.636314	0.693827	1.10743	ANT	44
044T	-0.703548	-0.429879	-0.661329	0.276984	-0.746599	-0.678352	ESCC	44
045N	0.464145	-0.197046	0.0401612	-0.682295	-0.12341	0.509261	ANT	45
045T	-0.703548	-0.412862	-0.638898	1.22094	-0.596561	-0.703294	ESCC	45
047N	1.61343	2.5001	1.43007	-0.634426	1.89844	0.0689683	ANT	47
047T	-0.475176	-0.267249	-0.194488	0.823727	0.0181393	-0.69628	ESCC	47
048N	1.93858	1.54983	1.57434	-0.573654	0.227116	-0.19878	ANT	48
048T	-0.703548	-0.429879	-0.651291	1.016	-0.595537	-0.668426	ESCC	48
050N	-0.074823	-0.322423	0.0704762	-0.575973	-0.0360315	0.187851	ANT	50
050T	-0.703548	-0.429879	-0.661329	1.33971	-0.571897	-0.682171	ESCC	50
053N	0.978204	1.8364	3.20829	-0.50113	6.48245	-0.369278	ANT	53
053T	-0.703548	-0.409643	-0.639101	2.14094	-0.47897	-0.709351	ESCC	53
054N	-0.56696	-0.147801	-0.456191	-0.61845	0.539801	5.08353	ANT	54
054T	-0.703548	-0.418382	-0.661329	2.64204	-0.569206	-0.713329	ESCC	54
055N	1.471	10.5339	0.930794	-0.47846	5.32917	2.38224	ANT	55
055T	-0.703548	-0.429879	-0.653885	4.57876	0.896483	-0.706669	ESCC	55
056N	1.11938	2.37971	2.52463	-0.605941	1.46078	-0.345163	ANT	56
056T	-0.703548	-0.429879	-0.645161	0.48871	-0.476238	-0.679576	ESCC	56
060N	-0.703548	-0.417957	-0.65609	-0.695791	0.0155005	-0.701612	ANT	60
060T	-0.703548	-0.429879	-0.661329	2.41786	-0.691159	-0.710857	ESCC	60
063N	-0.131555	0.303321	-0.0249882	-0.643484	0.0514877	-0.172447	ANT	63
063T	-0.703548	-0.402361	-0.656492	0.984118	-0.673812	-0.704675	ESCC	63
067N	0.95739	1.23551	0.411313	-0.657641	0.254546	0.819245	ANT	67
067T	-0.703548	-0.429879	-0.636151	0.0638534	-0.493977	-0.696433	ESCC	67
070N	1.37302	0.263304	-0.0928073	-0.659322	0.027547	0.147776	ANT	70
070T	-0.628125	-0.343941	-0.510293	0.460504	0.0111041	-0.692214	ESCC	70
071N	1.97589	0.0948516	2.57478	-0.675273	2.40781	0.528104	ANT	71
071T	-0.703548	-0.429879	-0.661329	0.776939	-0.418603	-0.669456	ESCC	71
072N	0.913968	0.146062	0.40149	-0.583234	0.395945	-0.260505	ANT	72
072T	-0.644385	-0.421453	-0.498428	2.15197	-0.412279	-0.700079	ESCC	72
073N	5.57173	1.75003	5.02795	-0.396749	4.68302	1.51048	ANT	73
073T	-0.564957	-0.370662	-0.580383	0.137491	-0.60157	-0.697809	ESCC	73
080N	0.0682408	-0.142389	0.304611	-0.681492	0.148021	-0.26126	ANT	80
080T	-0.703548	-0.429879	-0.639194	4.49189	-0.413475	-0.663819	ESCC	80
082N	0.345181	0.0275551	0.577388	-0.622938	0.734957	0.985834	ANT	82
082T	-0.703548	-0.403853	-0.655611	-0.257538	-0.660548	-0.703097	ESCC	82
083N	-0.375158	-0.280211	-0.505149	-0.622721	1.2328	2.90515	ANT	83
083T	-0.703548	-0.429879	-0.661329	-0.228619	-0.663977	-0.705961	ESCC	83
084N	-0.154789	-0.202512	-0.405338	-0.621353	-0.151465	0.736336	ANT	84
084T	-0.703548	-0.429879	-0.661329	0.106542	-0.598138	-0.686851	ESCC	84
086N	1.6613	0.230798	0.448577	-0.729961	0.595454	0.104035	ANT	86
086T	-0.703548	-0.429879	-0.661329	1.12092	-0.594085	-0.677061	ESCC	86
087N	0.553312	0.321961	1.16339	-0.684356	0.516039	1.684	ANT	87
087T	-0.703548	-0.429879	-0.651334	0.117555	-0.746599	-0.628378	ESCC	87
089N	-0.184295	-0.104477	-0.284401	-0.419087	0.231476	-0.0446502	ANT	89
089T	-0.703548	-0.429879	-0.661329	1.1653	-0.746599	-0.643489	ESCC	89
091N	2.1941	0.596296	2.21053	-0.729961	1.95785	2.75509	ANT	91
091T	-0.703548	-0.429879	-0.661329	-0.0514289	-0.746599	-0.599441	ESCC	91
092N	0.353388	-0.0384876	-0.264483	-0.576559	-0.0387353	1.26321	ANT	92
092T	-0.703548	-0.375282	-0.579082	-0.56603	-0.471527	0.068544	ESCC	92
094N	3.15918	0.502989	2.65972	-0.615702	2.46957	-0.031595	ANT	94
094T	-0.703548	-0.421745	-0.618438	0.513494	-0.459706	-0.626985	ESCC	94
097N	0.877778	0.624569	0.74205	-0.612597	-0.0245099	2.23259	ANT	97
097T	-0.421197	-0.180551	-0.272611	-0.391877	-0.356581	-0.669064	ESCC	97
099N	2.93073	0.473597	2.24973	-0.622069	2.24058	0.348486	ANT	99
099T	-0.605235	-0.429879	-0.599806	-0.462418	-0.499687	-0.674797	ESCC	99
100N	2.02625	0.410757	0.0958425	-0.729961	-0.237041	0.150019	ANT	100
100T	-0.703548	-0.429879	-0.652012	0.293055	-0.653121	-0.700825	ESCC	100
102N	-0.267164	-0.243422	-0.0878598	-0.630998	0.395043	0.500185	ANT	102
102T	-0.642261	-0.429879	-0.661329	0.771074	-0.708119	-0.641268	ESCC	102
105N	1.63884	0.0276535	0.687228	-0.675323	0.850189	0.470774	ANT	105
105T	-0.703548	-0.429879	-0.661329	1.34158	-0.622991	-0.702306	ESCC	105
109N	-0.0455532	0.591621	-0.072512	-0.667289	-0.14755	-0.201237	ANT	109
109T	-0.703548	-0.429879	-0.661329	1.41229	-0.628917	-0.644067	ESCC	109
127N	0.292724	-0.0473795	0.791574	-0.659234	0.314087	1.16868	ANT	127
127T	-0.645685	-0.421638	-0.654087	0.262071	-0.528614	-0.655013	ESCC	127
128N	2.5845	1.59485	2.27982	-0.690485	0.164201	0.434577	ANT	128
128T	-0.703548	-0.429879	-0.661329	1.96296	-0.718485	-0.680737	ESCC	128
129N	0.368365	-0.230236	0.00945284	-0.729961	0.0817402	0.0738098	ANT	129
129T	-0.67325	-0.429879	-0.623408	0.59752	-0.689529	-0.692972	ESCC	129
130N	-0.0735697	0.140517	-0.0305643	-0.558523	0.355281	-0.428629	ANT	130
130T	-0.703548	-0.414274	-0.638473	0.870232	-0.654872	-0.69697	ESCC	130
132N	0.622897	0.87302	0.105764	-0.729961	0.114959	1.04861	ANT	132
132T	-0.673081	-0.429879	-0.657516	0.463965	-0.70834	-0.657035	ESCC	132
137N	0.128241	-0.0744742	0.69722	-0.662053	1.15964	0.0364784	ANT	137
137T	-0.703548	-0.407965	-0.634369	-0.294493	-0.649991	-0.678869	ESCC	137
138N	0.465463	0.561539	0.349532	-0.7155	0.0207554	0.732587	ANT	138
138T	-0.703548	-0.423502	-0.661329	-0.291307	-0.66226	-0.680738	ESCC	138
139N	1.72568	0.708522	1.67285	-0.644661	0.852448	2.21971	ANT	139
139T	-0.703548	-0.41541	-0.629542	-0.0940988	-0.65092	-0.684889	ESCC	139
140N	0.379482	0.0677066	-0.0579231	-0.492276	0.832769	-0.230174	ANT	140
140T	-0.592441	-0.390318	-0.577894	-0.306657	-0.467554	-0.414726	ESCC	140
144N	-0.570048	-0.170022	-0.471967	-0.439321	0.175437	-0.68343	ANT	144
144T	-0.703548	-0.429879	-0.661329	-0.247109	-0.746599	-0.662152	ESCC	144
146N	-0.211404	-0.126138	0.0709643	-0.596032	0.729754	-0.330618	ANT	146
146T	-0.703548	-0.429879	-0.661329	-0.432038	-0.689318	-0.698005	ESCC	146
150N	-0.323172	0.475626	2.12024	-0.168033	0.856962	-0.701159	ANT	150
150T	-0.655721	-0.409444	-0.661329	-0.0401474	-0.686541	-0.665128	ESCC	150
157N	0.176122	0.107069	-0.213081	-0.610267	0.51585	0.80647	ANT	157
157T	-0.703548	-0.3476	-0.569307	0.613478	-0.515777	-0.713329	ESCC	157
161N	3.16144	1.20931	1.12308	-0.729961	0.331943	1.52762	ANT	161
161T	-0.63834	-0.420592	-0.636845	0.210543	-0.541887	-0.676819	ESCC	161
162N	0.100653	-0.363065	-0.569066	-0.511111	-0.199585	-0.683311	ANT	162
162T	-0.703548	-0.421928	-0.661329	0.394267	-0.431131	-0.657066	ESCC	162
167N	0.241356	-0.160722	-0.0154451	-0.631061	-0.153319	1.26044	ANT	167
167T	-0.703548	-0.41029	-0.649852	0.629999	-0.602666	-0.613215	ESCC	167
170N	-0.192812	-0.175282	-0.0540731	-0.643093	0.576196	2.42152	ANT	170
170T	-0.703548	-0.422797	-0.661329	0.32555	-0.715378	-0.702192	ESCC	170
174N	0.7232	0.697915	0.195789	-0.691134	0.283591	-0.230033	ANT	174
174T	-0.649384	-0.383594	-0.579982	-0.523604	-0.304496	-0.640546	ESCC	174
175N	0.348287	-0.0603511	-0.231293	-0.691795	-0.0421517	2.10172	ANT	175
175T	-0.703548	-0.429879	-0.661329	0.637118	-0.702485	-0.685792	ESCC	175
176N	-0.395203	-0.262997	-0.406626	-0.545356	-0.243234	0.553868	ANT	176
176T	-0.588128	-0.42166	-0.646883	1.18603	-0.746599	-0.668092	ESCC	176
178N	-0.358996	-0.294928	0.1041	-0.636196	0.0105738	0.670835	ANT	178
178T	-0.703548	-0.429879	-0.652303	1.93908	-0.701319	-0.681026	ESCC	178
179N	0.688785	0.255924	0.892479	-0.682598	0.309737	0.751609	ANT	179
179T	-0.592366	-0.421962	-0.661329	1.43336	-0.467367	-0.700879	ESCC	179
183N	2.54366	0.0592901	0.979934	-0.678979	0.0767777	0.325094	ANT	183
183T	-0.575517	-0.420762	-0.653317	0.576597	-0.264275	-0.709745	ESCC	183
184N	-0.333452	-0.0872553	-0.0360115	-0.604066	-0.107571	-0.102038	ANT	184
184T	-0.703548	-0.419093	-0.65185	3.20636	-0.69905	-0.687888	ESCC	184
185N	0.189909	0.171673	0.284071	-0.66365	0.0183705	1.3104	ANT	185
185T	-0.65502	-0.429879	-0.655255	-0.214926	-0.746599	-0.601929	ESCC	185
186N	-0.332254	0.310467	0.0589505	-0.67944	0.34132	1.16459	ANT	186
186T	-0.599274	-0.422454	-0.635228	0.305777	-0.582922	-0.695814	ESCC	186
191N	-0.10433	-0.0790194	-0.00303254	-0.711842	0.00586757	-0.165341	ANT	191
191T	-0.564603	-0.429879	-0.661329	0.290949	-0.54304	-0.702956	ESCC	191
192N	0.43748	0.141376	0.753754	-0.654685	0.338888	1.05806	ANT	192
192T	-0.651084	-0.422407	-0.661329	0.669217	-0.680717	-0.692766	ESCC	192
194N	1.40096	0.351577	1.4364	-0.709507	0.669149	1.55072	ANT	194
194T	-0.703548	-0.429879	-0.661329	0.520858	-0.641017	-0.675668	ESCC	194
195N	1.24148	-0.0143451	1.07312	-0.685852	-0.237752	1.56001	ANT	195
195T	-0.703548	-0.429879	-0.644758	0.170826	-0.746599	-0.683676	ESCC	195
196N	-0.562209	-0.218511	-0.334075	-0.653035	-0.480371	0.897082	ANT	196
196T	-0.644622	-0.413094	-0.646579	-0.489422	-0.561607	-0.538466	ESCC	196
198N	0.508286	-0.106261	0.817437	-0.647515	0.0142791	0.189932	ANT	198
198T	-0.657926	-0.429879	-0.661329	-0.332667	-0.746599	-0.669904	ESCC	198
200N	1.02841	0.320016	0.639261	-0.711108	0.166859	0.477492	ANT	200
200T	-0.336654	0.702318	5.38467	-0.297303	-0.516236	-0.672244	ESCC	200
203N	-0.0145376	-0.0291694	-0.201415	-0.66746	0.515184	-0.19253	ANT	203
203T	-0.577101	-0.429879	-0.661329	2.17773	-0.508421	-0.699169	ESCC	203
205N	0.118107	-0.296136	-0.0100399	-0.666075	-0.525501	0.193617	ANT	205
205T	-0.593916	-0.429879	-0.661329	0.960667	-0.723654	-0.701052	ESCC	205
208N	0.607332	-0.135303	0.279308	-0.658614	0.332533	0.971522	ANT	208
208T	-0.703548	-0.426215	-0.661329	-0.365916	-0.633531	-0.684521	ESCC	208
210N	-0.254969	-0.302101	0.301729	-0.617277	-0.464948	-0.601273	ANT	210
210T	-0.703548	-0.408028	-0.619085	-0.2707	-0.746599	-0.689277	ESCC	210
211N	2.45141	0.434253	1.18281	-0.663917	-0.00647665	1.46272	ANT	211
211T	-0.703548	-0.425927	-0.650908	0.825845	-0.729174	-0.666713	ESCC	211
212N	0.92593	0.40389	0.736031	-0.656055	0.162829	0.79373	ANT	212
212T	-0.640835	-0.416481	-0.629933	0.336685	-0.667848	-0.453492	ESCC	212
213N	0.405979	-0.271854	-0.383601	-0.562217	0.0274481	0.149483	ANT	213
213T	-0.703548	-0.429879	-0.656512	0.275403	-0.408324	-0.678854	ESCC	213
214N	0.235877	0.749531	0.362006	-0.701555	-0.0256835	0.00941268	ANT	214
214T	-0.703548	-0.416538	-0.632018	-0.194619	-0.658374	-0.700217	ESCC	214
215N	0.356783	-0.162692	0.390117	-0.696666	-0.183269	-0.1813	ANT	215
215T	-0.554709	0.550552	2.70569	-0.476811	-0.419518	-0.702912	ESCC	215
217N	-0.390061	-0.251285	-0.473874	-0.673087	-0.549769	1.48849	ANT	217
217T	-0.703548	-0.424489	-0.656592	0.773651	-0.699076	-0.71121	ESCC	217
218N	-0.0701957	-0.242529	-0.490598	-0.411764	-0.318344	0.364153	ANT	218
218T	-0.630359	-0.398607	-0.638428	0.1464	-0.608738	-0.65391	ESCC	218
219N	-0.227723	-0.183003	-0.312522	-0.507981	-0.59722	-0.578218	ANT	219
219T	-0.703548	-0.429879	-0.650769	0.762427	-0.746599	-0.691284	ESCC	219

## Sheet: Figure 2D
Figure 2D
Left_ENSEMBL	Left_ENTREZID	Right_ENSEMBL	Right_ENTREZID
ENSG00000283703	338667	ENSG00000158315	54933
ENSG00000144642	27303	ENSG00000006453	55971
ENSG00000022267	2273	ENSG00000172183	3669
ENSG00000077157	4660	ENSG00000166803	9768
ENSG00000183722	10186	ENSG00000085831	22996
ENSG00000187391	9863	ENSG00000129255	9526
ENSG00000168675	753	ENSG00000163082	130367
ENSG00000157110	11030	ENSG00000165105	158158
ENSG00000269743	401612	ENSG00000135750	3775
ENSG00000168502	23255	ENSG00000101311	55612
ENSG00000134313	57498	ENSG00000152056	130340
ENSG00000171533	4135	ENSG00000125844	6238
ENSG00000183621	220929	ENSG00000152939	153562
ENSG00000166147	2200	ENSG00000137269	55227
ENSG00000116731	7799	ENSG00000100170	6523
ENSG00000136732	2995	ENSG00000117308	2582
ENSG00000167281	146713	ENSG00000176920	2524
ENSG00000196924	2316	ENSG00000138109	1559
ENSG00000182621	23236	ENSG00000108242	1562
ENSG00000206579	114786	ENSG00000189159	51155
ENSG00000146122	23500	ENSG00000115884	6382
ENSG00000119242	80212	ENSG00000271079	441294
ENSG00000140807	85407	ENSG00000168143	222584
ENSG00000156113	3778	ENSG00000073350	3993
ENSG00000163001	112942	ENSG00000196878	3914
ENSG00000048342	57545	ENSG00000171320	157570
ENSG00000131018	23345	ENSG00000111424	7421
ENSG00000168874	84913	ENSG00000182107	161291
ENSG00000058668	493	ENSG00000278259	80179
ENSG00000145358	115265	ENSG00000111319	6337
ENSG00000065882	23216	ENSG00000102100	7355
ENSG00000198947	1756	ENSG00000143549	7170
ENSG00000179915	9378	ENSG00000131747	7153
ENSG00000123572	203447	ENSG00000076826	57662
ENSG00000172458	53342	ENSG00000189431	644943
ENSG00000141639	5596	ENSG00000227471	441282
ENSG00000184226	5101	ENSG00000115159	2820
ENSG00000021762	114879	ENSG00000187164	57698
ENSG00000196376	222553	ENSG00000089356	5349
ENSG00000097096	84144	ENSG00000108846	8714
ENSG00000125827	56255	ENSG00000119314	9991
ENSG00000103740	23205	ENSG00000079691	55604
ENSG00000171016	26108	ENSG00000079385	634
ENSG00000179909	7710	ENSG00000233493	388564
ENSG00000166839	348094	ENSG00000100290	638
ENSG00000147408	55790	ENSG00000145386	890
ENSG00000165996	9200	ENSG00000154639	1525
ENSG00000159433	57519	ENSG00000102554	688
ENSG00000187239	23048	ENSG00000042493	822
ENSG00000117020	10000	ENSG00000046604	1829
ENSG00000143772	3707	ENSG00000204580	780
ENSG00000164440	167838	ENSG00000111816	2444
ENSG00000271601	128077	ENSG00000176153	2877
ENSG00000154027	26289	ENSG00000171345	3880
ENSG00000116729	79971	ENSG00000148773	4288
ENSG00000095637	10580	ENSG00000213281	4893
ENSG00000160539	84814	ENSG00000120756	5357
ENSG00000168734	11142	ENSG00000117676	6195
ENSG00000204131	340527	ENSG00000104522	7264
ENSG00000185532	5592	ENSG00000106789	7464
ENSG00000162543	127733	ENSG00000276903	8332
ENSG00000106823	1842	ENSG00000197153	8356
ENSG00000068831	10235	ENSG00000277224	8343
ENSG00000137076	7094	ENSG00000197409	8351
ENSG00000243244	11037	ENSG00000274750	8353
ENSG00000068781	286749	ENSG00000275379	8354
ENSG00000182287	8905	ENSG00000273983	8355
ENSG00000132837	29958	ENSG00000278828	8357
ENSG00000205549	100129385	ENSG00000140284	11001
ENSG00000151240	22982	ENSG00000118640	8673
ENSG00000283239	104266957	ENSG00000213983	8906
ENSG00000206190	57194	ENSG00000135525	9053
ENSG00000076555	32	ENSG00000041353	5874
ENSG00000161298	84911	ENSG00000109062	9368
ENSG00000104490	83988	ENSG00000039068	999
ENSG00000154678	5137	ENSG00000105388	1048
ENSG00000160307	6285	ENSG00000163435	1999
ENSG00000176533	2788	ENSG00000182580	2049
ENSG00000073712	10979	ENSG00000115339	2591
ENSG00000172059	8462	ENSG00000129514	3169
ENSG00000130638	25814	ENSG00000064547	9170
ENSG00000152527	130271	ENSG00000140297	9245
ENSG00000171055	9637	ENSG00000110697	9600
ENSG00000102547	81617	ENSG00000064655	2139
ENSG00000115364	9801	ENSG00000141738	2886
ENSG00000136546	6332	ENSG00000184357	3009
ENSG00000175764	158135	ENSG00000125731	10045
ENSG00000149294	4684	ENSG00000129354	10053
ENSG00000100307	23492	ENSG00000105281	6510
ENSG00000173641	27129	ENSG00000184012	7113
ENSG00000155980	3798	ENSG00000162366	10158
ENSG00000159176	1465	ENSG00000121073	10237
ENSG00000241644	11185	ENSG00000176842	10265
ENSG00000197565	1288	ENSG00000112812	10279
ENSG00000183230	29119	ENSG00000104738	4173
ENSG00000124440	64344	ENSG00000163993	6286
ENSG00000154721	58494	ENSG00000117595	3664
ENSG00000162878	91461	ENSG00000166337	6881
ENSG00000133121	90627	ENSG00000076944	6813
ENSG00000146966	27147	ENSG00000125285	11166
ENSG00000077782	2260	ENSG00000088325	22974
ENSG00000165995	783	ENSG00000135373	26298
ENSG00000147526	6867	ENSG00000125637	23550
ENSG00000108823	6442	ENSG00000106537	27075
ENSG00000108381	443	ENSG00000116133	1718
ENSG00000114200	590	ENSG00000119969	3070
ENSG00000185010	2157	ENSG00000186654	55615
ENSG00000112964	2690	ENSG00000134709	51361
ENSG00000089225	6910	ENSG00000112312	51053
ENSG00000102683	6445	ENSG00000181789	22820
ENSG00000163069	6443	ENSG00000143476	51514
ENSG00000055118	3757	ENSG00000158769	50848
ENSG00000116984	4548	ENSG00000109586	51809
ENSG00000144061	4867	ENSG00000104413	54845
ENSG00000152556	5213	ENSG00000138180	55165
ENSG00000118762	5311	ENSG00000105011	55723
ENSG00000170624	6444	ENSG00000172139	285335
ENSG00000198910	3897	ENSG00000038210	55300
ENSG00000168621	2668	ENSG00000140563	55784
ENSG00000158887	4359	ENSG00000060140	55359
ENSG00000112936	730	ENSG00000168078	55872
ENSG00000197894	128	ENSG00000101888	55916
ENSG00000043591	153	ENSG00000179051	55920
ENSG00000137124	219	ENSG00000128833	55930
ENSG00000018625	477	ENSG00000169241	55974
ENSG00000151067	775	ENSG00000163694	54502
ENSG00000151067	100874369	ENSG00000137648	56649
ENSG00000153956	781	ENSG00000198074	57016
ENSG00000186297	2558	ENSG00000183421	54101
ENSG00000183087	2621	ENSG00000143375	57530
ENSG00000163873	2899	ENSG00000085552	57549
ENSG00000135914	3357	ENSG00000162522	57648
ENSG00000069535	4129	ENSG00000277775	8968
ENSG00000172572	5139	ENSG00000136379	58489
ENSG00000082175	5241	ENSG00000125850	58495
ENSG00000127472	5322	ENSG00000146386	58527
ENSG00000124212	5740	ENSG00000149418	6768
ENSG00000095303	5742	ENSG00000163814	64866
ENSG00000165072	256691	ENSG00000177508	79191
ENSG00000205726	6453	ENSG00000170549	79192
ENSG00000149591	6876	ENSG00000167695	79850
ENSG00000197016	388566	ENSG00000099219	79956
ENSG00000139971	145407	ENSG00000162777	79961
ENSG00000213694	1903	ENSG00000083307	79977
ENSG00000148541	220965	ENSG00000124429	79983
ENSG00000046653	2824	ENSG00000170638	80305
ENSG00000110888	65981	ENSG00000167600	29785
ENSG00000165406	220972	ENSG00000134057	891
ENSG00000253304	399474	ENSG00000132357	84674
ENSG00000104537	312	ENSG00000160446	84885
ENSG00000158301	114928	ENSG00000142765	84958
ENSG00000158301	100528062	ENSG00000106144	835
ENSG00000163531	23114	ENSG00000122952	11130
ENSG00000127903	90485	ENSG00000170561	153572
ENSG00000172465	9338	ENSG00000183844	54097
ENSG00000204071	158931	ENSG00000184992	140707
ENSG00000111676	1822	ENSG00000213638	113179
ENSG00000173258	158399	ENSG00000198488	192134
ENSG00000182700	492311	ENSG00000151715	120224
ENSG00000121067	8405	ENSG00000171302	124583
ENSG00000189134	222698	ENSG00000198643	131177
ENSG00000123240	10133	ENSG00000133195	201266
ENSG00000187733	278	ENSG00000163898	200879
ENSG00000255150	493861	ENSG00000167608	147798
ENSG00000213160	151230	ENSG00000197070	92714
ENSG00000213160	100526832	ENSG00000175707	126695
ENSG00000180694	169200	ENSG00000156463	153769
ENSG00000182534	439921	ENSG00000110013	54414
ENSG00000066629	2009	ENSG00000157992	200634
ENSG00000008710	5310	ENSG00000141934	8612
ENSG00000088854	25943	ENSG00000186377	260293
ENSG00000152102	130074	ENSG00000186193	89958
ENSG00000165914	145567	ENSG00000168528	347735
ENSG00000171649	284307	ENSG00000253313	149466
ENSG00000177034	345778	ENSG00000183742	346389
ENSG00000188921	401494	ENSG00000189377	284340
ENSG00000116473	5906	ENSG00000244693	100142659
ENSG00000125868	11034	ENSG00000225932	100128553
ENSG00000255330	387104	ENSG00000167747	84798
ENSG00000166333	3611	ENSG00000105699	51599
ENSG00000162733	4921	ENSG00000136542	11227
ENSG00000179476	122525	ENSG00000115221	3694
ENSG00000169067	345651	ENSG00000170312	983
ENSG00000140416	7168	ENSG00000140274	405753
ENSG00000112425	7957	ENSG00000132470	3691
ENSG00000113580	2908	ENSG00000105486	3978
ENSG00000048740	10659	ENSG00000125398	6662
ENSG00000174059	947	ENSG00000114786	100526760
ENSG00000187068	285382	ENSG00000138115	1558
ENSG00000177119	196527	ENSG00000139626	3695
ENSG00000111696	51559	ENSG00000213171	339398
ENSG00000165633	196740	ENSG00000145247	132299
ENSG00000158747	4681	ENSG00000166797	84191
ENSG00000158747	100532736	ENSG00000161179	150223
ENSG00000120727	51247	ENSG00000197471	6693
ENSG00000203778	619208	ENSG00000125898	83541
ENSG00000132938	23281	ENSG00000015133	440193
ENSG00000198626	6262	ENSG00000186185	146909
ENSG00000198838	6263	ENSG00000275342	157285
ENSG00000205795	192668	ENSG00000160404	27433
ENSG00000184227	641371	ENSG00000198759	25975
ENSG00000166091	116173	ENSG00000248405	553158
ENSG00000132259	1262	ENSG00000120875	1846
ENSG00000150764	85458	ENSG00000054219	4065
ENSG00000130822	139728	ENSG00000119888	4072
ENSG00000134330	285148	ENSG00000164109	4085
ENSG00000204116	53344	ENSG00000052344	5652
ENSG00000165568	83592	ENSG00000285897	54894
ENSG00000170390	166614	ENSG00000165025	6850
ENSG00000178031	92949	ENSG00000166387	8495
ENSG00000109184	23142	ENSG00000064787	8537
ENSG00000065802	51665	ENSG00000111786	8683
ENSG00000103852	64927	ENSG00000139144	5288
ENSG00000181856	6517	ENSG00000003147	3382
ENSG00000116747	6738	ENSG00000164251	2150
ENSG00000140682	7041	ENSG00000148346	3934
ENSG00000137103	51754	ENSG00000167653	8000
ENSG00000163749	339965	ENSG00000180879	6748
ENSG00000075073	6865	ENSG00000115275	7841
ENSG00000006638	6915	ENSG00000106803	10952
ENSG00000167257	257160	ENSG00000114395	11068
ENSG00000167676	729359	ENSG00000272398	100133941
ENSG00000266074	57597	ENSG00000140279	50506
ENSG00000138735	8654	ENSG00000019102	23584
ENSG00000167972	21	ENSG00000105289	27134
ENSG00000172935	116535	ENSG00000115112	29842
ENSG00000138944	85352	ENSG00000165304	9833
ENSG00000133800	10894	ENSG00000176658	4642
ENSG00000205269	100113407	ENSG00000178075	54762
ENSG00000112769	3910	ENSG00000117362	51107
ENSG00000106034	79974	ENSG00000188706	51114
ENSG00000088881	57593	ENSG00000138795	51176
ENSG00000169057	4204	ENSG00000242114	51537
ENSG00000197381	104	ENSG00000089639	51291
ENSG00000162104	115	ENSG00000184840	54732
ENSG00000053328	728464	ENSG00000110660	54733
ENSG00000120693	4093	ENSG00000119411	54836
ENSG00000119801	51646	ENSG00000158716	54935
ENSG00000148516	6935	ENSG00000174442	55055
ENSG00000134769	1837	ENSG00000134690	55143
ENSG00000134278	56907	ENSG00000136044	55198
ENSG00000123560	5354	ENSG00000070526	55808
ENSG00000172403	171024	ENSG00000095380	54187
ENSG00000106624	165	ENSG00000176393	6051
ENSG00000047849	4134	ENSG00000175348	56674
ENSG00000196526	60312	ENSG00000026751	57823
ENSG00000176204	80059	ENSG00000132623	63926
ENSG00000137094	25822	ENSG00000123219	64105
ENSG00000181904	134553	ENSG00000169718	64118
ENSG00000100968	4776	ENSG00000182795	79098
ENSG00000170954	55786	ENSG00000116771	79814
ENSG00000061455	93166	ENSG00000103067	80004
ENSG00000100605	3705	ENSG00000159322	83440
ENSG00000109113	83871	ENSG00000157600	84187
ENSG00000101938	91851	ENSG00000165282	84720
ENSG00000188070	65998	ENSG00000186603	84842
ENSG00000100154	23331	ENSG00000125775	27111
ENSG00000154188	284	ENSG00000166123	84706
ENSG00000141052	93649	ENSG00000158201	171586
ENSG00000136274	23148	ENSG00000160606	116238
ENSG00000145362	287	ENSG00000147041	94122
ENSG00000151729	291	ENSG00000132465	3512
ENSG00000197043	309	ENSG00000164695	92421
ENSG00000072163	55679	ENSG00000153446	146556
ENSG00000184785	644538	ENSG00000168672	157638
ENSG00000166313	322	ENSG00000186493	153571
ENSG00000165966	29951	ENSG00000166145	6692
ENSG00000151322	64067	ENSG00000243364	1945
ENSG00000175161	253559	ENSG00000215784	728833
ENSG00000122367	11155	ENSG00000175866	10458
ENSG00000068305	4205	ENSG00000065325	9340
ENSG00000124006	23363	ENSG00000135333	2045
ENSG00000072195	10290	ENSG00000133460	66035
ENSG00000129680	79649	ENSG00000089063	29058
ENSG00000114126	7029	ENSG00000174136	285704
ENSG00000109705	579	ENSG00000163328	151556
ENSG00000253250	100127983	ENSG00000112763	11120
ENSG00000015153	10138	ENSG00000131730	1160
ENSG00000174099	253827	ENSG00000138448	3685
ENSG00000151967	29970	ENSG00000067141	4756
ENSG00000137821	54839	ENSG00000107295	6456
ENSG00000131080	60401	ENSG00000013561	9604
ENSG00000136521	4711	ENSG00000138796	3033
ENSG00000143318	844	ENSG00000176485	11145
ENSG00000118729	845	ENSG00000099282	23555
ENSG00000130176	1264	ENSG00000105968	94239
ENSG00000058866	1608	ENSG00000136003	23479
ENSG00000113657	1809	ENSG00000166783	9665
ENSG00000076716	2239	ENSG00000172379	9915
ENSG00000103241	2294	ENSG00000185088	51065
ENSG00000137273	2295	ENSG00000102401	51566
ENSG00000128591	2318	ENSG00000117640	56181
ENSG00000146013	2676	ENSG00000163346	57326
ENSG00000170276	3316	ENSG00000134020	157310
ENSG00000129244	482	ENSG00000151612	152485
ENSG00000174808	685	ENSG00000135968	9648
ENSG00000128656	1123
ENSG00000166165	1152
ENSG00000018236	1272
ENSG00000134871	1284
ENSG00000161281	1346
ENSG00000173546	1464
ENSG00000080166	1638
ENSG00000175084	1674
ENSG00000111674	2026
ENSG00000158856	2039
ENSG00000111450	2054
ENSG00000138685	2247
ENSG00000088256	2767
ENSG00000108924	3131
ENSG00000197576	3201
ENSG00000140577	64784
ENSG00000135424	3679
ENSG00000144668	3680
ENSG00000150995	3708
ENSG00000084731	3797
ENSG00000065150	3843
ENSG00000172037	3913
ENSG00000135862	3915
ENSG00000166407	4004
ENSG00000130881	4037
ENSG00000166963	4130
ENSG00000169184	4330
ENSG00000058272	4659
ENSG00000139910	4857
ENSG00000171246	4884
ENSG00000125851	5126
ENSG00000198523	5350
ENSG00000184271	5463
ENSG00000213639	5500
ENSG00000188783	5549
ENSG00000005249	5577
ENSG00000154229	5578
ENSG00000159335	5763
ENSG00000179295	5781
ENSG00000100994	5834
ENSG00000009413	5980
ENSG00000131171	6451
ENSG00000111728	6489
ENSG00000028528	6642
ENSG00000112658	6722
ENSG00000069702	7049
ENSG00000136842	7111
ENSG00000144935	7220
ENSG00000166402	7275
ENSG00000173511	7423
ENSG00000176293	7694
ENSG00000163879	7802
ENSG00000135636	8291
ENSG00000168306	8309
ENSG00000155760	8324
ENSG00000115840	8604
ENSG00000131471	8639
ENSG00000117533	8674
ENSG00000101605	8736
ENSG00000239697	8742
ENSG00000101290	8760
ENSG00000107186	8777
ENSG00000108370	8787
ENSG00000064205	8839
ENSG00000109132	8929
ENSG00000036448	9172
ENSG00000159899	4882
ENSG00000136267	1607
ENSG00000108861	1845
ENSG00000114279	2257
ENSG00000129682	2258
ENSG00000163754	2992
ENSG00000151320	9472
ENSG00000112208	9532
ENSG00000163697	323
ENSG00000138175	403
ENSG00000107779	657
ENSG00000079102	862
ENSG00000110651	975
ENSG00000111799	1303
ENSG00000104936	1760
ENSG00000138675	2250
ENSG00000115290	2888
ENSG00000184156	3786
ENSG00000168280	3800
ENSG00000164172	4338
ENSG00000186310	4675
ENSG00000169071	4920
ENSG00000185345	5071
ENSG00000082512	7188
ENSG00000137672	7225
ENSG00000116194	9068
ENSG00000152583	8404
ENSG00000160613	9159
ENSG00000182674	9312
ENSG00000145147	9353
ENSG00000021645	9369
ENSG00000102230	9468
ENSG00000134318	9475
ENSG00000088538	1795
ENSG00000266524	2662
ENSG00000158445	3745
ENSG00000121361	3764
ENSG00000103202	4833
ENSG00000266964	5348
ENSG00000114923	6508
ENSG00000123096	8082
ENSG00000131016	9590
ENSG00000157036	9941
ENSG00000204590	2794
ENSG00000204882	2843
ENSG00000172680	4342
ENSG00000108852	4355
ENSG00000067992	5165
ENSG00000165821	6297
ENSG00000196923	9260
ENSG00000168060	10004
ENSG00000142798	3339
ENSG00000068383	3632
ENSG00000129009	3671
ENSG00000117152	5999
ENSG00000134198	10100
ENSG00000185129	5813
ENSG00000153015	10283
ENSG00000150459	10284
ENSG00000116604	4209
ENSG00000124615	4337
ENSG00000119950	4601
ENSG00000109501	7466
ENSG00000167552	7846
ENSG00000176903	9240
ENSG00000138078	9581
ENSG00000075213	10371
ENSG00000104833	10382
ENSG00000103647	10391
ENSG00000167315	10449
ENSG00000135720	1783
ENSG00000078674	5108
ENSG00000197594	5167
ENSG00000115896	5334
ENSG00000162409	5563
ENSG00000138669	5593
ENSG00000135406	5630
ENSG00000126458	6237
ENSG00000177479	10425
ENSG00000160445	10444
ENSG00000100934	10484
ENSG00000112186	10486
ENSG00000170275	10491
ENSG00000163171	10602
ENSG00000076706	4162
ENSG00000131773	10656
ENSG00000132688	10763
ENSG00000173198	10800
ENSG00000146242	7162
ENSG00000272325	11165
ENSG00000120729	9499
ENSG00000198668	801
ENSG00000066933	4649
ENSG00000143171	6258
ENSG00000130958	11046
ENSG00000139330	11081
ENSG00000154736	11096
ENSG00000070778	11099
ENSG00000138080	11117
ENSG00000136451	7716
ENSG00000120688	11193
ENSG00000123094	11228
ENSG00000182575	11248
ENSG00000285815	106865373
ENSG00000185989	22821
ENSG00000169946	23414
ENSG00000163431	25802
ENSG00000129158	26297
ENSG00000148450	22921
ENSG00000177469	284119
ENSG00000144712	23066
ENSG00000183580	23194
ENSG00000108960	23531
ENSG00000186111	23396
ENSG00000145687	23635
ENSG00000116176	25823
ENSG00000120675	29103
ENSG00000182050	25834
ENSG00000109819	10891
ENSG00000100027	29799
ENSG00000111727	29915
ENSG00000047648	395
ENSG00000169504	25932
ENSG00000035403	7414
ENSG00000130956	22927
ENSG00000107130	23413
ENSG00000183741	23466
ENSG00000221890	23467
ENSG00000100302	23551
ENSG00000110880	23603
ENSG00000260230	23732
ENSG00000151835	26278
ENSG00000154553	27295
ENSG00000135643	27345
ENSG00000128872	29767
ENSG00000150457	26524
ENSG00000196792	29966
ENSG00000177932	30832
ENSG00000024422	30846
ENSG00000075035	9671
ENSG00000162512	9672
ENSG00000090565	9727
ENSG00000198932	9737
ENSG00000101298	9751
ENSG00000117016	9783
ENSG00000110237	9828
ENSG00000089472	9843
ENSG00000198920	9851
ENSG00000198961	9867
ENSG00000092203	9878
ENSG00000065609	9892
ENSG00000116199	9917
ENSG00000067798	89795
ENSG00000121871	22865
ENSG00000169760	22871
ENSG00000134874	22873
ENSG00000175727	22877
ENSG00000080854	22997
ENSG00000211455	23012
ENSG00000154310	23043
ENSG00000083642	23047
ENSG00000174306	23051
ENSG00000103351	23059
ENSG00000115993	66008
ENSG00000118160	6543
ENSG00000133104	23111
ENSG00000100354	23112
ENSG00000086015	23139
ENSG00000131378	23180
ENSG00000008853	23221
ENSG00000131089	23229
ENSG00000184014	23258
ENSG00000085788	23259
ENSG00000106772	158471
ENSG00000111077	23371
ENSG00000186908	23390
ENSG00000105270	25999
ENSG00000114790	26084
ENSG00000198624	26112
ENSG00000118407	27145
ENSG00000152684	53918
ENSG00000213949	3672
ENSG00000187325	51616
ENSG00000070808	815
ENSG00000109790	51088
ENSG00000066583	51015
ENSG00000100628	51676
ENSG00000206538	389136
ENSG00000088543	51161
ENSG00000023516	11215
ENSG00000023902	51177
ENSG00000112210	51715
ENSG00000113851	51185
ENSG00000123570	51209
ENSG00000005243	51226
ENSG00000258644	100529257
ENSG00000006837	51265
ENSG00000115137	51277
ENSG00000103710	51285
ENSG00000154917	51560
ENSG00000124785	51299
ENSG00000031003	51306
ENSG00000132563	51308
ENSG00000126947	51309
ENSG00000086289	54749
ENSG00000172638	30008
ENSG00000104290	7976
ENSG00000132819	55544
ENSG00000196199	54737
ENSG00000236609	54753
ENSG00000125503	54776
ENSG00000132840	23743
ENSG00000173068	54796
ENSG00000168758	54910
ENSG00000103145	54985
ENSG00000162384	54987
ENSG00000114982	55683
ENSG00000120658	55068
ENSG00000112320	55084
ENSG00000165801	55701
ENSG00000198816	140467
ENSG00000111785	55188
ENSG00000197702	55742
ENSG00000204406	55777
ENSG00000165028	55335
ENSG00000176148	55346
ENSG00000122873	55847
ENSG00000048540	55885
ENSG00000126970	55906
ENSG00000155099	55529
ENSG00000248383	56135
ENSG00000120328	56124
ENSG00000113248	56121
ENSG00000107771	54462
ENSG00000146151	54511
ENSG00000125772	56261
ENSG00000155816	56776
ENSG00000168843	56884
ENSG00000145780	56929
ENSG00000205309	56953
ENSG00000152784	56978
ENSG00000069431	10060
ENSG00000197885	28512
ENSG00000081154	57092
ENSG00000149596	57158
ENSG00000198835	57165
ENSG00000163346	57326
ENSG00000126785	57381
ENSG00000100626	57452
ENSG00000170153	57484
ENSG00000111897	57515
ENSG00000141564	57521
ENSG00000136383	57538
ENSG00000087448	57542
ENSG00000110318	57562
ENSG00000165757	57608
ENSG00000121297	57616
ENSG00000130224	57631
ENSG00000012822	57658
ENSG00000148948	57689
ENSG00000135835	57710
ENSG00000183023	6546
ENSG00000164985	11168
ENSG00000171819	10218
ENSG00000071991	28513
ENSG00000158497	57824
ENSG00000117569	58155
ENSG00000115665	60482
ENSG00000172987	60495
ENSG00000167601	558
ENSG00000165410	1073
ENSG00000154330	5239
ENSG00000137726	53826
ENSG00000125814	63908
ENSG00000107736	64072
ENSG00000121577	64091
ENSG00000112562	64094
ENSG00000165943	64112
ENSG00000122694	152007
ENSG00000119787	64225
ENSG00000103994	64397
ENSG00000185274	64409
ENSG00000181619	64582
ENSG00000079308	7145
ENSG00000128596	64753
ENSG00000280165	64881
ENSG00000068615	65055
ENSG00000161551	84765
ENSG00000165775	65991
ENSG00000144868	66000
ENSG00000163820	79443
ENSG00000196159	79633
ENSG00000162373	79656
ENSG00000137941	79739
ENSG00000091656	79776
ENSG00000164741	10395
ENSG00000166250	79827
ENSG00000173517	79834
ENSG00000133142	79921
ENSG00000144031	79998
ENSG00000142556	80110
ENSG00000134775	80206
ENSG00000165113	80318
ENSG00000108825	100885850
ENSG00000132561	4147
ENSG00000198939	80108
ENSG00000174010	80311
ENSG00000198908	80823
ENSG00000162520	81493
ENSG00000124749	81578
ENSG00000130413	65975
ENSG00000152284	83439
ENSG00000147027	83604
ENSG00000155254	83742
ENSG00000144891	185
ENSG00000163145	114905
ENSG00000106771	23731
ENSG00000102781	84056
ENSG00000118496	84085
ENSG00000136014	84101
ENSG00000169604	84168
ENSG00000118473	84251
ENSG00000170271	10826
ENSG00000119147	84417
ENSG00000170903	84437
ENSG00000165443	84457
ENSG00000112584	84498
ENSG00000092051	84502
ENSG00000146267	84553
ENSG00000067840	57595
ENSG00000149571	84623
ENSG00000020181	25960
ENSG00000149582	84866
ENSG00000166086	83700
ENSG00000205060	84912
ENSG00000105137	85360
ENSG00000122786	800
ENSG00000166780	89927
ENSG00000135736	92922
ENSG00000167641	94274
ENSG00000188153	1287
ENSG00000180543	85453
ENSG00000154945	91369
ENSG00000108018	114815
ENSG00000168300	115294
ENSG00000135842	116496
ENSG00000182208	81532
ENSG00000065534	4638
ENSG00000163297	118429
ENSG00000142173	1292
ENSG00000156804	114907
ENSG00000154262	23460
ENSG00000184905	140597
ENSG00000198832	140606
ENSG00000152049	23704
ENSG00000169548	129025
ENSG00000174740	140886
ENSG00000161664	92591
ENSG00000164122	140458
ENSG00000213760	534
ENSG00000157570	90139
ENSG00000179855	126326
ENSG00000150093	3688
ENSG00000183963	6525
ENSG00000163281	132789
ENSG00000182518	90736
ENSG00000162614	91624
ENSG00000004776	126393
ENSG00000150628	132851
ENSG00000148411	138151
ENSG00000165863	143379
ENSG00000171827	148268
ENSG00000171150	9655
ENSG00000150510	220108
ENSG00000164627	221458
ENSG00000154240	201134
ENSG00000186446	115560
ENSG00000197380	147906
ENSG00000174516	246330
ENSG00000182253	23336
ENSG00000112276	11149
ENSG00000165915	91252
ENSG00000245680	92285
ENSG00000132718	23208
ENSG00000164318	133584
ENSG00000152409	133746
ENSG00000196381	163115
ENSG00000196967	199704
ENSG00000170464	202052
ENSG00000179300	203430
ENSG00000185046	56899
ENSG00000180354	222166
ENSG00000171502	255631
ENSG00000112183	221662
ENSG00000243335	154881
ENSG00000181778	169693
ENSG00000171757	151827
ENSG00000165424	219654
ENSG00000164463	153222
ENSG00000164309	202333
ENSG00000160097	252995
ENSG00000143147	23432
ENSG00000134138	4212
ENSG00000128918	8854
ENSG00000148660	818
ENSG00000163412	317649
ENSG00000173542	92597
ENSG00000166295	119504
ENSG00000155858	134353
ENSG00000165186	139411
ENSG00000165338	143279
ENSG00000128881	146057
ENSG00000172031	253152
ENSG00000150051	283078
ENSG00000174460	170261
ENSG00000172260	257194
ENSG00000159884	203260
ENSG00000175785	145270
ENSG00000187231	91404
ENSG00000153179	283349
ENSG00000188026	353116
ENSG00000178498	196403
ENSG00000162951	347730
ENSG00000079150	51661
ENSG00000145675	5295
ENSG00000101335	10398
ENSG00000173947	128344
ENSG00000155970	286097
ENSG00000185585	169611
ENSG00000152484	219333
ENSG00000197928	342926
ENSG00000240771	115557
ENSG00000173175	111
ENSG00000166831	348093
ENSG00000137075	152006
ENSG00000170917	11162
ENSG00000240583	358
ENSG00000121898	119587
ENSG00000187098	4286
ENSG00000163380	56203
ENSG00000069869	4734
ENSG00000170500	164832
ENSG00000185681	254956
ENSG00000196865	374354
ENSG00000188177	376940
ENSG00000168427	377007
ENSG00000163637	166336
ENSG00000104964	166
ENSG00000143195	387597
ENSG00000118257	8828
ENSG00000247746	158880
ENSG00000150625	2823
ENSG00000197361	283807
ENSG00000178531	404217
ENSG00000109458	2549
ENSG00000187715	166348
ENSG00000156218	57188
ENSG00000198467	7169
ENSG00000235106	266655
ENSG00000227051	56967
ENSG00000182310	147650
ENSG00000284337	100271835
ENSG00000152492	152137
ENSG00000108387	5414
ENSG00000078549	117
ENSG00000087274	118
ENSG00000076067	5939
ENSG00000182916	56849
ENSG00000163864	349565
ENSG00000090975	57605
ENSG00000159307	80274
ENSG00000173421	339834
ENSG00000116254	26038
ENSG00000077549	832
ENSG00000143995	4211
ENSG00000157985	116987
ENSG00000150672	1740
ENSG00000011275	54476
ENSG00000114439	56987
ENSG00000143951	51057
ENSG00000100320	23543
ENSG00000163017	72
ENSG00000163539	23122
ENSG00000121440	23024
ENSG00000154217	26207
ENSG00000091136	3912
ENSG00000084674	338
ENSG00000020577	23034
ENSG00000077092	5915
ENSG00000171621	80176
ENSG00000069482	51083
ENSG00000067365	79091
ENSG00000111371	81539
ENSG00000089682	55285
ENSG00000065325	9340
ENSG00000080802	4850
ENSG00000011454	23637
ENSG00000242715	728591
ENSG00000163291	152559
ENSG00000165238	65268
ENSG00000114062	7337
ENSG00000147679	84294
ENSG00000151414	140609
ENSG00000152061	9910
ENSG00000135333	2045
ENSG00000079841	22999
ENSG00000136925	158427
ENSG00000148484	6251
ENSG00000133816	9645
ENSG00000036530	10858
ENSG00000164975	6619
ENSG00000087470	10059
ENSG00000163681	7871
ENSG00000197603	65250
ENSG00000196275	84163
ENSG00000184313	374977
ENSG00000137871	54816
ENSG00000170242	55031
ENSG00000137710	5962
ENSG00000182150	375748
ENSG00000136709	55339
ENSG00000143889	92906
ENSG00000196440	100131755
ENSG00000078269	8871
ENSG00000107816	84445
ENSG00000126870	55112
ENSG00000165669	63877
ENSG00000185630	5087
ENSG00000178104	9659
ENSG00000144218	3899
ENSG00000198105	57209
ENSG00000154380	55740
ENSG00000188981	345222
ENSG00000113448	5144
ENSG00000111879	79632
ENSG00000168575	6575
ENSG00000134982	324
ENSG00000276289	102723475
ENSG00000213398	3931
ENSG00000138823	4547
ENSG00000160808	4634
ENSG00000122126	4952
ENSG00000133019	1131
ENSG00000122585	4852
ENSG00000165476	221035
ENSG00000124222	8675
ENSG00000254995	100534593
ENSG00000203685	375057
ENSG00000196946	440077
ENSG00000185658	54014
ENSG00000102763	23078
ENSG00000122545	989
ENSG00000139977	122830
ENSG00000174136	285704
ENSG00000188931	257177
ENSG00000187942	401944
ENSG00000241852	541565
ENSG00000187650	400673
ENSG00000206418	201475
ENSG00000203805	196051
ENSG00000120798	7181
ENSG00000160062	653121
ENSG00000128923	54629
ENSG00000204311	494513
ENSG00000244274	55861
ENSG00000162426	50651
ENSG00000136813	23392
ENSG00000218336	55714
ENSG00000182095	84629
ENSG00000077522	88
ENSG00000158321	26053
ENSG00000152217	26040
ENSG00000124831	9208
ENSG00000102383	158866
ENSG00000198753	5365
ENSG00000009694	10178
ENSG00000080644	1136
ENSG00000149970	22866
ENSG00000196663	9895
ENSG00000101333	5332
ENSG00000162869	129285
ENSG00000115561	51652
ENSG00000173933	5936
ENSG00000041515	23026
ENSG00000231274	100130827
ENSG00000105971	858
ENSG00000132964	1024
ENSG00000144191	1261
ENSG00000167657	1613
ENSG00000115866	1615
ENSG00000150760	1793
ENSG00000196361	1995
ENSG00000204681	2550
ENSG00000107796	59
ENSG00000174437	488
ENSG00000108799	2145
ENSG00000156052	2776
ENSG00000122641	3624
ENSG00000161638	3678
ENSG00000162989	3760
ENSG00000104320	4683
ENSG00000177425	5074
ENSG00000169851	5099
ENSG00000108849	5539
ENSG00000059915	5662
ENSG00000143252	6391
ENSG00000178980	6415
ENSG00000170290	6588
ENSG00000115306	6711
ENSG00000109111	6830
ENSG00000005436	6936
ENSG00000092969	7042
ENSG00000146469	7432
ENSG00000169282	7881
ENSG00000079950	8417
ENSG00000101558	9218
ENSG00000074219	8463
ENSG00000118263	8609
ENSG00000107164	8939
ENSG00000105819	9512
ENSG00000164326	9607
ENSG00000171094	238
ENSG00000164823	734
ENSG00000147400	1069
ENSG00000180549	2529
ENSG00000170759	3799
ENSG00000198959	7052
ENSG00000117013	9132
ENSG00000065320	9423
ENSG00000023228	4719
ENSG00000124067	6560
ENSG00000097007	25
ENSG00000165462	401
ENSG00000126010	2925
ENSG00000063515	2928
ENSG00000108830	8153
ENSG00000145012	4026
ENSG00000106615	6009
ENSG00000101849	6907
ENSG00000110422	10114
ENSG00000166233	25820
ENSG00000138443	10152
ENSG00000102898	10204
ENSG00000136436	10241
ENSG00000131711	4131
ENSG00000109906	7704
ENSG00000183036	5121
ENSG00000064961	10362
ENSG00000128989	10776
ENSG00000112531	9444
ENSG00000127603	23499
ENSG00000186318	23621
ENSG00000118298	23632
ENSG00000132286	26515
ENSG00000092847	26523
ENSG00000162188	2785
ENSG00000080561	11043
ENSG00000137601	4750
ENSG00000010803	22955
ENSG00000170381	9723
ENSG00000129295	23639
ENSG00000204856	29902
ENSG00000204956	56114
ENSG00000123545	29078
ENSG00000109756	9693
ENSG00000169306	11141
ENSG00000091482	23676
ENSG00000128573	93986
ENSG00000101493	9658
ENSG00000116688	9927
ENSG00000080845	22839
ENSG00000064042	22998
ENSG00000106078	23242
ENSG00000074054	23332
ENSG00000139641	23344
ENSG00000104643	66036
ENSG00000006047	51087
ENSG00000078967	51619
ENSG00000106617	51422
ENSG00000087206	51720
ENSG00000025293	51230
ENSG00000064309	50937
ENSG00000196505	54834
ENSG00000104331	54928
ENSG00000089916	55668
ENSG00000180891	404093
ENSG00000141519	55036
ENSG00000074657	55205
ENSG00000162437	55225
ENSG00000109771	55805
ENSG00000175470	55844
ENSG00000138738	11107
ENSG00000117640	56181
ENSG00000130876	56301
ENSG00000088682	57017
ENSG00000165731	5979
ENSG00000166532	57494
ENSG00000196263	57573
ENSG00000013293	57709
ENSG00000100285	4744
ENSG00000197321	6840
ENSG00000167720	63826
ENSG00000164107	9464
ENSG00000184205	64061
ENSG00000123119	64168
ENSG00000173145	64318
ENSG00000185420	64754
ENSG00000125648	79085
ENSG00000101247	79133
ENSG00000114107	80321
ENSG00000166405	79608
ENSG00000162378	79699
ENSG00000138380	79800
ENSG00000109944	79864
ENSG00000126070	192669
ENSG00000148481	80013
ENSG00000046889	80243
ENSG00000118579	80306
ENSG00000168772	80319
ENSG00000111186	81029
ENSG00000110925	81566
ENSG00000198208	83694
ENSG00000143341	83872
ENSG00000105186	84079
ENSG00000179632	84232
ENSG00000185278	84614
ENSG00000164694	84624
ENSG00000138347	84665
ENSG00000164972	84688
ENSG00000137463	84709
ENSG00000145439	84869
ENSG00000143194	84944
ENSG00000205323	84324
ENSG00000248333	984
ENSG00000106714	79937
ENSG00000118733	118427
ENSG00000166025	154810
ENSG00000145808	171019
ENSG00000123165	139741
ENSG00000158683	168507
ENSG00000152910	85445
ENSG00000163590	151742
ENSG00000165533	123016
ENSG00000182224	124637
ENSG00000147256	158763
ENSG00000167371	112476
ENSG00000188343	137392
ENSG00000205758	9946
ENSG00000154359	91694
ENSG00000166166	115708
ENSG00000116117	117583
ENSG00000164023	166929
ENSG00000179284	199699
ENSG00000146197	222663
ENSG00000185728	253943
ENSG00000197826	255119
ENSG00000122824	170685
ENSG00000078043	9063
ENSG00000165899	283310
ENSG00000163378	285203
ENSG00000180155	66004
ENSG00000100614	5494
ENSG00000198739	347731
ENSG00000163596	130026
ENSG00000166263	252983
ENSG00000185189	340371
ENSG00000198513	51062
ENSG00000100314	164633
ENSG00000034677	25897
ENSG00000203667	116228
ENSG00000115593	150572
ENSG00000173681	256643
ENSG00000166813	374654
ENSG00000149639	140710
ENSG00000067191	782
ENSG00000170382	10446
ENSG00000141905	4782
ENSG00000160310	3275
ENSG00000144644	339896
ENSG00000015171	10771
ENSG00000009307	7812
ENSG00000180509	3753
ENSG00000197021	541578
ENSG00000163157	29765
ENSG00000188846	9045
ENSG00000130158	57572
ENSG00000113269	55819
ENSG00000119865	25927
ENSG00000174032	253512
ENSG00000242732	340526
ENSG00000116962	4811
ENSG00000105866	6671
ENSG00000126561	6776
ENSG00000127920	2791
ENSG00000100077	157
ENSG00000104903	4066
ENSG00000125744	6253
ENSG00000157350	6483
ENSG00000173757	6777
ENSG00000103485	23475
ENSG00000101265	9770
ENSG00000176595	9920
ENSG00000169116	25849
ENSG00000118507	9465
ENSG00000092020	55012
ENSG00000153823	55022
ENSG00000131931	55145
ENSG00000123106	55297
ENSG00000042317	55812
ENSG00000197860	54557
ENSG00000071242	6196
ENSG00000131831	10742
ENSG00000173451	83591
ENSG00000145861	114898
ENSG00000140463	585
ENSG00000197467	1305
ENSG00000198585	131870
ENSG00000164221	153733
ENSG00000154114	219899
ENSG00000169446	93380
ENSG00000177098	6330
ENSG00000050628	5733
ENSG00000139970	6252
ENSG00000165449	220963
ENSG00000166183	374569
ENSG00000140254	90527
ENSG00000265190	653145
ENSG00000285991	135250
ENSG00000175984	163259
ENSG00000241935	112817
ENSG00000126878	83543
ENSG00000101473	10005
ENSG00000167759	26085
ENSG00000069812	54626
ENSG00000166317	79933
ENSG00000197632	5055
ENSG00000160213	1476
ENSG00000081277	5317
ENSG00000092295	7051
ENSG00000186081	3852
ENSG00000074181	4854
ENSG00000186847	3861
ENSG00000108839	239
ENSG00000135046	301
ENSG00000134716	1573
ENSG00000172819	5916
ENSG00000188505	342897
ENSG00000176555	256148
ENSG00000198089	9814
ENSG00000162040	64711
ENSG00000204544	394263
ENSG00000197921	388585
ENSG00000224578	642659
ENSG00000182585	255324
ENSG00000163331	92196
ENSG00000151136	121551
ENSG00000161249	93099
ENSG00000088986	8655
ENSG00000237700	645382
ENSG00000176092	55057
ENSG00000205639	388931
ENSG00000196990	642968
ENSG00000164142	729830
ENSG00000168970	8681
ENSG00000183018	124976
ENSG00000133710	11005
ENSG00000105887	136319
ENSG00000105887	767558
ENSG00000100284	10043
ENSG00000179593	247
ENSG00000124343	7499
ENSG00000124343	100132596
ENSG00000214860	645027
ENSG00000134955	219855
ENSG00000171476	84525
ENSG00000188100	643161
ENSG00000189051	643904
ENSG00000163141	149428
ENSG00000186806	147645
ENSG00000188112	647024
ENSG00000189001	374897
ENSG00000147394	7739
ENSG00000143320	1382
ENSG00000175315	1474
ENSG00000136943	1515
ENSG00000213853	2013
ENSG00000150782	3606
ENSG00000112297	202
ENSG00000111701	339
ENSG00000158825	978
ENSG00000134058	1022
ENSG00000134762	1825
ENSG00000134757	1830
ENSG00000167880	2125
ENSG00000143631	2312
ENSG00000060558	2769
ENSG00000173801	3728
ENSG00000108759	3882
ENSG00000187531	51547
ENSG00000172005	4118
ENSG00000206075	5268
ENSG00000069011	5307
ENSG00000118898	5493
ENSG00000156711	5603
ENSG00000010438	5646
ENSG00000143546	6279
ENSG00000197747	6281
ENSG00000124107	6590
ENSG00000169469	6699
ENSG00000125780	7053
ENSG00000156299	7074
ENSG00000043039	8538
ENSG00000167656	8581
ENSG00000172831	8824
ENSG00000175634	6199
ENSG00000129151	8424
ENSG00000165474	2706
ENSG00000166589	1014
ENSG00000161513	2232
ENSG00000096696	1832
ENSG00000143369	1893
ENSG00000072506	3028
ENSG00000169583	9022
ENSG00000108932	9120
ENSG00000115129	9540
ENSG00000165272	360
ENSG00000167114	10999
ENSG00000137440	9982
ENSG00000121552	1475
ENSG00000189280	2709
ENSG00000144063	7851
ENSG00000010017	10048
ENSG00000163207	3713
ENSG00000159166	3898
ENSG00000163191	6282
ENSG00000173338	10089
ENSG00000127824	7277
ENSG00000198033	7278
ENSG00000111405	8909
ENSG00000175793	2810
ENSG00000174564	53833
ENSG00000198807	5083
ENSG00000092445	7301
ENSG00000165169	6990
ENSG00000136231	10643
ENSG00000109255	10874
ENSG00000121742	10804
ENSG00000173898	6712
ENSG00000184363	11187
ENSG00000137699	23650
ENSG00000156282	26285
ENSG00000135476	9700
ENSG00000134996	26578
ENSG00000142623	29943
ENSG00000198146	54989
ENSG00000075275	9620
ENSG00000124466	27076
ENSG00000136694	27179
ENSG00000173156	29984
ENSG00000165794	29986
ENSG00000013016	30845
ENSG00000148429	9712
ENSG00000225190	9842
ENSG00000138311	22891
ENSG00000142684	51042
ENSG00000225921	51406
ENSG00000128510	51200
ENSG00000137857	53905
ENSG00000008323	55200
ENSG00000177971	55272
ENSG00000088726	55287
ENSG00000180667	55432
ENSG00000169509	54544
ENSG00000178585	56998
ENSG00000074211	5522
ENSG00000126233	57152
ENSG00000165548	57156
ENSG00000189334	57402
ENSG00000101255	57761
ENSG00000111713	2998
ENSG00000198746	63906
ENSG00000123892	23682
ENSG00000196189	64218
ENSG00000066322	64834
ENSG00000136830	64855
ENSG00000177494	79413
ENSG00000090661	79603
ENSG00000141579	79755
ENSG00000172478	79919
ENSG00000180758	80045
ENSG00000133678	80195
ENSG00000131015	80328
ENSG00000168476	80346
ENSG00000243566	105375355
ENSG00000021355	1992
ENSG00000141098	81577
ENSG00000166126	81693
ENSG00000104848	3743
ENSG00000172382	83886
ENSG00000187583	84069
ENSG00000131379	84077
ENSG00000163472	84283
ENSG00000170473	84305
ENSG00000105427	84518
ENSG00000145879	84651
ENSG00000167553	84790
ENSG00000182544	84975
ENSG00000167644	64073
ENSG00000159527	114771
ENSG00000161634	117159
ENSG00000188643	140576
ENSG00000131037	54869
ENSG00000167769	125981
ENSG00000157379	115817
ENSG00000166535	144568
ENSG00000136155	8796
ENSG00000170426	121214
ENSG00000173389	132141
ENSG00000164284	134266
ENSG00000157368	146433
ENSG00000162398	163747
ENSG00000170006	201799
ENSG00000170423	196374
ENSG00000182040	124590
ENSG00000171954	126410
ENSG00000181652	285973
ENSG00000136689	3557
ENSG00000104892	147700
ENSG00000125998	128876
ENSG00000158055	57822
ENSG00000134317	29841
ENSG00000188001	285386
ENSG00000197191	375791
ENSG00000213064	375035
ENSG00000110400	5818
ENSG00000168350	123099
ENSG00000188373	387695
ENSG00000187642	84808
ENSG00000264230	728113
ENSG00000139433	51228
ENSG00000185633	56901
ENSG00000203722	353091

## Sheet: Figure 3A
Figure 3A
	Real	Predict
001N	ANT	ANT
001T	ESCC	ESCC
002N	ANT	ANT
002T	ESCC	ESCC
003N	ANT	ANT
003T	ESCC	ESCC
006N	ANT	ANT
006T	ESCC	ESCC
012N	ANT	ANT
012T	ESCC	ESCC
014N	ANT	ANT
014T	ESCC	ESCC
015N	ANT	ANT
015T	ESCC	ESCC
020N	ANT	ANT
020T	ESCC	ESCC
024N	ANT	ANT
024T	ESCC	ESCC
026N	ANT	ANT
026T	ESCC	ESCC
029N	ANT	ANT
029T	ESCC	ESCC
033N	ANT	ANT
033T	ESCC	ESCC
040N	ANT	ANT
040T	ESCC	ESCC
041N	ANT	ANT
041T	ESCC	ESCC
046N	ANT	ANT
046T	ESCC	ESCC
049N	ANT	ANT
049T	ESCC	ESCC
057N	ANT	ANT
057T	ESCC	ESCC
061N	ANT	ANT
061T	ESCC	ESCC
062N	ANT	ANT
062T	ESCC	ESCC
068N	ANT	ANT
068T	ESCC	ESCC
069N	ANT	ANT
069T	ESCC	ESCC
074N	ANT	ANT
074T	ESCC	ESCC
075N	ANT	ANT
075T	ESCC	ESCC
076N	ANT	ANT
076T	ESCC	ESCC
077N	ANT	ANT
077T	ESCC	ESCC
078N	ANT	ANT
078T	ESCC	ESCC
079N	ANT	ANT
079T	ESCC	ESCC
081N	ANT	ANT
081T	ESCC	ESCC
085N	ANT	ANT
085T	ESCC	ESCC
088N	ANT	ANT
088T	ESCC	ESCC
090N	ANT	ANT
090T	ESCC	ESCC
093N	ANT	ANT
093T	ESCC	ESCC
095N	ANT	ANT
095T	ESCC	ESCC
098N	ANT	ANT
098T	ESCC	ESCC
101N	ANT	ANT
101T	ESCC	ESCC
106N	ANT	ANT
106T	ESCC	ESCC
107N	ANT	ANT
107T	ESCC	ESCC
108N	ANT	ANT
108T	ESCC	ESCC
124N	ANT	ANT
124T	ESCC	ESCC
126N	ANT	ANT
126T	ESCC	ESCC
141N	ANT	ANT
141T	ESCC	ESCC
145N	ANT	ANT
145T	ESCC	ESCC
147N	ANT	ANT
147T	ESCC	ESCC
152N	ANT	ANT
152T	ESCC	ESCC
154N	ANT	ANT
154T	ESCC	ESCC
158N	ANT	ANT
158T	ESCC	ESCC
159N	ANT	ANT
159T	ESCC	ESCC
163N	ANT	ANT
163T	ESCC	ESCC
166N	ANT	ANT
166T	ESCC	ESCC
168N	ANT	ANT
168T	ESCC	ESCC
169N	ANT	ANT
169T	ESCC	ESCC
177N	ANT	ANT
177T	ESCC	ESCC
180N	ANT	ANT
180T	ESCC	ESCC
181N	ANT	ANT
181T	ESCC	ESCC
182N	ANT	ANT
182T	ESCC	ESCC
188N	ANT	ANT
188T	ESCC	ESCC
197N	ANT	ANT
197T	ESCC	ESCC
201N	ANT	ANT
201T	ESCC	ESCC
202N	ANT	ANT
202T	ESCC	ESCC
204N	ANT	ANT
204T	ESCC	ESCC
207N	ANT	ANT
207T	ESCC	ESCC
209N	ANT	ANT
209T	ESCC	ESCC

## Sheet: Figure 3B
Figure 3B
	AP003548.1	LINC01082	PGM5-AS1	ADAMTS9-AS1	LINC03016	MIR503HG	Real	Predict	Risk_probability	score
001N	10.2091	9.06055	8.96279	9.85198	12.6458	5.97902	ANT	ANT	2	0.111898
001T	4.26459	5.55298	5.16163	4.26459	5.85732	9.01866	ESCC	ESCC	8	0.741789
002N	8.45312	7.0625	9.14588	8.04236	12.9997	4.96376	ANT	ANT	2	0.145091
002T	4.26459	6.07362	5.07059	4.51674	7.26453	8.82242	ESCC	ESCC	7	0.699146
003N	4.52846	4.96613	6.46969	6.16847	9.7096	4.50969	ANT	ANT	5	0.407243
003T	4.26459	4.32297	4.26459	4.41954	4.37155	6.3761	ESCC	ESCC	7	0.661117
006N	5.69248	5.74422	7.07655	5.75219	7.24115	4.71562	ANT	ANT	4	0.357078
006T	4.71179	6.00207	7.97828	8.10131	4.26459	7.59414	ESCC	ESCC	7	0.604121
012N	9.13923	7.58184	11.479	9.12332	10.7972	7.40435	ANT	ANT	3	0.234342
012T	4.26459	5.10746	4.26459	4.26459	6.49645	12.3849	ESCC	ESCC	10	1
014N	7.29598	5.96856	9.5422	7.56331	10.2985	6.31872	ANT	ANT	4	0.324372
014T	4.26459	4.87736	4.26459	4.48051	7.05476	8.62272	ESCC	ESCC	8	0.758785
015N	8.46381	6.79621	8.95239	8.28229	12.9911	6.3819	ANT	ANT	3	0.25757
015T	4.26459	4.92967	5.03023	4.26459	6.36025	9.80786	ESCC	ESCC	9	0.816898
020N	6.89252	5.80168	9.26117	7.21531	11.7132	6.33058	ANT	ANT	4	0.332478
020T	5.31108	4.26459	4.26459	4.26459	5.56198	9.25575	ESCC	ESCC	9	0.805563
024N	7.1665	6.28455	8.97414	6.30284	12.439	5.97638	ANT	ANT	3	0.269617
024T	4.26459	4.26459	4.26459	4.26459	5.45147	9.18443	ESCC	ESCC	9	0.834361
026N	8.51038	6.87294	9.7935	8.07107	12.1523	5.59084	ANT	ANT	2	0.182779
026T	4.26459	4.26459	4.26459	4.26459	8.08997	10.1658	ESCC	ESCC	9	0.870563
029N	9.15425	7.22879	10.2274	7.22683	12.1481	4.26459	ANT	ANT	1	0.0374909
029T	4.26459	5.52301	4.26459	4.26459	8.00063	9.09308	ESCC	ESCC	8	0.750913
033N	6.87934	6.41818	7.47357	6.86635	12.7296	7.13352	ANT	ANT	4	0.397353
033T	4.26459	5.56693	4.92842	4.36833	6.47975	8.91766	ESCC	ESCC	8	0.736098
040N	8.44772	7.0149	10.0123	8.45852	12.8783	5.55138	ANT	ANT	2	0.167614
040T	4.26459	4.59824	4.96246	4.37479	8.39276	7.78362	ESCC	ESCC	7	0.678677
041N	7.85701	7.45392	8.75639	6.92214	11.7773	7.31608	ANT	ANT	4	0.311697
041T	6.10032	4.65902	4.26459	4.26459	6.00607	11.2878	ESCC	ESCC	9	0.894329
046N	7.82369	7.474	9.5156	8.52926	11.9836	4.89959	ANT	ANT	2	0.150732
046T	5.89416	4.73384	5.20497	4.8195	9.34999	8.36073	ESCC	ESCC	7	0.649676
049N	8.4784	8.06052	9.5839	8.5051	10.9916	6.2064	ANT	ANT	3	0.201422
049T	4.26459	5.59023	4.26459	4.26459	6.77021	9.69323	ESCC	ESCC	9	0.800894
057N	7.70181	9.85801	10.9963	9.14278	12.6038	6.81014	ANT	ANT	2	0.143938
057T	4.26459	6.75271	6.65406	4.26459	9.32571	11.6466	ESCC	ESCC	8	0.786261
061N	8.53056	8.72999	11.2125	9.01639	12.6624	5.34997	ANT	ANT	1	0.0586361
061T	4.26459	5.23311	5.70594	4.5502	8.53338	9.02233	ESCC	ESCC	8	0.714144
062N	7.93922	7.57926	10.2913	8.22747	14.0801	5.28908	ANT	ANT	2	0.119458
062T	4.26459	4.26459	5.01769	4.26459	6.66345	8.45781	ESCC	ESCC	8	0.751729
068N	8.25853	7.62224	9.2331	7.80829	12.3641	5.36772	ANT	ANT	2	0.156471
068T	4.26459	5.53714	4.26459	4.41253	6.5743	9.52637	ESCC	ESCC	8	0.796158
069N	8.53502	7.67009	9.66714	8.17654	12.1753	5.64753	ANT	ANT	2	0.158877
069T	4.26459	6.08382	6.93692	4.77922	7.22943	8.39217	ESCC	ESCC	7	0.620241
074N	9.88672	7.36751	11.4092	8.91935	11.28	5.79293	ANT	ANT	2	0.10793
074T	5.34637	4.26459	4.26459	4.26459	5.60249	9.37967	ESCC	ESCC	9	0.812186
075N	10.3329	8.20681	10.8693	9.09896	11.3263	6.45143	ANT	ANT	2	0.121664
075T	4.95736	5.01204	5.32256	4.53613	8.58475	9.65514	ESCC	ESCC	8	0.753547
076N	8.48301	8.50969	10.6962	7.67669	10.9225	6.03348	ANT	ANT	2	0.129192
076T	4.26459	7.14975	8.78529	4.95075	7.46372	8.61512	ESCC	ESCC	6	0.538646
077N	8.94166	8.44616	11.292	8.84055	10.8624	5.59349	ANT	ANT	1	0.0878638
077T	5.78555	5.2858	4.26459	4.26459	5.80994	9.747	ESCC	ESCC	8	0.779906
078N	5.54057	7.90631	8.47161	5.63875	11.5008	7.54923	ANT	ANT	4	0.374246
078T	4.26459	7.44937	9.45341	8.99325	6.38612	9.48038	ESCC	ESCC	7	0.630903
079N	7.56848	6.60739	11.3864	7.46636	11.2359	6.40613	ANT	ANT	3	0.231371
079T	5.12966	4.94545	4.26459	4.39155	5.96405	10.1864	ESCC	ESCC	9	0.84266
081N	8.74396	7.76414	9.96506	8.33803	11.9492	5.39647	ANT	ANT	2	0.128161
081T	4.26459	4.98142	4.26459	4.26459	6.02956	7.75577	ESCC	ESCC	8	0.705704
085N	7.04194	7.86235	8.3019	6.56764	11.035	7.19133	ANT	ANT	4	0.328719
085T	4.26459	4.80368	4.26459	4.26459	5.44502	7.36752	ESCC	ESCC	7	0.693527
088N	8.38868	8.62177	9.36442	8.82012	12.4092	5.61821	ANT	ANT	2	0.138639
088T	4.26459	5.56767	4.26459	4.41765	6.16564	8.45152	ESCC	ESCC	8	0.728737
090N	9.60372	8.85618	8.49678	9.22409	12.1871	6.36279	ANT	ANT	2	0.173831
090T	4.26459	5.04174	4.26459	4.41368	6.92461	10.3129	ESCC	ESCC	9	0.863842
093N	8.48214	7.40586	9.4655	7.64903	13.5546	6.73954	ANT	ANT	3	0.226674
093T	5.89157	6.84567	7.84946	7.01542	6.21235	10.0617	ESCC	ESCC	7	0.664377
095N	5.50086	7.2589	6.79072	5.59717	7.80897	5.13962	ANT	ANT	4	0.330667
095T	5.64044	6.00548	4.26459	4.96529	6.36015	9.95207	ESCC	ESCC	8	0.772871
098N	8.8375	7.89212	9.18598	9.52386	12.8167	6.85171	ANT	ANT	3	0.245323
098T	4.26459	5.1466	4.26459	4.26459	6.90527	8.60826	ESCC	ESCC	8	0.745777
101N	9.11904	8.60796	10.5921	9.6923	11.5457	6.276	ANT	ANT	2	0.145416
101T	5.10169	5.37217	6.17574	5.17593	7.60749	10.0882	ESCC	ESCC	8	0.757673
106N	9.30015	8.57807	9.57132	9.11568	12.9231	5.98758	ANT	ANT	2	0.129039
106T	4.26459	4.26459	5.13337	4.26459	6.34168	10.6927	ESCC	ESCC	9	0.898746
107N	7.47293	7.36303	11.068	8.48432	11.7903	6.74054	ANT	ANT	3	0.243405
107T	4.96351	5.98185	6.83106	4.69651	8.36921	8.07563	ESCC	ESCC	6	0.571632
108N	9.12743	6.97375	9.90458	8.57367	11.5286	5.81076	ANT	ANT	2	0.184502
108T	4.83485	4.70388	5.15289	4.48229	5.99645	7.48953	ESCC	ESCC	7	0.659189
124N	7.4167	7.19898	9.46799	7.41	11.6322	5.70439	ANT	ANT	3	0.217038
124T	4.26459	5.44101	5.07459	4.39698	6.61781	8.79885	ESCC	ESCC	8	0.727967
126N	8.17468	5.73254	9.35545	7.28959	13.3683	5.71162	ANT	ANT	3	0.235483
126T	4.26459	4.72761	4.26459	4.26459	6.00907	7.8485	ESCC	ESCC	8	0.722123
141N	9.07248	7.80857	11.3996	8.85308	10.5117	4.26459	ANT	ANT	1	0.0226511
141T	4.26459	5.11395	4.26459	4.5224	6.36451	9.59466	ESCC	ESCC	9	0.821241
145N	8.44033	7.0792	9.54031	8.008	12.0281	5.09478	ANT	ANT	2	0.151942
145T	4.26459	6.80371	8.27708	6.89153	6.01306	9.60336	ESCC	ESCC	7	0.674171
147N	7.05661	7.12345	8.87373	8.09987	10.9562	5.19915	ANT	ANT	3	0.231854
147T	4.26459	4.66275	5.59789	4.73744	8.01285	8.39466	ESCC	ESCC	8	0.706858
152N	7.66233	7.00675	8.97159	8.35423	12.5301	6.24059	ANT	ANT	3	0.270008
152T	5.53735	5.88733	7.23482	5.49614	9.15121	8.90596	ESCC	ESCC	7	0.603064
154N	6.7229	6.71866	5.96715	5.21697	7.34682	7.21245	ANT	ANT	5	0.474399
154T	4.26459	5.53861	4.26459	4.26459	8.09402	8.83843	ESCC	ESCC	8	0.732549
158N	8.57468	7.6179	9.52581	8.59677	11.8162	7.15934	ANT	ANT	3	0.272803
158T	5.15722	4.26459	5.58859	4.26459	4.26459	8.82875	ESCC	ESCC	8	0.757732
159N	7.56367	7.08971	8.13075	7.20663	12.4172	5.013	ANT	ANT	2	0.199015
159T	5.14637	4.26459	4.26459	4.39469	7.84387	8.06764	ESCC	ESCC	8	0.70983
163N	7.10099	6.72658	8.96137	8.07034	8.23795	7.99573	ANT	ANT	5	0.456349
163T	4.26459	5.66712	4.26459	4.62808	6.56857	9.46639	ESCC	ESCC	8	0.790042
166N	8.86154	6.82862	8.92444	8.29051	11.5561	4.89582	ANT	ANT	2	0.162629
166T	4.26459	4.75936	4.26459	4.26459	7.49511	8.78412	ESCC	ESCC	8	0.766422
168N	10.0328	7.67434	10.3759	9.14965	13.5043	4.26459	ANT	ANT	1	0
168T	5.06758	4.61326	4.26459	4.38016	5.60281	9.93509	ESCC	ESCC	9	0.844999
169N	7.79751	5.73164	9.97801	8.17115	12.1134	6.24891	ANT	ANT	3	0.289899
169T	4.26459	4.60775	4.26459	4.26459	5.58726	10.5981	ESCC	ESCC	10	0.912179
177N	8.09696	6.81603	8.43374	7.2982	10.3502	5.79072	ANT	ANT	3	0.25921
177T	4.26459	4.59833	5.78407	4.26459	6.68826	8.69072	ESCC	ESCC	8	0.731245
180N	9.15894	8.16443	9.86223	8.88292	13.6633	5.5362	ANT	ANT	2	0.100628
180T	4.26459	4.26459	4.26459	4.43793	7.12037	10.3588	ESCC	ESCC	9	0.896019
181N	7.6379	6.41418	8.44903	5.36482	11.7166	8.08109	ANT	ANT	4	0.398471
181T	6.0673	5.59956	5.93559	5.06639	5.97393	9.80115	ESCC	ESCC	8	0.722954
182N	8.65547	6.24049	9.97067	7.73886	12.5729	5.2524	ANT	ANT	2	0.16704
182T	4.26459	4.66559	5.60497	4.74073	7.95863	10.9884	ESCC	ESCC	9	0.877678
188N	8.04134	6.6903	10.9768	6.10424	10.6308	5.24789	ANT	ANT	2	0.137138
188T	5.12487	4.64236	4.26459	4.89492	7.49222	10.6441	ESCC	ESCC	9	0.875429
197N	8.68411	7.29372	9.37204	8.19104	10.9417	6.68808	ANT	ANT	3	0.259661
197T	4.26459	4.26459	5.50244	4.694	7.14293	10.1018	ESCC	ESCC	9	0.846448
201N	9.34186	8.00662	9.90991	8.59375	11.0601	7.17527	ANT	ANT	3	0.231622
201T	4.26459	4.92204	5.02171	4.49862	7.68174	9.50332	ESCC	ESCC	8	0.786441
202N	8.27201	6.97318	8.80926	8.16528	12.8594	4.92438	ANT	ANT	2	0.164599
202T	4.26459	4.86718	4.26459	4.26459	6.39601	7.83249	ESCC	ESCC	8	0.711364
204N	8.69238	6.51766	8.78014	7.72594	11.1695	5.75179	ANT	ANT	3	0.237136
204T	4.26459	4.26459	4.26459	4.26459	7.70034	10.4085	ESCC	ESCC	9	0.890704
207N	9.3849	7.19771	10.2279	9.02544	11.8982	5.17383	ANT	ANT	2	0.118581
207T	4.26459	5.49275	5.54362	4.3288	6.18305	9.19523	ESCC	ESCC	8	0.742087
209N	8.23471	5.90895	8.74677	7.96259	11.3905	5.0407	ANT	ANT	3	0.230569
209T	4.8118	4.26459	4.26459	4.33725	6.93463	9.80057	ESCC	ESCC	9	0.843053

## Sheet: Figure 3C
Figure 3C
	Real	score
001N	ANT	0.111898
001T	ESCC	0.741789
002N	ANT	0.145091
002T	ESCC	0.699146
003N	ANT	0.407243
003T	ESCC	0.661117
006N	ANT	0.357078
006T	ESCC	0.604121
012N	ANT	0.234342
012T	ESCC	1
014N	ANT	0.324372
014T	ESCC	0.758785
015N	ANT	0.25757
015T	ESCC	0.816898
020N	ANT	0.332478
020T	ESCC	0.805563
024N	ANT	0.269617
024T	ESCC	0.834361
026N	ANT	0.182779
026T	ESCC	0.870563
029N	ANT	0.0374909
029T	ESCC	0.750913
033N	ANT	0.397353
033T	ESCC	0.736098
040N	ANT	0.167614
040T	ESCC	0.678677
041N	ANT	0.311697
041T	ESCC	0.894329
046N	ANT	0.150732
046T	ESCC	0.649676
049N	ANT	0.201422
049T	ESCC	0.800894
057N	ANT	0.143938
057T	ESCC	0.786261
061N	ANT	0.0586361
061T	ESCC	0.714144
062N	ANT	0.119458
062T	ESCC	0.751729
068N	ANT	0.156471
068T	ESCC	0.796158
069N	ANT	0.158877
069T	ESCC	0.620241
074N	ANT	0.10793
074T	ESCC	0.812186
075N	ANT	0.121664
075T	ESCC	0.753547
076N	ANT	0.129192
076T	ESCC	0.538646
077N	ANT	0.0878638
077T	ESCC	0.779906
078N	ANT	0.374246
078T	ESCC	0.630903
079N	ANT	0.231371
079T	ESCC	0.84266
081N	ANT	0.128161
081T	ESCC	0.705704
085N	ANT	0.328719
085T	ESCC	0.693527
088N	ANT	0.138639
088T	ESCC	0.728737
090N	ANT	0.173831
090T	ESCC	0.863842
093N	ANT	0.226674
093T	ESCC	0.664377
095N	ANT	0.330667
095T	ESCC	0.772871
098N	ANT	0.245323
098T	ESCC	0.745777
101N	ANT	0.145416
101T	ESCC	0.757673
106N	ANT	0.129039
106T	ESCC	0.898746
107N	ANT	0.243405
107T	ESCC	0.571632
108N	ANT	0.184502
108T	ESCC	0.659189
124N	ANT	0.217038
124T	ESCC	0.727967
126N	ANT	0.235483
126T	ESCC	0.722123
141N	ANT	0.0226511
141T	ESCC	0.821241
145N	ANT	0.151942
145T	ESCC	0.674171
147N	ANT	0.231854
147T	ESCC	0.706858
152N	ANT	0.270008
152T	ESCC	0.603064
154N	ANT	0.474399
154T	ESCC	0.732549
158N	ANT	0.272803
158T	ESCC	0.757732
159N	ANT	0.199015
159T	ESCC	0.70983
163N	ANT	0.456349
163T	ESCC	0.790042
166N	ANT	0.162629
166T	ESCC	0.766422
168N	ANT	0
168T	ESCC	0.844999
169N	ANT	0.289899
169T	ESCC	0.912179
177N	ANT	0.25921
177T	ESCC	0.731245
180N	ANT	0.100628
180T	ESCC	0.896019
181N	ANT	0.398471
181T	ESCC	0.722954
182N	ANT	0.16704
182T	ESCC	0.877678
188N	ANT	0.137138
188T	ESCC	0.875429
197N	ANT	0.259661
197T	ESCC	0.846448
201N	ANT	0.231622
201T	ESCC	0.786441
202N	ANT	0.164599
202T	ESCC	0.711364
204N	ANT	0.237136
204T	ESCC	0.890704
207N	ANT	0.118581
207T	ESCC	0.742087
209N	ANT	0.230569
209T	ESCC	0.843053

## Sheet: Figure 3D
Figure 3D
	Real	Predict
1	ANT	ANT
2	ANT	ANT
3	ANT	ANT
4	ANT	ANT
5	ANT	ANT
6	ANT	ANT
7	ANT	ANT
8	ANT	ANT
9	ANT	ESCC
10	ANT	ANT
11	ANT	ANT
12	ANT	ANT
13	ANT	ANT
15	ANT	ANT
17	ANT	ANT
18	ESCC	ESCC
19	ESCC	ESCC
20	ESCC	ESCC
21	ESCC	ESCC
22	ESCC	ESCC
23	ESCC	ESCC
24	ESCC	ESCC
25	ESCC	ESCC
26	ESCC	ESCC
27	ESCC	ESCC
28	ESCC	ESCC
29	ESCC	ESCC
30	ESCC	ESCC
32	ESCC	ANT
34	ESCC	ESCC

## Sheet: Figure 3E
Figure 3E
	AP003548.1	LINC01082	PGM5-AS1	ADAMTS9-AS1	LINC03016	MIR503HG	Real	score	Predict	Risk_probability
1	8.18558	12.9998	7.12113	7.01899	6.24766	8.55193	ANT	0.387907	ANT	4
2	10.2571	14.072	8.19404	7.94943	6.15341	9.8303	ANT	0.322834	ANT	4
3	10.6644	12.6114	6.37012	9.65459	6.3561	8.03192	ANT	0.325048	ANT	4
4	8.62769	13.1827	7.97015	8.64147	4.73418	5.44844	ANT	0.0444012	ANT	1
5	8.82392	11.3274	7.10826	9.34136	4.41147	5.8432	ANT	0.258686	ANT	3
6	8.96789	11.5987	7.73085	10.3722	4.48281	6.12948	ANT	0.256734	ANT	3
7	8.46908	10.5217	5.96067	9.12617	4.7344	4.71083	ANT	0.251349	ANT	3
8	9.44331	11.3209	7.10447	9.37586	5.50386	6.14954	ANT	0.24265	ANT	3
9	6.80233	9.50864	5.50963	6.8442	4.38319	7.60134	ANT	0.68642	ESCC	7
10	8.77676	11.4385	7.45611	8.70957	5.30898	5.5026	ANT	0.171357	ANT	2
11	8.8182	11.0435	8.45631	8.23339	4.53841	6.2518	ANT	0.230618	ANT	3
12	9.04068	11.6801	8.32745	9.78018	4.50043	5.63504	ANT	0.153355	ANT	2
13	9.41723	12.9248	9.54808	9.07096	4.47255	5.81252	ANT	0	ANT	1
15	10.1413	13.097	8.24837	9.89995	5.27885	6.04774	ANT	0.0433188	ANT	1
17	8.78422	13.1061	9.65175	11.1915	4.63275	8.1938	ANT	0.313957	ANT	4
18	6.16336	5.13106	4.93278	5.28632	4.58778	7.68589	ESCC	1	ESCC	10
19	7.06236	10.6709	5.40176	8.14307	4.93535	10.4502	ESCC	0.926972	ESCC	10
20	4.46068	8.14846	4.33767	4.28234	5.07791	6.28939	ESCC	0.738121	ESCC	8
21	5.32689	9.73342	4.79318	5.68981	4.491	6.51212	ESCC	0.635815	ESCC	7
22	5.24232	10.0234	4.55813	4.94917	4.58429	8.53721	ESCC	0.83083	ESCC	9
23	5.50812	9.64453	4.88574	5.57846	4.41139	8.82493	ESCC	0.874285	ESCC	9
24	5.79002	10.4262	5.30308	5.4148	5.21242	7.1426	ESCC	0.592374	ESCC	6
25	5.16207	7.95665	4.85847	6.12804	4.7222	7.20805	ESCC	0.836102	ESCC	9
26	4.34321	6.3079	4.27731	4.26459	4.37548	5.75187	ESCC	0.820402	ESCC	9
27	6.75099	10.338	5.35138	6.11334	5.00674	7.28289	ESCC	0.581649	ESCC	6
28	5.24554	8.25576	4.69487	4.61307	4.38252	7.29027	ESCC	0.801393	ESCC	9
29	4.6494	8.22816	4.38627	4.40328	4.37802	7.81726	ESCC	0.899434	ESCC	9
30	5.07119	9.91689	4.41661	4.33959	4.5741	8.34765	ESCC	0.819389	ESCC	9
32	5.74315	10.5494	4.99755	4.84935	4.95915	6.11791	ESCC	0.483502	ANT	5
34	5.48819	10.2186	6.28344	6.79545	4.90663	7.39003	ESCC	0.637097	ESCC	7

## Sheet: Figure 3F
Figure 3F
	Real	score
1	ANT	0.387907
2	ANT	0.322834
3	ANT	0.325048
4	ANT	0.0444012
5	ANT	0.258686
6	ANT	0.256734
7	ANT	0.251349
8	ANT	0.24265
9	ANT	0.68642
10	ANT	0.171357
11	ANT	0.230618
12	ANT	0.153355
13	ANT	0
15	ANT	0.0433188
17	ANT	0.313957
18	ESCC	1
19	ESCC	0.926972
20	ESCC	0.738121
21	ESCC	0.635815
22	ESCC	0.83083
23	ESCC	0.874285
24	ESCC	0.592374
25	ESCC	0.836102
26	ESCC	0.820402
27	ESCC	0.581649
28	ESCC	0.801393
29	ESCC	0.899434
30	ESCC	0.819389
32	ESCC	0.483502
34	ESCC	0.637097

[truncated: 41 more sheets: Figure 4A, Figure 4B, Figure 4C, Figure 4D, Figure 4E, Figure 4F, Figure 4G, Figure 4H, Figure 4I, Figure 4J, Figure 4K, Figure 4L, Figure 5A, Figure 5B, Figure 5C, Figure 5D, Figure 5E, Figure 5F, Figure 6A, Figure 6B …]
